# Supplementary material for: Elucidation of the BMI1 interactome identifies novel regulatory roles in glioblastoma
Source: NAR Cancer. 2021 Mar 22;3(1):zcab009. doi: 10.1093/narcan/zcab009 (PMC8210184; doi:10.1093/narcan/zcab009)
Supplement: zcab009_Supplemental_Files [file zcab009_supplemental_files.zip]

Archive with 12 entries (12 files):
- Freire et al Suppl Material and Figures Merged File.pdf
- Supplementary Data 10. Certificate of authentication for U87MG cell line.pdf
- Supplementary Data 11. Elektropherogramm of authentication for U87MG and LN428 cell lines..pdf
- Supplementary_Data_1._BMI1_interactome_networks.xls
- Supplementary_Data_2._RYBP_interactome_networks.xlsx
- Supplementary_Data_3._BMI1_and_RYBP_interactomes.xlsx
- Supplementary_Data_4._RING1_mNPC_vs_BMI1_GBM_interactome.xlsx
- Supplementary_Data_5._BMI1,_RYBP_and_H2AK119ub_chromatome.xlsx
- Supplementary_Data_6._RNA-sequencing_datasets..xlsx
- Supplementary_Data_7._DE_genes_upon_knockdown..xlsx
- Supplementary_Data_8._DEXSeq_analysis_with_DEU_genes..xlsx
- Supplementary_Data_9._DEU_genes_upon_silencing..xlsx
