# Supplementary material for: Elucidation of the BMI1 interactome identifies novel regulatory roles in glioblastoma
Source: NAR Cancer. 2021 Mar 22;3(1):zcab009. doi: 10.1093/narcan/zcab009 (PMC8210184; doi:10.1093/narcan/zcab009)
Supplement: zcab009_Supplemental_Files [file zcab009_supplemental_files.zip › Supplementary_Data_1._BMI1_interactome_networks.xls]

## Sheet: PRC canonical network
BMI1 interactome networks: PRC canonical
BMI1
CBX4
CBX8
CSNK2A2
DYNLL1
Fc gamma receptor
FCER1A
FYB2
GRAP2
GRB2
HABP4
IL36A
KCTD3
KSR2
LCP2
MAPKAPK3
NFkB
PAK4
PHC1
PHC2
PHC3
PLCG1
RACK1
RING1
RNA polymerase II
RYBP
SCAF8
SHB
SOS1
SOS2
TFG
USP11
VASP
YAF2
ZNF268

## Sheet: protein translation network
BMI1 interactome networks: protein translation elongation
ACTBL2
ANAPC7
ARHGAP35
CCNA2
CCNB1
CCNF
CEP97
DLG5
DNTTIP1
EIF3A
EIF3B
EIF3E
EIF3F
EIF3G
EIF3H
EIF3I
EIF3K
EIF3L
EIF3M
ERH
FAM76B
FXR2
GSTA4
HIST1H2AB
HIST1H2BB
HIST1H4A
HIST3H3
IRS2
KIF20A
MAGEB4
NUPR1
PPWD1
RAB7A
TICRR
UCHL1

## Sheet: mRNA splicing network
BMI1 interactome networks: mRNA splicing
ABCE1
BRWD1
CAD
CCND1
CDCA7L
CENPK
CTNNA2
CUL4A
DDX23
DDX6
DHX16
EEF1B2
ESYT1
EVPL
GBP1
HSPA2
ITPR2
LARP1
MAPK1
MLF2
MLST8
MNS1
MOV10
NME1
NR3C1
PABPC4
PARP4
RBMS3
RNF38
RPTOR
SRSF3
STOM
TNFAIP8
TNS4
TP63

## Sheet: AP-adaptor containing network
BMI1 interactome networks: AP-adaptor
AGTR1
Akt
Ap2alpha
AP2B1
AP2M1
CASP3
CDKN1A
CTNNB1
CXCL8
DENND1B
EGFR
EPS15
GRB2
HNRNPA2B1
KCTD3
LBR
MET
PARP1
PPP2CA
PPP2R2A
PTK2
RAB35
RAS
RTRAF
SPHK1
STON2
TCR
TNF
TP53
TUFM
YWHAG
