# Supplementary material for: Elucidation of the BMI1 interactome identifies novel regulatory roles in glioblastoma
Source: NAR Cancer. 2021 Mar 22;3(1):zcab009. doi: 10.1093/narcan/zcab009 (PMC8210184; doi:10.1093/narcan/zcab009)
Supplement: zcab009_Supplemental_Files [file zcab009_supplemental_files.zip › Supplementary_Data_2._RYBP_interactome_networks.xlsx]

## Sheet: non-canonical network
RYBP interactome networks: non-canonical PRC
BMI1
CCNA2
CEP97
CETN2
CKAP2
DCAF7
DDB1
E4F1
GAPVD1
GLIPR1
GTPBP4
KCTD3
KIF1B
KIF24
LDL
MAPKAPK3
miR-125b-5p (and other miRNAs w/seed CCCUGAG)
mir128
MLF2
PANDAR
PCGF6
PHC1
PHC3
PON1
RAD23B
RALA
RING1
RYBP
SH3BP4
Srebp
TP53
WDR5
XPC
YAF2
YWHAG

## Sheet: POLIII network
RYBP interactome networks: Pol III
CRCP
DDB1
ERBB2
EXOSC7
MYBBP1A
NPM3
PES1
PKP2
POLR1A
POLR1B
POLR1C
POLR1D
POLR2B
POLR2D
POLR2E
POLR2F
POLR2G
POLR2H
POLR2I
POLR2J
POLR2K
POLR2L
POLR3A
POLR3B
POLR3C
POLR3E
POLR3F
POLR3GL
POLR3H
POLR3K
RNA polymerase I
Rnr
TNF
WDR12
WDR5
