# Supplementary material for: Elucidation of the BMI1 interactome identifies novel regulatory roles in glioblastoma
Source: NAR Cancer. 2021 Mar 22;3(1):zcab009. doi: 10.1093/narcan/zcab009 (PMC8210184; doi:10.1093/narcan/zcab009)
Supplement: zcab009_Supplemental_Files [file zcab009_supplemental_files.zip › Supplementary_Data_3._BMI1_and_RYBP_interactomes.xlsx]

## Sheet: BMI1 interactome
BMI1 interactome
1433E
1433S
ADT2
AKAP2
AP2A1
AP2B1
AP2M1
AP2S1
ARF4
ARGL1
ARHG2
ATF1
BACD3
BAG2
BAIP2
BMI1
C102A
C170B
CAPG
CAPR1
CAVN1
CBX6
CBX8
CCD9B
CCHCR
CCNE1
CDK2
CDN1A
CDN1B
CDV3
CE112
CENPK
CGNL1
CHM4B
CKAP4
CLH1
CLIC1
CO5A1
CPSF7
CSKI2
CUL4A
DDX23
DHX16
DHX29
DIDO1
DLG5
DOCK7
DYST
EF1B
EFTU
EIF3C
EIF3D
EIF3E
EIF3F
EIF3G
EIF3H
EIF3I
EIF3J
EIF3K
EIF3L
EIF3M
EIFCL
ELAV1
EMD
ESYT1
EVPL
EZRI
F120A
FBRL
FOXK1
FUBP2
FUBP3
FXR1
G3BP2
G6PD
GBP1
GIPC1
GLIS1
H10
H12
H1X
H2A1B
H2B1B
H2B1C
HABP4
HNRL1
HNRPC
HNRPD
HNRPF
HS71L
IF16
IF2B2
IF2B3
IF4E
IF4G1
IF4G3
IF4H
IQGA1
IRS2
ITPR2
K22O
K2C79
K2C8
KCTD3
KHDR1
KI67
KINH
LACTB
LAP2A
LAP2B
LAR4B
LARP1
LBR
LMO7
LPPRC
LS14A
LS14B
MAGT1
MOV10
MPCP
NF2L2
NFIC
NMNA1
NOP2
NUFP2
OST48
PAB4L
PABP3
PABP4
PAIRB
PAK4
PAP1M
PARK7
PARP4
PAWR
PDIA1
PEBB
PFKAP
PHC2
PHC3
PKHA4
PKRI1
PLCG1
PP1A
PPWD1
PRC2A
PRC2B
PRC2C
PRP6
PRP8
PTBP2
PTMA
PURA
PURB
R39L5
RAB1A
RAB35
RAB7A
RBM6
RCC2
RENT1
RFA2
RFA3
RFIP5
RING1
RING2
RL10
RL13A
RL18A
RL1D1
RL26
RL29
RL36
RLA0
RM11
ROA0
ROA3
ROAA
RPN1
RRBP1
RS10
RS20
RS24
RSMB
RTRAF
SCAF8
SERA
SHKB1
SPB1
SPS2L
SPTB2
SRP14
SRRM1
SRRT
SRSF3
SRSF4
SRSF6
SRSF7
SRSF9
STMN1
STON2
TBA1B
TBB4B
TBB5
TCPB
TCPD
TCPQ
TCPZ
THIO
THOC4
TPM2
TPPC8
TR150
TRIP4
TYY1
TYY2
U2AF1
U520
U5S1
VASP
WBP11
YAF2
YBOX3
ZC3H1
ZCCHV
ZN593

## Sheet: RYBP interactome
RYBP interactome
SHKB1
PESC
KCTD3
ATG7
RO52
LCAP
RPC1
RYBP
RPC2
CEP97
CP110
CO5
RPAC1
GBP6
RING1
ATRAP
RPC4
JKIP3
F184A
KV116
RPC6
AKAP9
SCYL2
RPC3
RPAB1
GBB1
POC1B
ATG3
ANT3
RAB15
TPR
3HIDH
AP3D1
DIP2B
SYAC
AP3B1
RPAC2
KV111
RPAB5
BMI1
CO4A
RING2
RPAB3
IFT20
CMC2
QCR2
SPAT5
RRAS
WDR5
RPC9
RPAB4
SFXN1
RPC8
BTBDA
MYOF
RPAB2
AP3M1
DCAF7
RPC7
DNJB6
DMXL1
DDB1
SQRD
CO6
RALA
RABL6
MOT1
AGK
PON1
TT39C
VAPA
KI67
SCRIB
RAP1A
A2MG
FA8
SYRC
RPC10
PLOD1
AP3S1
SRPRB
RPC7L
LS14A
MLF2
ETFB
FACR1
RBM25
PCGF6
OSBP1
ZN207
4F2
ELOB
CALX
CY1
K0355
PDC6I
RBCC1
CETN2
ACADM
CSK22
RT02
MBB1A
FBRS
MTCH2
PTCD1
SPB1
SMCA1
PIBF1
NEUL4

## Sheet: BMI1 specific
BMI1-specific interactome
1433E
1433S
ADT2
AKAP2
AP2A1
AP2B1
AP2M1
AP2S1
ARF4
ARGL1
ARHG2
ATF1
BACD3
BAG2
BAIP2
C102A
C170B
CAPG
CAPR1
CAVN1
CBX6
CBX8
CCD9B
CCHCR
CCNE1
CDK2
CDN1A
CDN1B
CDV3
CE112
CENPK
CGNL1
CHM4B
CKAP4
CLH1
CLIC1
CO5A1
CPSF7
CSKI2
CUL4A
DDX23
DHX16
DHX29
DIDO1
DLG5
DOCK7
DYST
EF1B
EFTU
EIF3C
EIF3D
EIF3E
EIF3F
EIF3G
EIF3H
EIF3I
EIF3J
EIF3K
EIF3L
EIF3M
EIFCL
ELAV1
EMD
ESYT1
EVPL
EZRI
F120A
FBRL
FOXK1
FUBP2
FUBP3
FXR1
G3BP2
G6PD
GBP1
GIPC1
GLIS1
H10
H12
H1X
H2A1B
H2B1B
H2B1C
HABP4
HNRL1
HNRPC
HNRPD
HNRPF
HS71L
IF16
IF2B2
IF2B3
IF4E
IF4G1
IF4G3
IF4H
IQGA1
IRS2
ITPR2
K22O
K2C79
K2C8
KHDR1
KINH
LACTB
LAP2A
LAP2B
LAR4B
LARP1
LBR
LMO7
LPPRC
LS14B
MAGT1
MOV10
MPCP
NF2L2
NFIC
NMNA1
NOP2
NUFP2
OST48
PAB4L
PABP3
PABP4
PAIRB
PAK4
PAP1M
PARK7
PARP4
PAWR
PDIA1
PEBB
PFKAP
PHC2
PHC3
PKHA4
PKRI1
PLCG1
PP1A
PPWD1
PRC2A
PRC2B
PRC2C
PRP6
PRP8
PTBP2
PTMA
PURA
PURB
R39L5
RAB1A
RAB35
RAB7A
RBM6
RCC2
RENT1
RFA2
RFA3
RFIP5
RL10
RL13A
RL18A
RL1D1
RL26
RL29
RL36
RLA0
RM11
ROA0
ROA3
ROAA
RPN1
RRBP1
RS10
RS20
RS24
RSMB
RTRAF
SCAF8
SERA
SPS2L
SPTB2
SRP14
SRRM1
SRRT
SRSF3
SRSF4
SRSF6
SRSF7
SRSF9
STMN1
STON2
TBA1B
TBB4B
TBB5
TCPB
TCPD
TCPQ
TCPZ
THIO
THOC4
TPM2
TPPC8
TR150
TRIP4
TYY1
TYY2
U2AF1
U520
U5S1
VASP
WBP11
YAF2
YBOX3
ZC3H1
ZCCHV
ZN593

## Sheet: RYBP specific
RYBP-specific interactome
PESC
ATG7
RO52
LCAP
RPC1
RYBP
RPC2
CEP97
CP110
CO5
RPAC1
GBP6
ATRAP
RPC4
JKIP3
F184A
KV116
RPC6
AKAP9
SCYL2
RPC3
RPAB1
GBB1
POC1B
ATG3
ANT3
RAB15
TPR
3HIDH
AP3D1
DIP2B
SYAC
AP3B1
RPAC2
KV111
RPAB5
CO4A
RPAB3
IFT20
CMC2
QCR2
SPAT5
RRAS
WDR5
RPC9
RPAB4
SFXN1
RPC8
BTBDA
MYOF
RPAB2
AP3M1
DCAF7
RPC7
DNJB6
DMXL1
DDB1
SQRD
CO6
RALA
RABL6
MOT1
AGK
PON1
TT39C
VAPA
SCRIB
RAP1A
A2MG
FA8
SYRC
RPC10
PLOD1
AP3S1
SRPRB
RPC7L
MLF2
ETFB
FACR1
RBM25
PCGF6
OSBP1
ZN207
4F2
ELOB
CALX
CY1
K0355
PDC6I
RBCC1
CETN2
ACADM
CSK22
RT02
MBB1A
FBRS
MTCH2
PTCD1
SMCA1
PIBF1
NEUL4

## Sheet: Common BMI1 and RYBP
BMI1 and RYBP common interactome
BMI1
KCTD3
KI67
LS14A
RING1
RING2
SHKB1
SPB1

## Sheet: BMI1 modulated
BMI1-modulated interactome
ADT2
AKAP2
AP2A1
AP2B1
AP2M1
ARGL1
ATF1
BACD3
BAIP2
C102A
CAPR1
CAVN1
CBX6
CBX8
CDK2
CDV3
CENPK
CPSF7
CSKI2
DDX23
DHX29
DIDO1
DLG5
DYST
EIF3G
EIF3I
EIF3L
EMD
ESYT1
F120A
FOXK1
FUBP3
FXR1
G6PD
GBP1
GLIS1
H10
H12
H1X
H2A1B
H2B1C
HNRL1
HNRPC
HNRPD
HNRPF
IF16
IF2B2
IF2B3
IF4E
IRS2
ITPR2
K2C8
KHDR1
KINH
LARP1
MAGT1
MPCP
OST48
PABP4
PAIRB
PAK4
PAP1M
PHC2
PHC3
PKHA4
PLCG1
PPWD1
PRP6
PRP8
PURB
RBM6
RCC2
RENT1
RL10
RL13A
RL18A
RL1D1
RL26
RL36
RLA0
RM11
ROA3
RPN1
RS10
RS20
RS24
SCAF8
SERA
SPS2L
SRRM1
SRSF3
SRSF4
SRSF6
SRSF9
TBA1B
TBB5
TPPC8
TYY1
TYY2
U5S1
YAF2
YBOX3
ZC3H1
ZCCHV
ZN593

## Sheet: BMI1 non-modulated
BMI1 non-modulated interactome
1433E
1433S
AP2S1
ARF4
ARHG2
BAG2
C170B
CAPG
CCD9B
CCHCR
CCNE1
CDN1A
CDN1B
CE112
CGNL1
CHM4B
CKAP4
CLH1
CLIC1
CO5A1
CUL4A
DHX116
DOCK7
EF1B
EFTU
EIF3C
EIF3D
EIF3E
EIF3F
EIF3H
EIF3J
EIF3K
EIF3M
EIFCL
ELAV1
EVPL
EZRI
FBRL
FUBP2
G3BP2
GIPC1
H2B1B
HABP4
HS71L
IF4G1
IF4G3
IF4H
IQGA1
K22O
K2C79
LACTB
LAP2A
LAP2B
LAR4B
LBR
LMO7
LPPRC
LS14B
MOV10
NF2L2
NFIC
NMNA1
NOP2
NUFP2
PAB4L
PABP3
PARK7
PARP4
PAWR
PDIA1
PEBB
PFKAP
PKRI1
PP1A
PRC2A
PRC2B
PRC2C
PTBP2
PTMA
PURA
R39L5
RAB1A
RAB35
RAB7A
RFA2
RFA3
RFIP5
RL29
ROA0
ROAA
RRBP1
RSMB
RTRAF
SPTB2
SRP14
SRRT
SRSF7
STMN1
STON2
TBB4B
TCPB
TCPD
TCPQ
TCPZ
THIO
THOC4
TPM2
TR150
TRIP4
U2AF1
U520
VASP
WBP11

## Sheet: new interactors U87aCRBMI1
New interactors when BMI1 is upregulated (U87MGaCRBMI1)
1433E
BACD3
CAPG
CBX6
CE112
CKAP4
CLIC1
DYST
EIF3C
EMD
FBRL
FOXK1
GLIS1
H10
H1X
H2B1B
H2B1C
IF16
IQGA1
ITPR2
LACTB
LAP2B
LPPRC
MAGT1
MPCP
PARP4
PHC3
PTMA
PURA
RAB35
RAB7A
RFA2
RFA3
RL13A
RL26
RL29
SERA
SPS2L
SRP14
STMN1
TBA1B
TCPB
TCPD
TCPQ
THIO

## Sheet: lost interactor LN428iCRBMI1
Lost interactors when BMI1 is downregulated (LN428iCRBMI1)
GBP1
