# Supplementary material for: Elucidation of the BMI1 interactome identifies novel regulatory roles in glioblastoma
Source: NAR Cancer. 2021 Mar 22;3(1):zcab009. doi: 10.1093/narcan/zcab009 (PMC8210184; doi:10.1093/narcan/zcab009)
Supplement: zcab009_Supplemental_Files [file zcab009_supplemental_files.zip › Supplementary_Data_4._RING1_mNPC_vs_BMI1_GBM_interactome.xlsx]

## Sheet: mNPC
RING1B interactome
ZBTB33
BRCA1
RPL19
STAU1
SMURF2
2020-09-09
ZMYM4
RLF
YARS
PARK7
ZCCHC11
DOCK7
HOXB9
SRP68
SH3PXD2B
SOGA1
FHL1
STAG2;STAG1
TRP53I11
CKAP5
EFTUD2
PMPCA
FUBP3
RPP38
MAP7D1
CHD7;CHD9
HNRNPA3
USP48
UBAP2
MPP1
MDN1
TPX2
ZFP442
AQR
BCORL1
PPIG
NCKAP1
RALY
TP53BP1;TRP53BP1
BAZ2B
RRBP1
MGA
UBTF
ADNP
ARID1A
BAP18;0610010K14RIK
KDM1A
ARPC5L
FHL3
COIL
POLD2
USP36
44082
TLK2;TLK1
SKI
VAV3
HCFC1
ZFP462
PRDX1
SOX5
STIM2
PHF3
ATAD5
LRCH3
RBM25
NFATC1
STAT3
ATXN7L2
ZNF512B
ABI1
PHC3
RERE
WAPAL
TDP1
BBX
ATM
KDM3B
PRPF4B
MBD3
GM17669;RPL29;GM10709;GM5218
EIF4A3;GM8994
LEMD3
SETD1A
RASAL2
POGZ
DTX3
RPS14
TUFM;GM9755
RPL21;RPL21-PS6
KDM2B
OTUB1
RPL23A;GM10335;RPL23A-PS3;GM3940;GM10923
LENG8
YLPM1
FANCI
RPS25
ARPC2
SAFB
PMVK
PML
ZMYND11
FAM111A
RPS5
RPL9;RPL9-PS6
GLYR1
TSSC4
RBM42
GAR1
SF1
PRMT1
TAF6
SUN1
MSL3
PBRM1
CTNND1
RPL35A
RPL17;GM6133
SRSF11
RPL34;GM2178
TADA2B
FYTTD1
RPS3A;RPS3A2;RPS3A3
ATP5A1
CALD1
RPL27A
PTGES3
GTF3C2
YTHDC1
H3F3A;HIST1H3B;HIST1H3A
KIF2A
NFIX
CUL5
BC068157
RRP8
GCN1L1
NOLC1
HNRNPK;GM7964
SPATS2L
RNPS1
MKI67
ZFP207
CHTOP
DPYSL3
NCAPG
RPL15;GM10020;GM8420
TRRAP
FARSA
CAPZA1
WDR75
MTA1;MTA3
GAPDH;GM7293;GM5069;GM6316
ORC1
LUC7L2
NEDD4L
DST
RPS11
GLDC
ANKRD11
TXNDC5
USP7
RBBP4
RPL11;GM10036;GM10288;GM5093;GM7589
COPB1
BRD1
MAP4
NAB1
TEAD1;TEAD2;TEAD3
MAN2C1
TRPS1
TOR1AIP1
SCAF11
VIM
CDK4
SRPRB;GM20425
RPL24
GLOD4
DIS3
PPIA;GM5160
SMC2
44081
SEC23A
ZFP715
SMPD4
ZNF609
RBM14
BC018507
ELMSAN1
ZFP266
TAF4A;TAF4B
SMC4
ZKSCAN3
SAP18;GM10094
INTS10
AKAP13
NUP153
SMAD2;SMAD3;SMAD9
SALL2
PHC1
CAMSAP2
FAM102B
NUP98
TRIM9
DSP
UIMC1
HK2
SETD2
KIF23
ATXN2L
ZFP644
BPTF
LONP2
BOD1L
CLASP1
WDR6
SMC3
ARID2
NUMA1
GM8991;HNRNPA3;GM6793
URB2
RBPJ;RBPSUH-RS3
PCNA
CYB5R3
PMS1
HNRNPL
SRSF2
DNAJC2
USP19
ACIN1
NSD1
TANC1
ARHGAP26
GSK3B
CHD4;CHD5
MARS
CLASP2
GSPT1;GSPT2
MDC1
NOL8
MTMR2
PHF10
TRIM33
ZNF638;ZFML
EEF1D
NOP2
DTL
DHX9
TRA2A
SYNE2
MED16
RAD50
ZNF664;ZFP664
PDS5A
NCAPD2
RPS18;RPS18-PS3
NUP205
44085
DDX47
FXR1
LANCL2
SF1
RPL7A;RPL7A-PS10;GM5619;RPL7A-PS3;RPL7A-PS5
HNRNPA2B1
CCDC50
SLC25A18
YWHAQ
KRI1
ZFP61;IKZF3;ZFP407
NONO
ADAMTSL3
KDM2A
SENP6
WIZ
COPA
ZFP101
SEC63
CHD8
HMG20B
HMBOX1
RPS17
ZBTB40
MAP4K4
ZFP935
RFX7
HNRNPUL2
NPAS3
RPS19
RANGAP1
CASK
MCM3AP
SRBD1
SRSF7
TCEB2
OGFR
PDS5B
QKI
BCLAF1
PIAS2
ATP2A2;ATP2A3;ATP2A1
ARL1
ELMO1
TCOF1
ZSCAN26
RPS15A
SIN3A
DDX24
TRA2B
GRWD1
IQGAP1
PRC1
RFC1
BAZ1A
PTBP3
PABPN1;GM20521
CCNB1
L3MBTL2;MBTD1
VARS
CHEK1
GTF2I
RPP40
RPS28
SYNCRIP
RPL18
JMJD1C
SP1
QRICH1
ZFP212
LYSMD2
PPHLN1
SEC24C
ZFP105
ZFP26
HNRNPU
CREB1;CREM;ATF1
SF3B1
TRIP12
CHERP
SRP19
RBFOX2;RBFOX1
MYEF2
DPYSL2
GTPBP1
ALYREF;ALYREF2
EBF3;EBF4;EBF1
TROVE2
ATOX1
HDAC1;GM10093
GCLM
EMG1
DHX15
CLK3
CLK4
PNN
RING1
HNRNPH1
KLF12
PBX1;PBX2;PBX3
MAFG
CSNK2A2
SMARCE1
IMPA1
COPB2
CBX4
SUPT5H
AURKB
EEF1B
GPX4
EMC8
BARD1
ZNF326;ZFP326
ZFR
BRD7
RPP30
LIN7C;LIN7A;LIN7B
LANCL1
TUBA1B;TUBA4A
LDHA
GAP43
ANXA2
HOXB6
NCL
HOXB8
EEF1A1
HOXC6
TXN
HIST1H2BP;HIST1H2BK;HIST1H2BC;HIST2H2BB;HIST1H2BH;HIST1H2BB;HIST1H2BM;HIST1H2BF;GM13646;HIST3H2BA;HIST3H2BB;HIST2H2BE;HIST1H2BA
CDK1
HSP90AB1
TCP1
DNMT1
RPS16
RPL7
RPSA;RPSA-PS10
LMNB1
RPLP0
LGALS1
SRP14
ZFP37
TPI1
CFL1
FASN
RPL13A;RPL13A-PS1
SERPINH1
HSPA5
MAP2
LMNB2
HIST1H2AH;H2AFJ;HIST1H2AA;HIST1H2AK;HIST1H2AF;HIST3H2A;HIST1H2AB;HIST1H2AL;HIST2H2AC;HIST2H2AA1;H2AFV;H2AFZ;H2AFX
PCGF2
MCM3
CCND1
RPS2;RPS2-PS6;GM18025;GM6576
BMI1
U2AF2
SNRPB;SNRPN
MAP4
RPL3
PDIA3
ACO1
RXRB
GRN
PABPC1;PABPC6;PABPC2
CBX2
AIMP1
POU3F2
POU3F3
SSB
WARS
KIF4
NEDD1
RANBP1
PTPN11
RAB21
RAB18
FBL
CANX
RPL12
LIG1
HSPA9
RPL28
CSK
FOXK1
44076
NR2F2
MSH2
HIST1H1E
HIST1H1A
HIST1H1B
HIST1H1D
NEDD4
CAPZA2
CAPZB
RPL6;GM5428
CRKL
RPL5
RPL13;RPL13-PS3
SOX2
LMNA
SLC25A4
HNRNPA1
SRP9
S100A11
RAB7A
PLCB3
CDKN2A
HDGF
SLC25A5
KPNA2
USP10
PKM
CEBPZ
HCCS
RAB2A;RAB2B
CNBP
MSH6
ATP5B
CTBP2
TDG
SNRPA1
EEF2
OPA1
SENP1
SF3B14
ARPC4
RUVBL1
ESPL1
PCBP1
RPS20
UBE2N
ACTR2
ABCE1
RPL26
MAGOHB;MAGOH
RPL27
RPL37A
SEC61A1
DCAF7
WDR5
YWHAG;YWHAH
PPP1CA
RPS8
YWHAE
RPS23
RPS13
SNRPD3
ABI2
DYNLRB1
RPS4X;RPS4Y2
PPP2CA;PPP2CB
RPL18A
RPS6
MTPN
HIST1H4A
RAB1;RAB1A;RAB8B;RAB8A
RAN;1700009N14RIK
RPL23
RPS26
RPL30
RPL31
RPS3
RPL8
RPS27A
PAX6
HSPA8
DNAJA1
HSPD1
EIF4E
PPP1CC
PTN
YWHAZ
DYNLL1
EIF5A2;EIF5A
ACTG1
RPS12
CSNK2B
TUBA1A;TUBA3A
TUBB4B;TUBB4A
TRAF6
NFIC
SURF6
HDAC2
HNRNPH2
TERF1
ELAVL1
CTPS1
PHF5A
TUBG1;TUBG2
TCEB1
ERH
SRSF3;GM12355
BACH1
CSRP2
KIF20A
FRG1
CDK2
LIG3
SMAD4
AURKA
SMARCC1
NFIB
RBBP6
SHC1
TUBB5
RPLP2
GABPA
TOP2A
JUP
ZFP41
NFIA
CKB
SMARCAD1
TOP1
SOX8
LARP7;GM12666
MAZ
ZSCAN21
MEST
PLK1
TRIO
CPNE7
CDCA2
NSUN2
HNRNPAB
SLC39A7
TMEM173
EIF4B
HP1BP3
GPATCH4
SRSF10
GMPS
MAT2A
SMARCA4
MAP2
GTF3C3
ALKBH5
SRSF6
MPHOSPH8
KHSRP
ISG20L2
XXYLT1
HNRNPC
DDX17
POLDIP3
PUF60
HDAC6
UHRF1
RFC4
SMARCC2
SF3B2
PCGF5
CBX6
ARGLU1
RSL1D1
RBM6
SELH
ZNF48
SFSWAP
NCBP1
CKAP2
KIF22
MTHFD1L
LSM14B
MCM5
DEPTOR
PPP2R2A;PPP2R2D
ZFP655
RNF20
FAM208B
EHMT1
TTF2
KDM6B
DHX33
TNS3
LUC7L3
CAMK2B
METTL16
TSR1
VEZF1
RPL10A
CTTN
MYL6
HNRNPD
SLC27A1
TCF4
CSNK2A1
KHDRBS1
RASA3
HELLS
CAPRIN1
ARHGEF2
TMPO
TMPO
PRDX2
EIF2D
MRE11A
SMARCD1
RAD21
FSCN1
KTN1
ZNF148
DDX5
HIRA
ATRX
PHGDH
RAI1
MELK
NPM1;GM5611
PCBP2;PCBP3
DDX3Y
DDX3X;D1PAS1
SIX1;SIX2
SALL3;SALL1
TRIM28
ZNF260
ZEB1
TOP2B
RBM12B2;RBM12B1
ZNF512
FAM208A
CEP170
MORC3
NOP58
MUM1
NIPBL
PDCD11
HAUS6
ZNF740;ZFP740
ZNF280C;ZFP280B;ZNF280D
INTS1
SNRNP200
ABCF1
INPPL1
RRP12
SMCHD1
XPO1
DDX51
MTSS1L
BEND3
AHDC1
TXLNA
KDM3A
MSL1
SRSF1
IGFBP3
RCC1
KIF18B
RIF1
NUP155
MATR3
TOPBP1
RPS9
RPL10;RPL10L
RPL35;GM10269
PPP2R1A
MVB12A
UBFD1
TPR
CYFIP1
ERI1
UHRF2
SPAG7
DEK
SHPRH
MYBBP1A
CKAP2L
PHKB
SGOL2
NACC1
PRPF38B
RSBN1
NUP214
FAM98B;FAM98A
SCML4
ZBED4
VRK1
PELO
PIP4K2B;PIP4K2A
GLRX5
LLGL1
ARHGAP11A
KDM5B
BCAS1
SAFB2
AFAP1
UBP1
WDR82
ZC3HAV1L
HAUS4
RNF214
PCID2
PEF1
CWF19L2
PTBP1
BOLA2
GPT2
SMNDC1
ZFP128
FTO
WASF2
SEPHS1
ECHS1
CGGBP1
TXLNG;GM8258
CDKN2AIP
SAP130
NUP93
ZNF771
MTBP
NOL11
RCC2
IPO5
L3MBTL3
HIRIP3
ARID5B
EMSY
FBXO38
GTF3C4
KBTBD11
METAP1
TMEM209
DDX50
SRRM2
PCGF3
DIEXF
IARS
DOCK1
WHSC1
RBMS3;RBMS1
NKRF
LCMT2
SREK1
TRIM35
MAP1S
ZHX2
ASRGL1
ZHX3
NCAPH
IWS1
DENND2A
RAD51AP1
RAE1
RPS19BP1
EMC1
DIDO1
NHSL1
PRPF31
RYBP
LANCL3
TXNL1
ZNF276;ZFP276
NUP88
AMT
SMC5
RBM28
EPRS
TCERG1
BCOR
OGT
CCAR1
SLTM
PHLPP1
INTS5
PDLIM5
ESCO2
AHCTF1
HMGCS1
SLC25A1
AMMECR1L
SPATS2
NEIL3
POP1
FN3KRP
GTF3C1
ANLN
SDHA
LSM14A
ANAPC10
ZNF668
DDX52
CHAMP1
CBR3
DDX18
MEPCE
VRK3
IRF2BPL
POM121
PITRM1
ASUN
HAUS3
PCGF1
SUMF1
ILKAP
TAF6L
GTF3C5
BC027231
RFC3
THOC1
IRF2BP1
NOL6
PARN
NAA40
THOC3
RBM39
HNRNPR
GATAD2B
SFPQ
RAB14
IDH3B
BZW2;BZW1
RBMXL1;RBMX
ZNF24
DDX41
DDX1
BRK1
SMAP1
USP3
KIF18A
TAF5L
NT5DC2
DUS3L
RBM5
PAPD4
RRP1B
RPN1
PTBP2
SRGAP2
TMLHE
SMARCA5
LRP1
MSI2
TARDBP
HNRNPLL
PARP1
SF3B3
DARS
PDIA6
KIF2C
PSIP1
NXF1
ACTR3
EMILIN1
RTFDC1
VWA5A
ACO2
CMAS
PRPF19
DNAJB11
CSTF1
D10WSU52E
YAF2
RWDD2B
HSPA14
MYNN
KARS
ADAR
PCGF6
PRPF8
NPM3
SKA1
DUT
NCBP2
MTAP
SDHB
RNF2
DENR
TXNDC12
PAF
WDR45B
RPL14
NHP2
EMC2
SNW1
SMC1A
ZMYM2
TUBB2B
CXXC1
HNRNPA0
CHD1L
PMPCB
DCUN1D5
ILF2
TECR
SERBP1
ZCCHC8
AEN
CMSS1
SKIV2L2
CS;CSL
HNRNPM
RFC5
RARS
RNMT
CHAF1B
PSRC1
LSM12
NHP2L1
RRP7A
EEF1E1
KAT8
ERP44
ZNF687
TOE1
ZFP84
NOSIP
NOP56
HAUS5
PIPOX
U2AF1;U2AF1L4
RPL4
EEF1G
BOLA1
CCDC101
CNN3
POP5
IAH1
AKAP8
XRN2
PPP1R12A
DNAJC10
CSNK1D
BRIX1
ISCA2
CBX3
PAK1IP1
PAICS
NACC2
CARS
TUBB3
NUSAP1
RANBP2
DKC1
PALLD
ELF2
CWC15
DYNC1H1
NUP50
DDX21
ENY2
THAP11
RPL38
PFN2
ORC3
OLIG1
ADRM1
PIAS4
CSNK1E
GLRX
CHAF1A
PHC2
KIFC1
SON
CBX8
DNAJA2
SPAST
NFU1
DCTN5
DSTN
MTA2
PRPF40A
NBN
KHDRBS3
FIZ1
LYPLA2
RUVBL2
PHF2
SKP1
INCENP
FARSB
RFC2
ZBTB18
ORC5
ARPC1B
VAPA;VAPB
BUB3
SMARCB1
NUP160
UBA2
DDX39B
ILF3
BAZ1B
RPS6KA4
MECP2
ACTL6A
ZFP292
DNPEP
HNRNPF
SART1
ITPR2

## Sheet: mESC
RING1B interactome
CUL4
ZMYND8
BRCA1
RPL19
ZFP335
CDC27
2020-09-09
ZMYM4
PARK7
SRRM1
SRP68
SPEN
PPP1R8
MORF4L2
HSD17B10
CKAP5
EFTUD2
FUBP3
HNRNPA3
DNAJC8
USP48
MRTO4
MDN1
TPX2
BCORL1
GPD2
ZFP64
PPIG
TAF3
C130057N11RIK;RALY
TRP53BP1;TP53BP1
EXOSC2
RRBP1
UBTF
ADNP
LAS1L
SET
DYNC1I2;DYNC1I1
ARID1A
QSER1
EHMT2
TRMT1L
RSRC2
ESRRB
PABPC4;GM10110
KDM1A
HMGN2
PHF11;D14ERTD668E
WDR76
ALDOA;ALDOART1
USP36
ZFP318;ZNF318
BRD4
ATP5H;GM10250
TLK1;TLK2
AIFM1
HCFC1
GM13225;GM13157;GM13212;GM13154
ZFP462
THOC2
TAF1
CPSF4
PHF3
ZFR
ATAD5
RBM34
EP300
RBM25
FLNA
ZFX;ZFA
PHC3
WAPAL
PRPF4B
LSM4
HNRPDL
RPS15
ANAPC7
MOV10
GM9755;TUFM
SF3A2
ARL6IP4
INO80
HNRNPH3
YLPM1
SAFB
PRDM10
RPS5
GLYR1
RBM42
GAR1
MEN1
SF1
PRMT1
DDX23
TAF6
SUN1
THOC6
PBRM1
BDH1
RPL36;GM5745;RPL36-PS3
RPL17-PS3;GM10268;RPL17;GM10362
44075
ZRANB2
PLRG1
GM10119;RPS3A;GM9000
EZH2
SUMO2
GTF3C2
TIAL1;TIA1
BUD31
WTAP
ASH2L
URB1
UBN2
DLGAP5
ATPIF1
GM10257;HIST1H3A;HIST1H3B;H3F3A;GM6132
RRP8
HNRNPK;GM7964
MKI67
ZFP207
FOP;2500003M10RIK
YTHDC1
GM6763;GM4340;GM8766;GM4302;GM4305;GM8701
GM4294;GM10020;RPL15;RPL15-PS2;GM8420
TRRAP
FARSA
WDR75
ORC1
RPS11
SETD1A
RBBP4
ZFP568
PRR12
GM10036;RPL11;GM10288
FEN1
TEAD1;TEAD3;TEAD2
LUC7L2
GM20390;NME2
SCAF11
GM7935;SF3B4
DENR
C330007P06RIK;GM8181
LONP1
CCT3
GRSF1
SMC2
44081
TFDP2
ZNF609;ZFP609
ZSCAN4-PS2;ZSCAN4F;ZSCAN4B;ZSCAN4E;ZSCAN4D
COIL
BC018507
C130039O16RIK
YTHDF2
SMC4
CECR2
GM10094;SAP18
GM10774;POLR2L
NUP153
AUTS2
RPS24
RBPMS
NUP98
DSP
HK2
NOLC1
SETD2
MYO10
KIF23
AHNAK
ZFP644
BPTF
SRSF11
BOD1L
GM17067
TAF7
COL1A2
ZFP296
POU2F1;POU2F2
ZFP600
SMC3
ZC3H13
AEBP2
ARID2
NUMA1
GM8991;GM6793;GM7551
URB2
RBPJ;RBPSUH-RS3
HNRNPL
CTNND1
SRSF2
PNKP
ACIN1
FBRSL1
TET1
GM6871
NANOG
NSD1
TAF4A
CHD4
KTN1
ZFP42
UTP20
MDC1
NOL8
ANP32B;ANP32A
2310008H09RIK;TSG118
AURKC
TINF2
MGA
USP7
CBLL1
ZFML;ZNF638
GATAD2A
PLEC
EEF1D
NOP2
RPL24
DHX9
TAF12
TET2
TRA2A
PDS5A
JMJD1C
NCAPD2
GM10260;RPS18
MRPS9
ZFP936
GM17386
HNRPLL
LMO7
EED
RPL7A;GM16477;RPL7A-PS10;GM5619;RPL7A-PS5;RPL7A-PS3;GM17415;GM5459;GM4978;RPL7A-PS8
HNRNPA2B1
KRI1
SCAF8
CBFA2T2
NONO
WIZ
RPS17;GM5215
GM14420;100043914
HNRNPUL2
BRCA2
TAF5
SSRP1
TGM3
RBM10
SRBD1
GM20459;AKAP2
SRSF7
CBX7
QK;QKI
KIF20B
MTA1
ATAD3;ATAD3A
ATP2A2
PPP1R10
DDX54
ARID3B
HIST2H2AA1;HIST2H2AC;HIST1H2AL
WBP7
RPS15A;RPS15A-PS1
SIN3A
DDX24
GRWD1
SLC3A2
PRC1
RFC1
COBL
BAZ1A
VDAC2
DAXX
ROD1;PTBP3
PABPN1;GM20521
CHEK1
GTF2I
L1TD1
UBE2I
KRR1
GM7221
SYNCRIP
SP1
ZC3H18
POU2F3
SUPT16H
PPHLN1
HEATR1
EPB4.1L2;EPB41L2
ZFP105
DAP3
CREB1
SF3B1
TRIP12
2310022A10RIK
CHERP
LDHA
2310050C09RIK
SLC25A3
EMD
ALYREF;ALYREF2;REFBP2
BCL7C
TCOF1
HDAC1;GM10093
PHB2
EMG1
POLR1A
CPSF2
DHX15
KPNA3
HAX1
CLK3
PNN
RING1
HNRNPH1
API5
CALU
DDOST
BYSL
CSNK2A2
E2F6
SMARCE1
DNAJB6
EIF6
RPL35A;GM10247;GM10029
CBX4
ZNF143;ZFP143
EEF1B
GPX4
BARD1
ZNF326;ZFP326
ZFP106
IGF2BP1
SAP30
BRD7
BLM
ORC4
RPP30
LIN7C
RBM3
ANXA2
HSP90AA1
PDIA4
HSP90B1
MDH2
GNAI2;GNAS;GNAL;GNAI1;GNAO1;GNAT2;GNAT3;GNAI3;GNAT1
POLR2A
P4HB
NCL
PGK1
CDH1
EEF1A1
TXN
TCEA1
HIST1H2BF;HIST1H2BH;HIST1H2BC;GM13646
SUB1
COL1A1
CDK1
HSP90AB1
TCP1
COX5A
DNMT1
RPL27A;GM5908;GM5453;RPL27A-PS1
RPS16
RPL7;GM5045
RPSA;RPSA-PS10
CALR
HSPB1
LMNB1
RPLP0;GM8730
MAP1B
HIST1H1C
LGALS1
SPTAN1;SPNA2
GAPDH;GM2606;GM10481;GM5559;GM10358;GM3839;GM10293;GM4609;GM3222;GM10327;GM10291;GM3200;GM7293;GM10566;GM6316;GM5507;GM6981
HMGA1
ENO1
PPIA;GM9234;GM5160
TPI1
LYZ1;LYZ2
PCNA
MTHFD2
HMGN1
CFL1;GM6180
RPL13A;RPL13A-PS1
SERPINH1
COX4I1
HSPA5
VIM
POU5F1
TPM3;TPM3-RS7
LMNB2
PCGF2
TCEA3
CAT
PPIB
IMPDH2
CDK11B
CCNB1
MCM3
RPS2;GM6139;GM8841;RPS2-PS6;RPS2-PS5;GM6576;GM8225;GM4968
BMI1
EZR
RDX
CTNNA1
PTMA
U2AF2
GLUD1
SNRPB;SNRPN
MAP4;MTAP4
RPL3;GM5879
PDIA3
APEX1
CELF1
RXRB
KIF2A
PABPC1;PABPC6
CBX2
HMGB2
SSB
KIF4
RANBP1
MIF
RAB18
PDHA1
FBL
CANX
PRDX1;GM7204
RPL12
RPL18
LIG1
TKT
CHD1
TFAM
RPL28
KDM5C;KDM5D
FOXK1
44076
CCT8
MSH2
HIST1H1E
HIST1H1A
HIST1H1B
HIST1H1D
ACADM
RANGAP1
NSF
RPL6;GM5428;GM6807
RPL29;GM5561;RPL29-PS2;GM10709;RPL29-PS5;GM17669;GM3550;GM5218
CRKL
RPLP1;GM10073
RPL5
RPL13;RPL13-PS3;GM10071
LMNA
MYBL2
HNRNPA1
MCM4
HSD17B8;H2-KE6
PA2G4
RAB7A
RPL9;RPL9-PS6;GM5451
HSD17B4
HDGF
SLC25A5
KPNA2
POLR1C
USP10
PKM2
CEBPZ
RAB2A
CNBP
IDH2
MSH6
ATP5E
ATP5B
CTBP2
FUS
EXOSC10
ACTN4
SNRPA1
EEF2
FAM207A;1810008A18RIK
SENP1
L3MBTL2
NUP43
SF3B14
ARPC4
RUVBL1
PCBP1
GABARAPL2
MORF4L1
EIF4A1;EIF4A2
RPS20
GM6531;CKS1B
ABCE1
RPL26;RPL26-PS2
PSME3
MAGOH;MAGOH-RS1;MAGOHB
RPL27;RPL27-PS1
RPL37A;GM4613
DCAF7
WDR5
TIMM8B
RPS7;GM9493
PPP1CA
PPP1CB
CALM1
RPS8;GM11353;RPS8-PS1
RPS14;GM5805
RPS23;GM8618
RPS29;GM10126
RPS13
SNRPE
SNRPF
LSM3
SNRPD1
SNRPD2;GM5449;GM5848
SNRPD3
DYNLRB1
RPS4X
PPP2CB;PPP2CA
RPL18A
RPL23A;RPL23A-PS3;GM8290;GM8264;GM10335;GM8112;GM3940
RPS6;RPS6-PS1
HIST1H4A
RAB1A;RAB1;RAB1B
RAN;1700009N14RIK
RPL23
RPS25;GM4963
RPS26
RPS28;GM3511
FAU
RPL30;GM6570;GM10343
RPL31;GM16382;GM9858
RPS3
RPL32
RPL8
YBX1
RPS27A
TRA2B
HSPA8
TPT1
DNAJA1
HSPD1
YWHAZ
CRNKL1
HMGB1;HMG1L1
SUMO1
DYNLL1
EIF5A;EIF5A2
ACTG1
RPS10
PHB
CSNK2B
GNB2L1
TUBB4B;TUBB4A
TUBA1C
KPNB1
SURF6
HDAC2
TBX3
TERF1
ELAVL1
RAD50
ERF
NACA
CCT7
CCT2
CCT4
CCT5
CCT6A
PHF5A
RPL36A
CBX1
ERH
SERF2;SERF1
SRSF3;GM12355
MCM2
MCM6
CSRP2
CSRP1
KIF20A
FRG1
G3BP2
LIG3
ATP5J
SMAD4
AURKA
SMARCC1
RP9;RP9
G3BP1
RBBP6
TUBB5
RPLP2;RPLP2-PS1
YY1
TOP2A
VCP
CTNNB1
JUP
MTF2
ZFP41
SAP30BP
ATP5A1
CKB
SMARCAD1
TOP1
MPG
LARP7;GM12666
EIF5B
MAZ
ZSCAN21
PLK1
LYAR
TFDP1
CHD8
RBM15
TFCP2L1;TCFCP2L1
CDCA2
NSUN2
HNRNPAB
SLC39A7
WDR36
EIF4B
GPATCH4
SRSF10
GTF2F1
GMPS
LLGL2
SMARCA4
GTF3C3
FBXO31
FUBP1
YEATS2
SRSF6
MPHOSPH8
NOL9
KHSRP
DDB1
ZNF710
HSPA4
RSL24D1;GM20509
LBR
TBRG1
PUF60
NOM1
DAZAP1
SFMBT2
D2WSU81E
RFC4
MTA3
SF3B2
PCGF5
SMU1
ARGLU1
RSL1D1
HDGFRP2
TEX10
ZSCAN10
ZNF48
SFSWAP
KRT76
NCBP1
ESF1
KIF22
MTHFD1L
PRPF38A
CDV3
WDR18
DDX17
MCM5
SRSF4
DDX46
THRAP3
EHMT1
PATZ1
RBM27
PHF12
ZDBF2
UTP18
LUC7L3
EWSR1
VEZF1
CLTC
GM9182
LEO1
RPL10A
XRCC1
OGDH
MYL6;GM8894
HNRNPD
CSNK2A1
KHDRBS1
KLF4
ZBTB17
KLF2
HELLS
ORC2
CAPRIN1
VDAC1
RBBP7
SOX2
TMPO
TMPO
NR0B1
DPF2
CTCF
MAPRE1
PRDX2
EIF2D
MRE11A
SMARCD1
RAD21
FXR1
DDX19A
DDX5
HIRA
CBX5
ATRX
LASP1
MELK
MCM7
NPM1;GM5611
PCBP2;PCBP3
CTR9
DDX3Y
SIN3B
TRIM27
DDX3X;D1PAS1
SNRPA
SNRPC
SPTBN1
JARID2
TRIM28
SNRNP70
NDUFA4
FKBP3
PHC1
SRSF5
UTP14A
CDKN2A
DAZL
HSPE1
ZNF512
CD2BP2
FAM208A
CDC5L;GM9049
MORC3
NOP58
MUM1
ZFP219
PDCD11
U2SURP
GM5595
CPSF6
ZNF532
ZC3H11A
PAXIP1
KDM2B
SNRNP200
ABCF1
RRP12
SMCHD1
SALL1
DDX51
DCAF13
AHDC1
LRPPRC
KDM3A
GTF2IRD1
SRSF1
SNRNP40
RCC1
KIF18B
NUP98
BMS1
GNL3L
NFRKB
RIF1
PHF17
NUP155
MATR3
WDR43
RPS9
RPS27;GM17241;RPS27L
RPL10
RPL35;GM10269
EIF2S1
RPS12;RPS12-PS2;GM10063
CD3EAP
PPP2R1A
SND1
BRD2
TPR
CYFIP1;CYFIP2
THOC7
DEK
MYBBP1A
DSG1B;DSG1A;DSG1C
ZNF516
SGOL2
HSPA9
NACC1
SUZ12
SCRIB
EIF4H
NUP214
POLR2E
VRK1
PELO
L3MBTL2
NUCKS1
SAFB2
WDTC1
DDX42
MPHOSPH10
UBP1
WDR82
CWF19L2
POLDIP3
PTBP1
NUP107
ECHS1
INO80C
WDR3
DCAKD
CGGBP1
TBL1XR1
RBM22
NOC4L
ZNF592
CDKN2AIP
SAP130
CSTF2
ZC3H14
NUP93
ZNF771
SUN2
MTBP
NOL11
EIF2A
GLTSCR2
RCC2
KIAA0020
THOC5
HIRIP3
ARID5B
NPAT
EMSY
MORC4
CKAP4
GTF3C4
HADHA
RBFOX2
TICRR
SUDS3
KAT6B;MYST4
SRRM2
PCGF3
CPSF7
TOX4
MRPL22
LRWD1
ETF1
KANK2
RBBP5
PGAM5
SALL4
CHD9
SREK1
44085
SKA3
RBM14
ATP5C1
TBL3
MAX
RAE1
PFKP
RPS19BP1
RCOR2
UTP15
MYEF2
FAM60A
DIDO1
PRPF31
RYBP
MINA
NUP88
PPWD1
POLR2B
SMC5
TCERG1
BCOR
OGT
CCAR1
SLTM
KIAA0240
EP400
GNL3
AHCTF1
CDC73
SLC25A1
RBM17
CCDC72
BCLAF1
POLR1E
POP1
SCMH1
NAT10
GTF3C1
ANLN
SDHA
PAF1
DDX52
CHAMP1
DDX18
TDH
ZNF131
IRF2BPL
LIN28A
POM121
WDR33
SF3A1
ASUN;4933424B01RIK
PCGF1
GTSE1
FBRS
NUP133
TADA3
BUD13
H2AFJ
DNTTIP2
CIRH1A
ACTR8
GTF3C5
BC027231
RFC3
PSPC1
CCDC12
NOP14
THOC1
NOL6
BANP
RBPMS2
KDM4C
CALD1
UTP6
MYH9
HNRNPUL1
ATP1A1
DDX39A;DDX39
MRPS23
THOC3
NLE1
HNRNPU
RBM39
HNRNPR
GATAD2B
IMP4
TAF9
REST
SFPQ
POLDIP2
IDH3B
EIF4A3;GM8994;GM5576
MKI67IP
PQBP1
RBMXL1
DDX41
DDX1
RPP25
RRP9
RBM5
RRP1B
RPN1
PRPF6
PPAN
FYTTD1
SMARCA5
GATAD1
TARDBP
ACAA1A;ACAA1B
EXOSC4
PARP1
SF3B3
DDX27
IMP3
DARS
PYCR2
LRRC59
PDIA6
KIF2C
PRPF3
SF3B5
WBP11
SMC6
PAWR
CDK9
PSIP1
NXF1
HADHB
PRPF19
EIF2S2
DNTTIP1
CSTF1
ETFA
D10WSU52E
GNL2
ZFP281
PWP1
GRPEL1
DPY30
YAF2
MMTAG2
RNPS1
GTPBP4
DDX50
SRRT
ADAR
PCGF6
PRPF8
NPM3
MRPL15
PNO1
NOP16
ZMAT2
DUT
NCBP2
SDHB
NUDT21
SNRPB2
RNF2
RPL21;RPL21-PS7;RPL21-PS10;GM9104;RPL21-PS13;GM16416;GM10155;GM5528;GM16415;GM10916;RPL21-PS6;GM8054;RPL21-PS11;RPL21-PS14;RPL21-PS3;GM8526;RPL21-PS12
ATP5F1
RPS21
NOP10
DPPA5A;DPPA5B
RBM7
TXNDC12
MFAP1
NSA2
RPL14
SLC25A11
EXOSC5
NHP2
DIS3
SNW1
SMC1A
ZMYM2
TUBB2B
CTNNBL1
PIN4
CXXC1
DDX47
RBM8A
ZCCHC10
HNRNPA0
CHD1L
NIP7
ILF2
TECR
SERBP1
ZCCHC8
RRS1
LUC7L
RRP15
UQCRC1
SRFBP1
UTP11L
SHMT2
ZFP655
SKIV2L2
CS;CSL
RPS19-PS4;RPS19;RPS19-PS1
PDHB
SRSF9
HNRNPM
RFC5
DYNLL2;BC048507
PSRC1
NHP2L1
PPIL1
ZNF706
SYF2
MRPL28
RRP7A;GM3436
MRPL14
SARNP
MRPL21
RPL34;GM6404;GM10154;GM2178
BCAS2
ZNF687
TOE1
MRPS33
SF3A3
NOSIP
NOP56
EXOSC8
PPIL2
FIP1L1
U2AF1
RPL4
EEF1G
BOLA1
EBNA1BP2
1810009A15RIK
CCDC101
EXOSC1
RBMXL2
PRPF4
CNN3
MRPL12
ATP5O;GM5436
UQCRC2
PELP1
FTSJ3
PGAM1
AKAP8
XRN2
PPP1R12A
DNAJC10
BRIX1
CBX3
XAB2
PAK1IP1
PAICS
MRPL4
ETFB
SENP3
CPSF1
PRCC
MRPL46
LIMA1
RANBP2
DKC1
ELF2
EXOSC9
CWC15
UTP3
DMAP1
GTF2H2
NUP50
DDX21
ENY2
CDC20
RPF2
NO66
RPL38
RCL1
KLF13
ORC3
HIC2
PIAS4
CSNK1E
PIN1
PHC2
KIFC1
SON
CPSF3
CBX8
DNAJA2
PPIE
H2AFY
DSTN
MTA2
PRPF40A
NBN
FIZ1
RUVBL2
PHF2
SKP1
CUL1
MAD1L1
INCENP
FARSB
RFC2
CORO1B
CORO1C
ARPC1B
DECR2
NOC2L
BUB3
TAGLN2
EHD1
RACGAP1
WDR46
SMARCB1
EIF2S3X
NUP160
KLF5
ALDH18A1
ZSCAN12
IK
DDX39B
ILF3
MBD3
ACTL6A
HDAC6
HNRNPF
SART1

## Sheet: GBM
BMI1 interactome
1433E
1433S
ADT2
AKAP2
AP2A1
AP2B1
AP2M1
AP2S1
ARF4
ARGL1
ARHG2
ATF1
BACD3
BAG2
BAIP2
BMI1
C102A
C170B
CAPG
CAPR1
CAVN1
CBX6
CBX8
CCD9B
CCHCR
CCNE1
CDK2
CDN1A
CDN1B
CDV3
CE112
CENPK
CGNL1
CHM4B
CKAP4
CLH1
CLIC1
CO5A1
CPSF7
CSKI2
CUL4A
DDX23
DHX16
DHX29
DIDO1
DLG5
DOCK7
DYST
EF1B
EFTU
EIF3C
EIF3D
EIF3E
EIF3F
EIF3G
EIF3H
EIF3I
EIF3J
EIF3K
EIF3L
EIF3M
EIFCL
ELAV1
EMD
ESYT1
EVPL
EZRI
F120A
FBRL
FOXK1
FUBP2
FUBP3
FXR1
G3BP2
G6PD
GBP1
GIPC1
GLIS1
H10
H12
H1X
H2A1B
H2B1B
H2B1C
HABP4
HNRL1
HNRPC
HNRPD
HNRPF
HS71L
IF16
IF2B2
IF2B3
IF4E
IF4G1
IF4G3
IF4H
IQGA1
IRS2
ITPR2
K22O
K2C79
K2C8
KCTD3
KHDR1
KI67
KINH
LACTB
LAP2A
LAP2B
LAR4B
LARP1
LBR
LMO7
LPPRC
LS14A
LS14B
MAGT1
MOV10
MPCP
NF2L2
NFIC
NMNA1
NOP2
NUFP2
OST48
PAB4L
PABP3
PABP4
PAIRB
PAK4
PAP1M
PARK7
PARP4
PAWR
PDIA1
PEBB
PFKAP
PHC2
PHC3
PKHA4
PKRI1
PLCG1
PP1A
PPWD1
PRC2A
PRC2B
PRC2C
PRP6
PRP8
PTBP2
PTMA
PURA
PURB
R39L5
RAB1A
RAB35
RAB7A
RBM6
RCC2
RENT1
RFA2
RFA3
RFIP5
RING1
RING2
RL10
RL13A
RL18A
RL1D1
RL26
RL29
RL36
RLA0
RM11
ROA0
ROA3
ROAA
RPN1
RRBP1
RS10
RS20
RS24
RSMB
RTRAF
SCAF8
SERA
SHKB1
SPB1
SPS2L
SPTB2
SRP14
SRRM1
SRRT
SRSF3
SRSF4
SRSF6
SRSF7
SRSF9
STMN1
STON2
TBA1B
TBB4B
TBB5
TCPB
TCPD
TCPQ
TCPZ
THIO
THOC4
TPM2
TPPC8
TR150
TRIP4
TYY1
TYY2
U2AF1
U520
U5S1
VASP
WBP11
YAF2
YBOX3
ZC3H1
ZCCHV
ZN593

## Sheet: BMI1 and RING1B mESC common
CBX6
CDK2
DOCK7
ITPR2
NFIC
PTBP2
RBM6
SRP14

## Sheet: BMI1 and RING1B mNPC common
CDV3
CKAP4
CPSF7
DDX23
EMD
G3BP2
LBR
LMO7
MOV10
PAWR
PPWD1
PTMA
SCAF8
SRRM1
SRRT
SRSF4
SRSF9
U2AF1
WBP11

## Sheet: common BMI1 and RIN1B mESC_mNPC
BMI1
CBX8
DIDO1
FOXK1
FUBP3
FXR1
NOP2
PARK7
PHC2
PHC3
RAB7A
RCC2
RING1
RPN1
RRBP1
SRSF6
SRSF7
YAF2
