# Supplementary material for: Elucidation of the BMI1 interactome identifies novel regulatory roles in glioblastoma
Source: NAR Cancer. 2021 Mar 22;3(1):zcab009. doi: 10.1093/narcan/zcab009 (PMC8210184; doi:10.1093/narcan/zcab009)
Supplement: zcab009_Supplemental_Files [file zcab009_supplemental_files.zip › Supplementary_Data_5._BMI1,_RYBP_and_H2AK119ub_chromatome.xlsx]

## Sheet: BMI1 chromatome
BMI1 Chromatome
1433E
1433G
1433T
ADT3
AKAP9
ALDR
AP2A1
AP2M1
ARP2
AT1A1
ATP5I
ATPD
CAPR1
CBX1
CD44
COF1
COPD
CTBP1
DYHC1
EIFCL
ELAV1
EZRI
FLOT1
FUBP3
FXR1
H2A2B
H2AX
H2B1C
HAP28
HNRPL
HS71A
ITSN2
KHDR1
LC7L2
MIC19
MIC60
MYL6
NH2L1
PGAM5
PLOD1
PROF1
PRP6
PSB6
QCR1
RAB5C
RAB7A
RAP1A
RBP56
RL10
RL22
RL29
RL30
ROA3
ROAA
RRBP1
RS17
RUXF
S10A6
SARNP
37500
SPTB2
SUMO2
TADBP
TAGL2
TBB5
TCPE
TCPZ
TRHY
U2AF1
VDAC1
WDR1

## Sheet: RYBP chromatome
RYBP Chromatome
1433S
3HIDH
A2MG
ACADV
AKAP9
ALDR
ARF1
ARF4
ATD3A
BAZ1B
C1QC
CBX4
CBX8
CCAR2
CISY
CL043
CLIP1
CO3
CO4A
CO5
COPB2
COX5A
CSTFT
DHX30
DSG1
ETFB
FLNB
GCN1L
GLYM
HNRPR
HS71A
INT1
K2C79
KCTD3
KHDR1
KV116
KV118
MOES
MYL6
NAT10
P5CS
PDCD5
PHC2
PHC3
PON1
PRDX4
PRDX6
QKI
RAVR1
RBM3
RBM4
RING1
RM09
ROA3
RPA1
RPAC2
RSAD2
RYBP
SHKB1
SRRT
SRS10
SYTC
TAGL2
TBA4A
TBK1
THIM
TOP2B
TRA2B
TRIPB
TTC28
UQCC1
UQCC2
URFB1
XRCC5
ZN326
ZNT9

## Sheet: H2AK119ub chromatome
H2AK119ub Chromatome
1433G
1433S
1433T
CBX1
EMD
EZRI
H2AX
H2B1C
HS71A
ITSN2
RL22
RL30
ROAA
RS17
S10A6
SPTN4
TRHY

## Sheet: BMI1 specific
BMI1-specific Chromatome
1433E
ADT3
AP2A1
AP2M1
ARP2
AT1A1
ATP5I
ATPD
CAPR1
CD44
COF1
COPD
CTBP1
DYHC1
EIFCL
ELAV1
FLOT1
FUBP3
FXR1
H2A2B
HAP28
HNRPL
LC7L2
MIC19
MIC60
NH2L1
PGAM5
PLOD1
PROF1
PRP6
PSB6
QCR1
RAB5C
RAB7A
RAP1A
RBP56
RL10
RL29
RRBP1
RUXF
SARNP
37500
SPTB2
SUMO2
TADBP
TBB5
TCPE
TCPZ
U2AF1
VDAC1
WDR1

## Sheet: RYBP specific
RYBP-specific chromatome
3HIDH
A2MG
ACADV
ARF1
ARF4
ATD3A
BAZ1B
C1QC
CBX4
CBX8
CCAR2
CISY
CL043
CLIP1
CO3
CO4A
CO5
COPB2
COX5A
CSTFT
DHX30
DSG1
ETFB
FLNB
GCN1L
GLYM
HNRPR
INT1
K2C79
KCTD3
KV116
KV118
MOES
NAT10
P5CS
PDCD5
PHC2
PHC3
PON1
PRDX4
PRDX6
QKI
RAVR1
RBM3
RBM4
RING1
RM09
RPA1
RPAC2
RSAD2
RYBP
SHKB1
SRRT
SRS10
SYTC
TBA4A
TBK1
THIM
TOP2B
TRA2B
TRIPB
TTC28
UQCC1
UQCC2
URFB1
XRCC5
ZN326
ZNT9

## Sheet: H2AK119ub specific
H2AK119ub-specific Chromatome
EMD
SPTN4

## Sheet: Common BMI1 RYBP H2AK119ub
HS71A

## Sheet: Specific BMI1 RYBP
AKAP9
ALDR
KHDR1
MYL6
ROA3
TAGL2

## Sheet: Specific BMI1 H2AK119ub
1433G
1433T
CBX1
EZRI
H2AX
H2B1C
ITSN2
RL22
RL30
ROAA
RS17
S10A6
TRHY

## Sheet: Specific RYBP H2AK119ub
1433S
