# Supplementary material for: Elucidation of the BMI1 interactome identifies novel regulatory roles in glioblastoma
Source: NAR Cancer. 2021 Mar 22;3(1):zcab009. doi: 10.1093/narcan/zcab009 (PMC8210184; doi:10.1093/narcan/zcab009)
Supplement: zcab009_Supplemental_Files [file zcab009_supplemental_files.zip › Supplementary_Data_6._RNA-sequencing_datasets..xlsx]

## Sheet: shBMI1_vs_CTR_p_qlflrt
	logFC	logCPM	LR	PValue
ENSG00000164692	-3.56516	4.43549	39.8074	2.8e-10
ENSG00000077238	-3.26925	1.61723	19.9712	7.86e-06
ENSG00000107742	-2.96595	3.80026	23.3245	1.37e-06
ENSG00000189058	-2.89311	4.12238	24.7075	6.67e-07
ENSG00000130203	-2.88208	4.55994	29.282	6.26e-08
ENSG00000132692	-2.68912	7.66021	45.0675	1.9e-11
ENSG00000122035	-2.68605	2.82845	15.129	0.000100408
ENSG00000123560	-2.63502	3.97632	20.0009	7.74e-06
ENSG00000163536	-2.41197	4.73874	23.2017	1.46e-06
ENSG00000179388	-2.35777	2.42813	11.4631	0.00070992
ENSG00000162878	-2.34346	4.86916	23.4107	1.31e-06
ENSG00000007171	-2.25348	6.50316	35.8154	2.17e-09
ENSG00000159713	-2.12859	4.41004	15.887	6.72e-05
ENSG00000136237	-2.06968	4.24936	14.0858	0.000174655
ENSG00000120156	-2.0439	2.94754	9.328	0.00225678
ENSG00000168283	-1.98703	4.8396	17.0488	3.64e-05
ENSG00000095303	-1.90498	3.33102	9.07006	0.00259829
ENSG00000136235	-1.8977	2.45574	7.71362	0.00548058
ENSG00000132185	-1.84096	-0.170351	6.83531	0.00893732
ENSG00000182118	-1.82202	1.09645	7.10895	0.00767001
ENSG00000137968	-1.80402	3.08345	7.6375	0.0057167
ENSG00000124772	-1.80166	3.83144	9.52957	0.00202188
ENSG00000225511	-1.79908	0.891806	6.90791	0.0085815
ENSG00000158406	-1.78402	2.782	7.11063	0.00766282
ENSG00000167617	-1.78	2.71624	7.02301	0.00804687
ENSG00000085117	-1.77285	5.15155	16.0212	6.26e-05
ENSG00000103489	-1.76862	5.12112	15.7387	7.27e-05
ENSG00000120318	-1.73724	3.69219	8.51669	0.00351905
ENSG00000198074	-1.72689	1.2475	6.45343	0.0110738
ENSG00000101665	-1.72483	2.86369	6.73312	0.00946387
ENSG00000180596	-1.7201	1.24366	6.39185	0.0114645
ENSG00000122877	-1.69502	4.33176	10.0346	0.00153624
ENSG00000275830	-1.69434	1.47115	6.17378	0.0129657
ENSG00000184221	-1.69407	6.54878	20.9508	4.71e-06
ENSG00000130513	-1.66742	4.31559	9.65864	0.00188464
ENSG00000129244	-1.64603	5.19	14.1551	0.000168344
ENSG00000073849	-1.64516	3.68185	7.65962	0.00564703
ENSG00000205221	-1.64057	1.81013	5.74558	0.0165302
ENSG00000184985	-1.63119	3.40196	6.91346	0.00855491
ENSG00000153012	-1.61977	2.31444	5.63765	0.0175787
ENSG00000175874	-1.61936	0.534993	5.59649	0.0179965
ENSG00000123689	-1.61364	4.15643	8.55564	0.00344453
ENSG00000165478	-1.59279	2.49501	5.56169	0.0183577
ENSG00000259207	-1.59143	3.50736	6.81636	0.00903267
ENSG00000143127	-1.58942	3.74533	7.315	0.00683814
ENSG00000105251	-1.58621	2.27395	5.38648	0.0202933
ENSG00000185070	-1.58171	3.10715	5.99631	0.0143359
ENSG00000109846	-1.56657	5.48181	14.7549	0.000122431
ENSG00000090932	-1.56617	4.44129	9.04789	0.00262999
ENSG00000146072	-1.56197	6.81829	17.4881	2.89e-05
ENSG00000122861	-1.55958	5.98473	17.3772	3.06e-05
ENSG00000152583	-1.5534	7.98797	16.081	6.07e-05
ENSG00000171903	-1.5504	0.982894	5.21522	0.0223901
ENSG00000123610	-1.54166	2.3462	5.14178	0.0233568
ENSG00000129151	-1.53014	2.21157	4.98993	0.0254952
ENSG00000179869	-1.525	5.02303	11.3329	0.000761474
ENSG00000157152	-1.52474	2.79376	5.28567	0.0215016
ENSG00000106688	-1.51889	2.53528	5.10271	0.0238885
ENSG00000104059	-1.51528	2.66711	5.1513	0.023229
ENSG00000111335	-1.50702	3.51537	6.15686	0.0130903
ENSG00000151388	-1.5035	3.91407	6.93264	0.00846365
ENSG00000180447	-1.49562	5.19836	11.8353	0.000581169
ENSG00000007944	-1.48108	2.20729	4.69527	0.0302457
ENSG00000103888	-1.47366	5.02275	10.6064	0.00112696
ENSG00000151090	-1.47211	2.92958	5.01886	0.0250727
ENSG00000154928	-1.47128	3.42463	5.71801	0.0167917
ENSG00000156298	-1.46298	2.29796	4.62836	0.0314477
ENSG00000185215	-1.45903	1.13159	4.66897	0.0307123
ENSG00000121858	-1.45729	0.185255	4.51035	0.0336903
ENSG00000127241	-1.45527	2.24034	4.54837	0.0329502
ENSG00000108932	-1.44755	2.25198	4.51273	0.0336434
ENSG00000273802	-1.44718	0.524423	4.5064	0.0337682
ENSG00000177301	-1.44623	4.8753	9.50449	0.0020497
ENSG00000157150	-1.44544	4.52303	8.05113	0.00454752
ENSG00000144278	-1.44395	1.72303	4.51412	0.0336161
ENSG00000056558	-1.43943	2.92896	4.80697	0.0283448
ENSG00000170439	-1.43806	5.37412	11.8965	0.000562394
ENSG00000089127	-1.43697	3.1105	4.98951	0.0255014
ENSG00000112394	-1.43546	0.854369	4.50217	0.033852
ENSG00000109610	-1.43537	2.72964	4.68332	0.0304568
ENSG00000152413	-1.4305	6.07542	14.9111	0.0001127
ENSG00000186642	-1.42501	1.93084	4.3709	0.0365577
ENSG00000090339	-1.41861	0.813088	4.40181	0.0359008
ENSG00000114646	-1.41767	4.75839	8.65136	0.00326818
ENSG00000130287	-1.41117	5.99633	14.3677	0.000150361
ENSG00000139269	-1.40959	1.51888	4.35124	0.0369821
ENSG00000198732	-1.40567	5.5932	12.4936	0.000408353
ENSG00000235597	-1.39891	1.52499	4.2782	0.0386042
ENSG00000205927	-1.39673	6.64129	14.3591	0.000151051
ENSG00000131435	-1.39455	5.23496	10.5184	0.00118195
ENSG00000155846	-1.39204	2.57143	4.33137	0.0374162
ENSG00000168952	-1.38779	1.9288	4.14831	0.041676
ENSG00000211445	-1.38085	2.63489	4.30043	0.0381028
ENSG00000171658	-1.38076	0.73001	4.17156	0.041108
ENSG00000171408	-1.37851	3.21979	4.75386	0.0292326
ENSG00000174332	-1.37082	1.01224	4.13466	0.0420136
ENSG00000149596	-1.3684	3.37646	4.90585	0.0267659
ENSG00000119922	-1.36124	4.68925	7.75664	0.00535155
ENSG00000160179	-1.35822	0.982207	4.06356	0.0438181
ENSG00000169860	-1.35193	4.67697	7.60762	0.00581221
ENSG00000183196	-1.33698	2.83183	4.1259	0.0422317
ENSG00000221890	-1.33677	5.92794	12.8261	0.000341815
ENSG00000277075	-1.33294	0.789103	3.89055	0.0485586
ENSG00000169085	-1.33039	3.00043	4.17364	0.0410575
ENSG00000092068	-1.3254	3.33473	4.55464	0.0328296
ENSG00000170345	-1.30887	5.9854	12.407	0.000427738
ENSG00000176170	-1.30718	3.07293	4.11329	0.0425476
ENSG00000164929	-1.30278	6.00072	12.3212	0.00044785
ENSG00000104998	-1.29845	3.3585	4.40929	0.0357436
ENSG00000170775	-1.29472	2.84399	3.88005	0.0488631
ENSG00000162745	-1.28688	3.82647	5.00286	0.0253054
ENSG00000135074	-1.28517	7.31117	11.4752	0.000705319
ENSG00000154175	-1.2833	3.82654	4.97462	0.0257218
ENSG00000113578	-1.27254	4.2337	5.55681	0.018409
ENSG00000182022	-1.26679	3.97081	5.06754	0.024378
ENSG00000164741	-1.26273	3.86224	4.87435	0.0272586
ENSG00000171368	-1.25777	4.51506	6.13262	0.013271
ENSG00000124749	-1.23994	4.05135	4.98464	0.0255733
ENSG00000168675	-1.22682	3.79321	4.51237	0.0336506
ENSG00000120738	-1.22416	6.90772	10.821	0.00100353
ENSG00000100292	-1.22232	5.00039	7.30871	0.00686211
ENSG00000132205	-1.22177	4.18618	5.05523	0.0245517
ENSG00000169213	-1.22064	4.4417	5.59868	0.017974
ENSG00000118503	-1.20214	4.5595	5.73662	0.0166148
ENSG00000100889	-1.19052	4.67413	5.94305	0.0147754
ENSG00000136160	-1.18456	6.08684	10.3638	0.0012851
ENSG00000163406	-1.17564	4.28839	4.87118	0.0273089
ENSG00000144724	-1.16635	6.97754	9.77139	0.00177249
ENSG00000101255	-1.16584	3.72569	4.00146	0.0454609
ENSG00000162595	-1.16183	4.33746	4.86339	0.0274324
ENSG00000174804	-1.15713	5.30924	7.5742	0.00592098
ENSG00000117114	-1.14807	6.07295	9.73219	0.00181069
ENSG00000182103	-1.14194	6.16674	9.75572	0.00178765
ENSG00000134595	-1.13581	4.32537	4.63033	0.0314114
ENSG00000157227	-1.13512	7.90782	8.79674	0.0030177
ENSG00000149256	-1.12779	5.52612	7.9609	0.00477986
ENSG00000198576	-1.12593	5.09937	6.54457	0.0105204
ENSG00000168734	-1.12511	6.11814	9.41622	0.00215074
ENSG00000164171	-1.11051	6.85884	8.9992	0.00270098
ENSG00000176046	-1.11011	4.77134	5.41783	0.0199322
ENSG00000135919	-1.10026	6.10484	8.99983	0.00270004
ENSG00000118242	-1.09734	5.29069	6.77315	0.00925396
ENSG00000138759	-1.09491	7.09117	8.52857	0.00349615
ENSG00000197903	-1.09272	4.0237	3.86366	0.0493427
ENSG00000120899	-1.08536	4.67521	4.96254	0.0259022
ENSG00000175899	-1.08322	7.21463	8.2592	0.0040546
ENSG00000180573	-1.07386	4.93487	5.49458	0.0190755
ENSG00000133110	-1.07351	8.7338	7.86194	0.00504862
ENSG00000132561	-1.07187	6.89526	8.36229	0.00383087
ENSG00000165029	-1.07036	6.21904	8.66063	0.00325158
ENSG00000196562	-1.06599	7.5523	7.89374	0.00496063
ENSG00000127863	-1.06477	5.90542	8.18339	0.00422756
ENSG00000174343	-1.06163	4.37642	4.14536	0.0417489
ENSG00000171223	-1.05435	5.70722	7.44569	0.00635887
ENSG00000141576	-1.04853	5.64738	7.20631	0.00726478
ENSG00000181790	-1.04375	6.21444	8.24058	0.00409641
ENSG00000172201	-1.03361	6.34452	8.22271	0.00413694
ENSG00000104368	-1.03053	7.60552	7.37143	0.00662681
ENSG00000108830	-1.02766	4.7075	4.52362	0.0334301
ENSG00000184678	-1.02422	4.67534	4.43041	0.035304
ENSG00000187122	-1.02373	4.66311	4.40265	0.0358832
ENSG00000182168	-1.01929	5.01393	5.16401	0.0230596
ENSG00000121068	-1.0192	4.83921	4.73241	0.0295994
ENSG00000187837	-0.9985	4.54324	3.95912	0.0466182
ENSG00000170390	-0.987673	6.73356	7.25154	0.00708402
ENSG00000171310	-0.975105	6.89433	6.94826	0.0083901
ENSG00000125675	-0.965174	4.64204	3.88304	0.0487763
ENSG00000136379	-0.960378	5.10126	4.79692	0.0285107
ENSG00000140332	-0.951747	5.38022	5.34105	0.0208289
ENSG00000133424	-0.949178	4.97332	4.39819	0.0359771
ENSG00000102265	-0.946947	6.85805	6.58728	0.010271
ENSG00000152092	-0.944468	5.80898	6.22989	0.0125611
ENSG00000114200	-0.942027	6.01545	6.55607	0.0104527
ENSG00000080493	-0.940275	6.32786	6.81903	0.00901916
ENSG00000126709	-0.937311	4.89337	4.12181	0.0423338
ENSG00000140450	-0.933932	6.28187	6.68683	0.00971275
ENSG00000113361	-0.928055	5.27068	4.8337	0.0279087
ENSG00000187498	-0.925254	9.38723	5.85993	0.0154894
ENSG00000063660	-0.923608	9.76019	5.8313	0.0157435
ENSG00000160145	-0.915981	4.84961	3.85753	0.0495231
ENSG00000265972	-0.915035	8.39289	5.74367	0.0165482
ENSG00000117298	-0.90967	8.51997	5.67873	0.0171718
ENSG00000174021	-0.906586	6.0582	6.11649	0.0133927
ENSG00000160307	-0.889431	7.33784	5.58081	0.0181583
ENSG00000106278	-0.876862	11.1957	5.28553	0.0215033
ENSG00000120885	-0.875374	10.4182	5.25665	0.021863
ENSG00000144485	-0.870129	7.30361	5.35203	0.0206982
ENSG00000112559	-0.867771	5.39333	4.48161	0.0342615
ENSG00000176105	-0.865062	7.53559	5.24122	0.0220578
ENSG00000091409	-0.859185	7.31131	5.21902	0.0223412
ENSG00000156687	-0.854819	5.38196	4.32848	0.0374796
ENSG00000147119	-0.850564	5.22568	3.98829	0.0458175
ENSG00000156475	-0.850179	5.59206	4.68048	0.0305073
ENSG00000164442	-0.848742	6.19835	5.47493	0.0192911
ENSG00000065320	-0.841871	7.22494	5.03104	0.024897
ENSG00000112769	-0.83393	7.77945	4.82761	0.0280075
ENSG00000007237	-0.831837	6.69775	5.19005	0.0227165
ENSG00000146674	-0.831295	7.69829	4.81335	0.02824
ENSG00000123146	-0.830858	6.53341	5.25821	0.0218435
ENSG00000253846	-0.830412	5.87364	4.95719	0.0259824
ENSG00000188916	-0.82285	6.88248	4.98086	0.0256292
ENSG00000206503	-0.818885	8.70059	4.61729	0.0316511
ENSG00000176485	-0.817484	6.09785	5.01562	0.0251196
ENSG00000149218	-0.816302	6.72117	4.98999	0.0254944
ENSG00000234745	-0.815594	8.09583	4.5762	0.0324191
ENSG00000167106	-0.810279	6.12392	4.94551	0.0261585
ENSG00000115461	-0.810188	10.1862	4.50963	0.0337044
ENSG00000124145	-0.806413	5.65721	4.31546	0.0377676
ENSG00000196338	-0.803328	5.92342	4.73099	0.0296237
ENSG00000131389	-0.801845	6.15017	4.8631	0.027437
ENSG00000100427	-0.800125	8.81363	4.41143	0.035699
ENSG00000134871	-0.79834	9.60919	4.37636	0.0364407
ENSG00000163513	-0.790504	6.38499	4.83361	0.0279101
ENSG00000144834	-0.787837	5.58776	4.02016	0.0449595
ENSG00000137509	-0.784028	7.34714	4.34966	0.0370164
ENSG00000113140	-0.77899	11.5667	4.18736	0.0407264
ENSG00000136859	-0.778618	5.74909	4.16365	0.0413002
ENSG00000100979	-0.778158	5.58522	3.9197	0.0477233
ENSG00000115738	-0.778127	6.11815	4.56137	0.032701
ENSG00000164733	-0.776379	8.06674	4.15135	0.0416013
ENSG00000133639	-0.773062	5.6867	4.01229	0.0451697
ENSG00000187678	-0.768141	6.3869	4.56669	0.0325994
ENSG00000139970	-0.765525	7.19076	4.1762	0.0409956
ENSG00000167306	-0.756234	5.81516	4.02974	0.0447049
ENSG00000166033	-0.755303	7.88189	3.95334	0.0467785
ENSG00000162407	-0.751526	6.56099	4.30108	0.0380881
ENSG00000197746	-0.74913	10.6861	3.86806	0.0492134
ENSG00000144369	-0.736622	5.92497	3.98676	0.0458591
ENSG00000185818	-0.734583	6.74131	4.04281	0.0443599
ENSG00000163638	-0.731659	6.75257	4.00757	0.0452964
ENSG00000136928	-0.731235	7.05608	3.86821	0.0492091
ENSG00000116991	-0.722668	6.77193	3.90255	0.048213
ENSG00000163453	-0.713863	6.65542	3.85125	0.0497089
ENSG00000105559	-0.71122	6.35433	3.93312	0.047344
ENSG00000114857	0.728261	7.03855	3.84424	0.0499172
ENSG00000182667	0.734561	6.29462	4.16981	0.0411505
ENSG00000152104	0.737726	7.36084	3.85396	0.0496287
ENSG00000177425	0.745042	5.87935	4.00862	0.0452682
ENSG00000121904	0.747411	6.51324	4.27248	0.0387344
ENSG00000129474	0.747729	6.5101	4.27802	0.0386084
ENSG00000188549	0.747731	5.84195	3.97967	0.0460527
ENSG00000147041	0.752667	5.98181	4.19188	0.040618
ENSG00000128567	0.763782	9.28723	4.01616	0.0450663
ENSG00000074416	0.766484	6.54572	4.47863	0.0343212
ENSG00000124813	0.778358	5.99971	4.48971	0.0340995
ENSG00000118432	0.790303	6.37413	4.83468	0.0278928
ENSG00000052802	0.792263	7.85822	4.34872	0.0370368
ENSG00000140416	0.796282	7.67012	4.42577	0.0354002
ENSG00000135596	0.801532	6.4332	4.943	0.0261966
ENSG00000160285	0.81722	8.38635	4.59619	0.0320432
ENSG00000110921	0.822448	5.61841	4.42368	0.0354436
ENSG00000167508	0.822945	7.03478	4.89712	0.0269015
ENSG00000072195	0.831102	6.96067	5.03422	0.0248513
ENSG00000106484	0.831953	7.671	4.82506	0.0280489
ENSG00000185567	0.845954	8.09116	4.91773	0.0265825
ENSG00000170522	0.84612	7.49911	5.02416	0.0249961
ENSG00000103145	0.849863	5.30439	4.12457	0.0422647
ENSG00000163545	0.858589	5.11046	3.8605	0.0494356
ENSG00000079459	0.869005	8.66059	5.19069	0.0227082
ENSG00000120093	0.884114	5.90224	5.67011	0.0172564
ENSG00000132196	0.898475	5.13751	4.2723	0.0387386
ENSG00000164211	0.921161	6.03831	6.29346	0.0121184
ENSG00000167601	0.924832	7.19044	6.06262	0.0138073
ENSG00000120437	0.926511	7.07786	6.15628	0.0130946
ENSG00000126016	0.930295	6.39228	6.65469	0.00988951
ENSG00000154734	0.935428	5.66617	5.80087	0.0160182
ENSG00000113645	0.941026	6.32201	6.82161	0.00900611
ENSG00000087258	0.944292	4.89813	4.18935	0.0406788
ENSG00000146376	0.94714	4.70044	3.84271	0.0499627
ENSG00000196361	1.02327	4.95903	5.05408	0.024568
ENSG00000005020	1.04181	4.51144	4.24004	0.0394812
ENSG00000067798	1.04475	4.5338	4.30488	0.0380031
ENSG00000101134	1.09344	5.39589	7.05851	0.00788897
ENSG00000080573	1.10171	5.15582	6.42294	0.0112656
ENSG00000133687	1.1059	5.09823	6.31385	0.0119798
ENSG00000145390	1.10595	5.21814	6.65013	0.00991485
ENSG00000174059	1.1163	4.08239	4.09788	0.0429371
ENSG00000204682	1.13326	4.87153	5.91112	0.0150456
ENSG00000175567	1.13357	5.05356	6.48138	0.010901
ENSG00000164099	1.1391	5.84682	9.12488	0.00252156
ENSG00000137801	1.18736	9.10134	9.56144	0.00198708
ENSG00000137571	1.19085	5.22502	7.70297	0.005513
ENSG00000137962	1.1985	6.82897	10.4741	0.00121057
ENSG00000046889	1.21671	3.70055	4.30846	0.0379233
ENSG00000164176	1.25803	6.96179	11.3391	0.000758922
ENSG00000113389	1.26041	3.40671	4.21795	0.0399984
ENSG00000185585	1.26892	6.74674	11.8084	0.000589629
ENSG00000008394	1.2889	3.90242	5.1333	0.023471
ENSG00000225855	1.32384	2.94662	4.08844	0.0431774
ENSG00000239381	1.33909	1.66392	3.89665	0.0483824
ENSG00000249867	1.35552	0.828991	4.00393	0.0453942
ENSG00000148677	1.36418	1.87004	4.00381	0.0453975
ENSG00000111799	1.37166	5.56326	11.7891	0.000595793
ENSG00000261786	1.38471	3.50336	5.20305	0.0225473
ENSG00000057657	1.3888	4.26757	6.66288	0.00984415
ENSG00000075429	1.39098	1.62452	4.19758	0.0404818
ENSG00000170381	1.40302	2.92629	4.5719	0.0325006
ENSG00000142449	1.40737	1.79126	4.25869	0.0390501
ENSG00000147606	1.4301	4.30436	7.15964	0.00745624
ENSG00000196159	1.46591	3.87989	6.53198	0.0105952
ENSG00000082497	1.46888	1.80969	4.64347	0.0311719
ENSG00000223839	1.52165	2.25304	4.94494	0.0261672
ENSG00000172403	1.52537	0.332925	4.91721	0.0265905
ENSG00000267745	1.53139	0.389599	4.93631	0.0262981
ENSG00000167767	1.53286	5.44632	13.8965	0.000193154
ENSG00000151067	1.54803	3.06798	5.68361	0.0171241
ENSG00000148735	1.55119	3.96905	7.47045	0.00627199
ENSG00000168685	1.55168	3.2808	6.06944	0.0137541
ENSG00000172296	1.55335	3.18392	5.91116	0.0150452
ENSG00000204291	1.56217	1.83149	5.1935	0.0226715
ENSG00000250993	1.58159	2.21591	5.30715	0.021238
ENSG00000138829	1.61205	4.65173	10.5259	0.00117715
ENSG00000147027	1.68336	4.67834	11.5816	0.000666089
ENSG00000065618	1.71637	1.06863	6.30537	0.0120373
ENSG00000136352	1.76424	1.66666	6.59507	0.0102262
ENSG00000223901	1.84985	0.77559	7.17112	0.00740866
ENSG00000113083	1.86546	4.60933	13.5938	0.000226928
ENSG00000113532	1.88367	2.71345	7.80613	0.00520693
ENSG00000073282	1.88493	2.6885	7.79743	0.00523206
ENSG00000223812	1.98245	2.17358	8.09646	0.00443519
ENSG00000276644	2.10804	4.48621	16.1016	6e-05
ENSG00000137558	2.2123	6.16199	34.2948	4.74e-09
ENSG00000206538	2.32739	2.5031	11.2505	0.000796027
ENSG00000145147	2.39515	2.98283	12.4825	0.000410776
ENSG00000075223	2.50974	2.53163	12.9288	0.000323559

## Sheet: shCBX_vs_CTR_p_qlflrt
	logFC	logCPM	LR	PValue
ENSG00000145721	-4.15946	2.54169	24.9085	6.01e-07
ENSG00000164692	-3.74392	4.39857	35.6306	2.39e-09
ENSG00000124749	-3.56151	3.62759	24.804	6.35e-07
ENSG00000107742	-3.40974	3.7236	23.7794	1.08e-06
ENSG00000132692	-3.25833	7.56336	51.1502	8.56e-13
ENSG00000136160	-3.0767	5.69065	43.0144	5.43e-11
ENSG00000130203	-3.06243	4.51234	26.7085	2.37e-07
ENSG00000248608	-2.96351	1.49282	14.1446	0.000169282
ENSG00000152583	-2.90885	7.71417	41.7137	1.06e-10
ENSG00000064692	-2.86808	3.51676	16.5902	4.64e-05
ENSG00000149596	-2.78172	3.07069	13.8024	0.000203081
ENSG00000146250	-2.76723	3.77244	16.8859	3.97e-05
ENSG00000127241	-2.61515	1.98899	11.1023	0.000862189
ENSG00000063015	-2.60742	4.10098	17.0553	3.63e-05
ENSG00000187210	-2.58895	2.90106	11.6437	0.000644216
ENSG00000129244	-2.5612	4.98591	24.0836	9.22e-07
ENSG00000110042	-2.55876	3.54898	13.6894	0.000215669
ENSG00000158270	-2.53333	2.64378	10.985	0.000918538
ENSG00000184613	-2.46984	2.77653	10.5715	0.00114842
ENSG00000123560	-2.46767	3.97179	14.7528	0.000122567
ENSG00000205221	-2.45279	1.6349	10.049	0.00152427
ENSG00000129151	-2.42658	2.00758	9.68944	0.0018533
ENSG00000274956	-2.40692	4.44038	16.9185	3.9e-05
ENSG00000171885	-2.38557	3.51639	11.9225	0.000554593
ENSG00000137968	-2.35675	2.94771	9.94358	0.00161411
ENSG00000134376	-2.19596	1.3563	8.3749	0.00380438
ENSG00000189127	-2.19177	1.08952	8.36846	0.00381788
ENSG00000176046	-2.16635	4.48651	14.2473	0.000160292
ENSG00000225511	-2.16469	0.805232	8.1505	0.00430494
ENSG00000122756	-2.1591	3.28583	9.30607	0.00228396
ENSG00000136237	-2.15623	4.20586	12.5756	0.00039081
ENSG00000203685	-2.15515	0.60394	8.01836	0.00463054
ENSG00000081479	-2.15023	4.22551	12.6139	0.000382881
ENSG00000164199	-2.08035	6.49987	24.7829	6.42e-07
ENSG00000129654	-2.0797	3.47748	9.18149	0.00244475
ENSG00000187634	-2.07749	1.98724	7.31494	0.00683836
ENSG00000204969	-2.07593	1.62726	7.4707	0.00627112
ENSG00000136099	-2.07316	1.7331	7.40005	0.00652221
ENSG00000101222	-2.06329	0.622695	7.39774	0.00653059
ENSG00000107796	-2.05096	3.44526	8.85933	0.00291594
ENSG00000077238	-2.04037	1.76474	7.17019	0.0074125
ENSG00000144285	-2.03941	3.30699	8.41591	0.00371951
ENSG00000090932	-2.03765	4.30639	11.8112	0.000588761
ENSG00000106624	-2.02825	4.44904	12.4266	0.000423251
ENSG00000175899	-2.02135	6.94987	22.5764	2.02e-06
ENSG00000153071	-2.00381	2.40886	7.00866	0.00811166
ENSG00000120156	-1.98998	2.93288	7.24412	0.00711334
ENSG00000179869	-1.9883	4.88588	14.4687	0.000142507
ENSG00000160179	-1.96967	0.828526	6.88195	0.00870705
ENSG00000073734	-1.93745	0.0021125	6.3605	0.0116689
ENSG00000185942	-1.93645	1.45326	6.59462	0.0102287
ENSG00000186340	-1.87652	0.739147	6.26262	0.0123312
ENSG00000105251	-1.87495	2.18325	6.10274	0.0134972
ENSG00000136235	-1.86129	2.44101	6.13428	0.0132585
ENSG00000163083	-1.8607	4.4537	10.5971	0.00113264
ENSG00000162621	-1.82099	1.01949	5.95736	0.014656
ENSG00000173227	-1.81362	3.62362	7.44467	0.00636247
ENSG00000178965	-1.79575	2.71569	5.86367	0.0154565
ENSG00000121361	-1.7937	0.219894	5.64968	0.0174585
ENSG00000168743	-1.7822	4.1872	8.75083	0.0030946
ENSG00000154175	-1.77573	3.66739	7.25112	0.00708567
ENSG00000116990	-1.76704	3.16492	6.18895	0.0128551
ENSG00000180596	-1.72962	1.22228	5.42242	0.0198798
ENSG00000186369	-1.71794	2.13948	5.15861	0.0231314
ENSG00000143355	-1.70783	0.901109	5.26284	0.0217855
ENSG00000119508	-1.701	1.66699	5.13443	0.0234558
ENSG00000196482	-1.69411	1.21111	5.20761	0.0224882
ENSG00000170962	-1.6815	2.13377	4.93812	0.0262706
ENSG00000259407	-1.66861	0.850318	5.02981	0.0249147
ENSG00000169860	-1.64715	4.56959	8.85133	0.00292875
ENSG00000110446	-1.64481	2.28399	4.79574	0.0285302
ENSG00000158406	-1.64147	2.78787	4.97442	0.0257248
ENSG00000156140	-1.62191	4.32594	7.74447	0.00538774
ENSG00000112562	-1.60549	2.18503	4.53671	0.0331752
ENSG00000130055	-1.60261	3.37876	5.46423	0.0194096
ENSG00000166482	-1.60198	3.58183	5.80378	0.0159918
ENSG00000082684	-1.59421	4.30763	7.43684	0.0063902
ENSG00000065833	-1.58487	4.59562	8.32832	0.00390317
ENSG00000183044	-1.57827	6.74601	14.3985	0.00014792
ENSG00000185215	-1.57491	1.08312	4.53589	0.0331912
ENSG00000078295	-1.56255	3.97978	6.32615	0.011897
ENSG00000198796	-1.55681	5.12823	10.1272	0.00146097
ENSG00000144230	-1.55681	1.51285	4.37561	0.0364567
ENSG00000157152	-1.54392	2.76322	4.41686	0.0355855
ENSG00000100767	-1.53056	1.47194	4.23927	0.039499
ENSG00000165478	-1.52425	2.48627	4.21874	0.0399799
ENSG00000130226	-1.52313	3.48343	5.12	0.0236516
ENSG00000132470	-1.51276	6.82503	13.1905	0.000281374
ENSG00000134121	-1.50038	3.69363	5.31142	0.0211861
ENSG00000104490	-1.49461	3.99317	5.83636	0.0156983
ENSG00000170989	-1.49121	1.04804	4.08013	0.0433903
ENSG00000211445	-1.48871	2.5866	4.06692	0.043731
ENSG00000166106	-1.48307	6.96305	12.5561	0.000394918
ENSG00000122035	-1.47931	3.04015	4.26344	0.038941
ENSG00000236591	-1.47629	0.576969	3.96129	0.046558
ENSG00000177098	-1.47196	4.85492	8.07801	0.00448056
ENSG00000004848	-1.4707	0.980869	3.98298	0.0459623
ENSG00000184985	-1.46253	3.41877	4.63897	0.0312537
ENSG00000126500	-1.45248	0.98485	3.88435	0.0487382
ENSG00000122861	-1.44344	5.98174	11.6216	0.00065192
ENSG00000176170	-1.43094	3.01345	3.96695	0.0464018
ENSG00000170290	-1.4243	5.08235	8.39316	0.00376636
ENSG00000116745	-1.41612	4.00122	5.27594	0.0216221
ENSG00000114251	-1.41002	4.86882	7.47918	0.00624164
ENSG00000148204	-1.40736	5.88607	10.8123	0.0010083
ENSG00000079931	-1.39346	6.71037	11.3749	0.000744426
ENSG00000145536	-1.3924	4.44538	6.07907	0.0136793
ENSG00000141570	-1.39232	4.13529	5.36515	0.0205431
ENSG00000189058	-1.39194	4.37627	5.89945	0.0151456
ENSG00000155849	-1.38766	3.54238	4.35859	0.0368227
ENSG00000144485	-1.3847	7.11038	10.8732	0.000975675
ENSG00000174804	-1.37863	5.21207	8.27536	0.00401868
ENSG00000211829	-1.36824	3.50465	4.19168	0.0406228
ENSG00000165323	-1.36371	4.73656	6.61867	0.0100915
ENSG00000088882	-1.34843	4.2318	5.23343	0.0221568
ENSG00000106031	-1.33422	3.74369	4.3031	0.0380429
ENSG00000162599	-1.3278	4.43267	5.51361	0.0188691
ENSG00000162849	-1.31052	5.65697	8.78932	0.00303
ENSG00000100889	-1.30504	4.61237	5.77772	0.0162306
ENSG00000204381	-1.30389	4.46935	5.41031	0.0200182
ENSG00000144868	-1.30148	3.55063	3.86048	0.0494361
ENSG00000198732	-1.29063	5.59427	8.37329	0.00380776
ENSG00000101670	-1.28822	6.98801	9.54883	0.00200077
ENSG00000154330	-1.28762	4.71281	5.86526	0.0154426
ENSG00000172201	-1.28355	6.23686	9.88766	0.00166391
ENSG00000065320	-1.28269	7.05025	9.42243	0.00214347
ENSG00000157150	-1.28104	4.54105	5.39438	0.0202017
ENSG00000170390	-1.27367	6.61225	9.64778	0.0018958
ENSG00000153094	-1.27007	4.77314	5.86037	0.0154855
ENSG00000064309	-1.24767	4.75643	5.62064	0.0177502
ENSG00000159713	-1.23863	4.58957	5.16493	0.0230474
ENSG00000105088	-1.22486	4.57201	5.01498	0.0251289
ENSG00000172159	-1.21811	4.00384	3.94821	0.0469214
ENSG00000189060	-1.21306	4.58924	4.96103	0.0259248
ENSG00000185818	-1.18658	6.55606	8.45248	0.00364545
ENSG00000125462	-1.18549	6.29702	8.61099	0.0033414
ENSG00000007372	-1.18371	4.30611	4.18815	0.0407075
ENSG00000142089	-1.18101	6.00891	7.93501	0.00484873
ENSG00000166689	-1.18005	4.57207	4.66486	0.030786
ENSG00000109846	-1.17152	5.56087	6.86972	0.00876684
ENSG00000120885	-1.16941	10.2897	7.17262	0.00740244
ENSG00000182103	-1.16312	6.12893	7.94135	0.00483177
ENSG00000104368	-1.15866	7.53313	7.52149	0.00609672
ENSG00000121068	-1.1474	4.77057	4.805	0.0283773
ENSG00000172164	-1.13352	6.03966	7.38272	0.00658536
ENSG00000175928	-1.12973	4.52138	4.19032	0.0406553
ENSG00000164949	-1.12923	5.08875	5.36527	0.0205416
ENSG00000114646	-1.12896	4.81254	4.74211	0.029433
ENSG00000137872	-1.12722	7.8331	7.02184	0.00805213
ENSG00000025039	-1.10196	5.37382	5.71492	0.0168214
ENSG00000253846	-1.07933	5.7569	6.20867	0.0127126
ENSG00000144369	-1.07136	5.7779	6.1578	0.0130834
ENSG00000123104	-1.0634	5.16172	4.90149	0.0268335
ENSG00000143153	-1.06176	6.89461	6.60354	0.0101776
ENSG00000163536	-1.06091	5.0272	4.63888	0.0312553
ENSG00000196220	-1.05087	5.38626	5.23325	0.0221591
ENSG00000170873	-1.04658	5.92831	6.14418	0.0131845
ENSG00000167614	-1.0411	7.10281	6.24714	0.0124394
ENSG00000176463	-1.03647	4.97762	4.32896	0.0374691
ENSG00000170345	-1.03198	6.04018	6.14631	0.0131686
ENSG00000157833	-1.03157	4.84924	4.04173	0.0443883
ENSG00000137509	-1.02715	7.23272	6.03453	0.0140287
ENSG00000157227	-1.01447	7.91953	5.68914	0.0170702
ENSG00000169439	-1.00983	7.63732	5.71847	0.0167873
ENSG00000164106	-1.00764	5.66295	5.27511	0.0216324
ENSG00000145632	-0.982377	5.96195	5.47371	0.0193046
ENSG00000114200	-0.979743	5.9727	5.45881	0.0194699
ENSG00000182175	-0.965064	7.37341	5.3017	0.0213047
ENSG00000068078	-0.963335	6.2613	5.68402	0.0171201
ENSG00000124145	-0.962662	5.57139	4.69358	0.0302755
ENSG00000102109	-0.959809	5.12314	3.95245	0.0468032
ENSG00000006118	-0.958438	8.44362	5.01043	0.0251951
ENSG00000164976	-0.952295	6.09592	5.32433	0.0210297
ENSG00000144834	-0.9511	5.49916	4.48869	0.0341199
ENSG00000155760	-0.950837	6.92891	5.30354	0.0212821
ENSG00000102935	-0.938181	5.98888	5.03308	0.0248676
ENSG00000205336	-0.932329	7.74762	4.86173	0.0274588
ENSG00000022267	-0.928923	7.30921	4.93462	0.0263238
ENSG00000139263	-0.921973	5.29549	3.9022	0.0482229
ENSG00000117114	-0.899974	6.12669	4.80144	0.0284359
ENSG00000116991	-0.895552	6.67911	4.81538	0.0282069
ENSG00000166033	-0.894763	7.80223	4.47154	0.034464
ENSG00000115902	-0.888003	5.56487	3.99837	0.0455443
ENSG00000140538	-0.887594	6.07186	4.60889	0.0318065
ENSG00000138759	-0.885536	7.13482	4.53431	0.0332218
ENSG00000009694	-0.869067	6.24892	4.62716	0.0314697
ENSG00000180628	-0.857363	6.58027	4.46034	0.0346907
ENSG00000112902	-0.854517	6.33415	4.53642	0.0331809
ENSG00000152977	-0.853109	7.00856	4.25623	0.0391066
ENSG00000102996	-0.851803	6.38234	4.48654	0.0341627
ENSG00000164683	-0.846146	7.32406	4.10296	0.0428082
ENSG00000133083	-0.844961	6.54832	4.34735	0.0370665
ENSG00000129675	-0.840914	6.99494	4.14184	0.0418357
ENSG00000182580	-0.834034	7.06737	4.05128	0.0441378
ENSG00000184602	-0.813033	6.35879	4.10232	0.0428244
ENSG00000127124	0.790199	6.34452	3.88339	0.0487661
ENSG00000078043	0.808277	6.40699	4.03674	0.0445198
ENSG00000225138	0.822648	6.19596	4.09533	0.0430019
ENSG00000163191	0.82463	6.99165	3.98628	0.0458721
ENSG00000162545	0.826362	7.30817	3.91927	0.0477357
ENSG00000148053	0.832982	7.96534	3.85228	0.0496784
ENSG00000188766	0.849669	5.78714	3.91714	0.047796
ENSG00000130477	0.850672	6.55356	4.40415	0.0358517
ENSG00000188549	0.873056	5.89292	4.26721	0.0388546
ENSG00000152953	0.878599	6.31655	4.80031	0.0284546
ENSG00000147041	0.886815	6.03884	4.56287	0.0326724
ENSG00000137962	0.900322	6.59939	4.90271	0.0268146
ENSG00000184792	0.912698	6.22216	5.0607	0.0244743
ENSG00000167601	0.913484	7.15469	4.81355	0.0282368
ENSG00000175183	0.920574	8.09147	4.67101	0.0306759
ENSG00000065534	0.926946	7.54477	4.85597	0.0275506
ENSG00000188064	0.93367	5.69518	4.58619	0.0322306
ENSG00000214548	0.94744	8.83632	4.84907	0.027661
ENSG00000204287	0.948928	5.73755	4.79589	0.0285277
ENSG00000127920	0.951863	7.41739	5.14925	0.0232564
ENSG00000174791	0.956981	5.3302	4.25822	0.0390608
ENSG00000175592	0.980101	5.99875	5.49822	0.0190359
ENSG00000107554	1.00096	6.92644	5.86831	0.0154158
ENSG00000182667	1.01357	6.44547	6.27799	0.0122247
ENSG00000151474	1.03489	6.66635	6.40533	0.0113779
ENSG00000103966	1.0383	7.21087	6.17076	0.0129879
ENSG00000197442	1.03978	5.27877	4.90994	0.0267025
ENSG00000162804	1.06864	5.31903	5.26116	0.0218065
ENSG00000100097	1.07682	9.7185	6.13634	0.0132431
ENSG00000105825	1.07999	6.19355	6.98857	0.0082032
ENSG00000185046	1.08217	6.03062	6.72942	0.00948356
ENSG00000120093	1.09469	6.01219	6.85067	0.00886081
ENSG00000197321	1.12794	6.65152	7.59041	0.00586796
ENSG00000063438	1.16785	6.03751	7.82054	0.00516556
ENSG00000137309	1.16847	8.6242	7.34993	0.00670652
ENSG00000057657	1.1885	4.09695	3.89343	0.0484754
ENSG00000179583	1.22704	4.20027	4.30582	0.0379821
ENSG00000137877	1.25383	4.89003	6.02272	0.0141229
ENSG00000162975	1.26012	5.33362	7.30201	0.00688774
ENSG00000197444	1.2606	5.04122	6.53251	0.010592
ENSG00000146426	1.26858	3.97633	4.2305	0.0397038
ENSG00000156453	1.28808	6.01106	9.40002	0.00216983
ENSG00000163235	1.29393	4.9113	6.46372	0.0110099
ENSG00000123700	1.30092	5.53032	8.34612	0.00386513
ENSG00000146376	1.30587	4.91835	6.60443	0.0101726
ENSG00000067798	1.31505	4.69081	6.05343	0.0138793
ENSG00000188906	1.31666	4.42465	5.40818	0.0200426
ENSG00000110092	1.32856	7.48736	9.83307	0.00171402
ENSG00000164176	1.39532	7.03372	11.1034	0.000861679
ENSG00000184178	1.40089	5.69996	10.1231	0.00146426
ENSG00000138829	1.42428	4.4827	6.45011	0.0110946
ENSG00000135363	1.45445	2.58249	3.88452	0.0487331
ENSG00000136542	1.46635	3.32921	4.54605	0.0329948
ENSG00000168685	1.49356	3.2103	4.55355	0.0328506
ENSG00000137801	1.49929	9.29652	11.7419	0.000611082
ENSG00000085276	1.50683	4.52229	7.3182	0.00682599
ENSG00000154734	1.51328	6.04749	12.9421	0.000321269
ENSG00000187323	1.5139	4.88145	8.6323	0.00330254
ENSG00000141837	1.52922	7.32579	12.9947	0.000312378
ENSG00000145390	1.53382	5.49231	11.334	0.000761004
ENSG00000166091	1.53831	1.82097	4.19557	0.0405297
ENSG00000000971	1.56852	3.19013	4.97332	0.0257412
ENSG00000238266	1.60367	5.82893	13.6487	0.000220389
ENSG00000178445	1.60796	7.79583	13.97	0.000185751
ENSG00000141682	1.62182	2.51644	4.75839	0.0291557
ENSG00000162706	1.63242	2.64278	4.86571	0.0273956
ENSG00000224106	1.63589	2.21922	4.72156	0.0297868
ENSG00000168497	1.64225	3.50994	5.96256	0.0146128
ENSG00000160862	1.68235	2.93952	5.30466	0.0212685
ENSG00000153822	1.68596	5.32622	12.7163	0.000362473
ENSG00000166573	1.70538	2.91474	5.4029	0.0201033
ENSG00000095739	1.74347	4.92049	11.4892	0.000700016
ENSG00000128805	1.75474	3.11431	6.01453	0.0141886
ENSG00000143631	1.77049	8.91191	16.2253	5.62e-05
ENSG00000148735	1.81367	4.13649	8.87941	0.00288405
ENSG00000114812	1.8291	2.53666	5.99196	0.0143712
ENSG00000105737	1.84203	5.13912	13.9796	0.000184803
ENSG00000128564	1.9165	8.89114	18.839	1.42e-05
ENSG00000274628	1.95385	0.786065	6.73827	0.00943659
ENSG00000259417	1.98527	4.85389	14.2157	0.000163008
ENSG00000126950	1.98608	1.94742	6.75038	0.00937278
ENSG00000074317	1.99031	2.18323	6.79684	0.00913191
ENSG00000129038	2.0097	5.02739	15.7846	7.1e-05
ENSG00000104419	2.03736	6.84225	23.1232	1.52e-06
ENSG00000075223	2.03914	2.12128	7.08948	0.00775379
ENSG00000169715	2.06546	2.95707	7.81435	0.0051833
ENSG00000082126	2.07525	2.70706	7.66881	0.00561835
ENSG00000104327	2.11072	3.94323	11.0037	0.000909288
ENSG00000251129	2.12729	1.3045	7.89276	0.0049633
ENSG00000070808	2.13356	1.57341	7.83644	0.00512034
ENSG00000104332	2.19481	3.3707	9.82022	0.00172604
ENSG00000261801	2.23388	1.64605	8.53661	0.00348073
ENSG00000223839	2.35907	2.87713	9.82086	0.00172544
ENSG00000215474	2.53158	1.67873	10.6129	0.00112303
ENSG00000167011	2.58368	2.60089	11.3084	0.000771564
ENSG00000113532	2.92016	3.5465	17.2703	3.24e-05

## Sheet: shRYB_vs_CTR(2_3082_&_1_3118)_2
	logFC	logCPM	LR	PValue
ENSG00000162878	-5.2189	5.05353	103.369	2.78e-24
ENSG00000095303	-4.56688	3.45257	43.4521	4.34e-11
ENSG00000130203	-4.44753	4.81773	71.4829	2.8e-17
ENSG00000167617	-4.25489	2.86703	33.6981	6.44e-09
ENSG00000164692	-3.93975	4.84028	58.5745	1.96e-14
ENSG00000157613	-3.72326	2.4077	25.1261	5.37e-07
ENSG00000136237	-3.71376	4.43907	44.7976	2.18e-11
ENSG00000170775	-3.60813	2.93865	25.6809	4.03e-07
ENSG00000259207	-3.47528	3.29954	26.0376	3.35e-07
ENSG00000117114	-3.4614	6.17801	68.6571	1.17e-16
ENSG00000183775	-3.43318	3.08677	24.2605	8.41e-07
ENSG00000163536	-3.36408	5.12868	50.2892	1.33e-12
ENSG00000120156	-3.29941	3.23484	23.3276	1.37e-06
ENSG00000143127	-3.26333	3.95703	28.631	8.76e-08
ENSG00000138759	-3.14409	7.23249	61.7371	3.93e-15
ENSG00000118298	-3.1136	3.09731	20.2998	6.62e-06
ENSG00000168743	-3.10336	4.54519	33.5761	6.85e-09
ENSG00000063015	-3.03147	4.26866	28.7056	8.43e-08
ENSG00000184985	-3.02654	3.6017	21.8848	2.9e-06
ENSG00000139269	-3.0162	1.57965	16.6596	4.47e-05
ENSG00000080493	-2.91212	6.32203	50.7378	1.06e-12
ENSG00000166482	-2.90686	3.73407	21.2233	4.09e-06
ENSG00000066056	-2.8198	4.22513	24.5061	7.41e-07
ENSG00000176046	-2.8157	4.93243	32.8499	9.96e-09
ENSG00000132205	-2.79813	4.3195	25.2759	4.97e-07
ENSG00000007944	-2.74315	2.36829	14.2819	0.000157372
ENSG00000089127	-2.71511	3.29652	16.3895	5.16e-05
ENSG00000007171	-2.70069	7.01266	46.4185	9.55e-12
ENSG00000182168	-2.692	5.17193	33.721	6.36e-09
ENSG00000170891	-2.6812	2.25166	13.6079	0.000225238
ENSG00000121068	-2.64679	4.89095	28.6215	8.8e-08
ENSG00000116194	-2.62056	1.89996	12.8327	0.000340606
ENSG00000109452	-2.61059	2.31202	12.9599	0.000318241
ENSG00000177301	-2.58976	4.99517	28.7618	8.18e-08
ENSG00000123689	-2.56431	4.53865	23.26	1.42e-06
ENSG00000171885	-2.50952	3.72972	15.9605	6.47e-05
ENSG00000136235	-2.49312	2.16454	11.7708	0.000601683
ENSG00000007237	-2.48303	6.80276	39.2692	3.69e-10
ENSG00000178695	-2.448	4.33962	19.697	9.07e-06
ENSG00000135744	-2.43094	2.41218	11.3242	0.00076505
ENSG00000213949	-2.41196	3.87065	15.5362	8.09e-05
ENSG00000185668	-2.38573	1.71701	10.6417	0.00110568
ENSG00000197977	-2.37751	5.72894	30.5296	3.29e-08
ENSG00000182022	-2.34706	4.28405	17.6627	2.64e-05
ENSG00000171408	-2.34683	3.47476	12.8672	0.000334395
ENSG00000164929	-2.33857	6.08289	32.029	1.52e-08
ENSG00000043355	-2.3325	4.933	22.7909	1.81e-06
ENSG00000183196	-2.31948	3.1058	11.5535	0.000676227
ENSG00000164946	-2.30618	1.50576	9.97429	0.00158741
ENSG00000144278	-2.29461	2.11242	9.99952	0.00156581
ENSG00000152413	-2.2609	6.29478	30.8986	2.72e-08
ENSG00000205221	-2.26035	1.33206	9.59393	0.00195222
ENSG00000185008	-2.24267	5.21403	23.8968	1.02e-06
ENSG00000100889	-2.23337	4.89507	20.5689	5.75e-06
ENSG00000225953	-2.21745	1.66383	9.22727	0.00238437
ENSG00000204967	-2.21273	1.39917	9.20898	0.00240831
ENSG00000181744	-2.20103	5.40234	24.1531	8.9e-07
ENSG00000130513	-2.16668	4.10156	13.85	0.000198
ENSG00000103489	-2.16565	5.58179	24.5193	7.36e-07
ENSG00000118292	-2.15778	1.80253	8.74889	0.0030979
ENSG00000156687	-2.1577	5.67503	24.8904	6.07e-07
ENSG00000157150	-2.14853	4.54805	16.4896	4.89e-05
ENSG00000196353	-2.14587	5.89555	25.9476	3.51e-07
ENSG00000170381	-2.14302	1.9709	8.69679	0.00318771
ENSG00000139800	-2.14199	2.88562	9.40032	0.00216947
ENSG00000184613	-2.13857	3.4901	10.7588	0.00103787
ENSG00000139117	-2.13567	4.21815	14.2021	0.000164191
ENSG00000092068	-2.11458	3.72525	11.3796	0.000742546
ENSG00000157227	-2.11164	8.22859	27.3765	1.67e-07
ENSG00000181577	-2.10645	2.12051	8.45732	0.00363578
ENSG00000157152	-2.07691	2.7114	8.51349	0.00352524
ENSG00000108821	-2.07617	5.56915	22.4704	2.13e-06
ENSG00000142494	-2.0744	3.99171	12.1109	0.000501269
ENSG00000197872	-2.06414	4.16776	12.9641	0.000317514
ENSG00000163710	-2.06088	4.04606	12.2362	0.000468711
ENSG00000168140	-2.05322	2.66161	8.23389	0.00411154
ENSG00000248905	-2.03186	1.42402	7.7767	0.00529243
ENSG00000184349	-2.02532	4.60107	14.9728	0.000109075
ENSG00000267280	-2.01058	2.22527	7.73759	0.00540829
ENSG00000109113	-2.00755	6.82381	25.8397	3.71e-07
ENSG00000141338	-2.00419	4.55624	14.406	0.000147333
ENSG00000101098	-1.99357	5.0026	17.2322	3.31e-05
ENSG00000175899	-1.99089	7.48389	25.1999	5.17e-07
ENSG00000274276	-1.98577	2.06355	7.50184	0.00616359
ENSG00000158859	-1.97001	4.20285	12.0051	0.000530559
ENSG00000107796	-1.96229	2.18541	7.35834	0.00667523
ENSG00000187634	-1.96049	2.36107	7.39078	0.0065559
ENSG00000090339	-1.95206	1.15307	7.17512	0.00739215
ENSG00000112562	-1.93909	2.78899	7.55143	0.00599626
ENSG00000172164	-1.93717	6.01097	21.7686	3.08e-06
ENSG00000171903	-1.9266	1.53082	6.99297	0.00818307
ENSG00000188916	-1.9247	6.98577	23.8108	1.06e-06
ENSG00000118503	-1.91726	4.65484	13.7098	0.000213344
ENSG00000188763	-1.90913	1.26845	6.87281	0.00875171
ENSG00000137486	-1.90677	2.361	6.99606	0.00816893
ENSG00000136999	-1.90502	3.46123	8.47799	0.00359469
ENSG00000242759	-1.90426	0.715013	6.75321	0.00935791
ENSG00000120318	-1.90159	4.22793	11.3186	0.000767337
ENSG00000160606	-1.89666	2.54921	6.96601	0.00830728
ENSG00000180739	-1.89417	0.876914	6.74503	0.00940091
ENSG00000136167	-1.89341	2.26524	6.87263	0.00875255
ENSG00000161835	-1.89186	1.68908	6.73563	0.00945059
ENSG00000136630	-1.8799	1.75829	6.64022	0.00997017
ENSG00000155962	-1.86845	2.95055	7.26176	0.00704383
ENSG00000164742	-1.86517	4.96585	14.8279	0.000117778
ENSG00000198108	-1.8561	3.69483	8.67929	0.00321846
ENSG00000174827	-1.85087	0.63356	6.34916	0.0117437
ENSG00000145087	-1.8445	2.99198	7.14014	0.00753774
ENSG00000149256	-1.84248	5.74734	18.4642	1.73e-05
ENSG00000073849	-1.8404	3.95213	9.37477	0.00219992
ENSG00000167995	-1.83341	0.231953	6.09342	0.0135686
ENSG00000141576	-1.83141	5.75767	18.2875	1.9e-05
ENSG00000184307	-1.82799	5.07034	14.949	0.000110458
ENSG00000056998	-1.8261	2.77607	6.67691	0.009767
ENSG00000116574	-1.8245	5.16758	15.6058	7.8e-05
ENSG00000211829	-1.82428	4.06612	9.67309	0.00186987
ENSG00000158258	-1.82253	1.48693	6.26231	0.0123333
ENSG00000167100	-1.81875	3.5468	7.92862	0.0048659
ENSG00000170873	-1.81851	5.69437	17.7639	2.5e-05
ENSG00000155846	-1.81714	3.00967	6.95722	0.00834814
ENSG00000275830	-1.8038	1.6444	6.1236	0.0133389
ENSG00000169116	-1.79841	2.13252	6.16454	0.0130336
ENSG00000152578	-1.79736	3.7766	8.3718	0.00381088
ENSG00000085117	-1.79551	5.71182	17.3848	3.05e-05
ENSG00000176170	-1.79255	3.36698	7.33944	0.00674579
ENSG00000130304	-1.79233	6.40222	19.7453	8.85e-06
ENSG00000137936	-1.78701	4.13906	9.58708	0.00195951
ENSG00000185052	-1.78554	3.19718	7.00466	0.00812977
ENSG00000186998	-1.77997	3.32953	7.17437	0.00739524
ENSG00000186314	-1.77165	2.65015	6.11446	0.013408
ENSG00000243232	-1.7582	1.31373	5.82731	0.0157792
ENSG00000144724	-1.75546	7.07875	19.7483	8.83e-06
ENSG00000162998	-1.75183	0.703905	5.72228	0.016751
ENSG00000113555	-1.74288	1.19424	5.72887	0.0166883
ENSG00000111335	-1.74275	4.04323	8.73516	0.00312133
ENSG00000186907	-1.73798	2.13373	5.76077	0.0163879
ENSG00000133110	-1.73521	8.66844	18.0449	2.16e-05
ENSG00000181444	-1.72923	0.661306	5.57499	0.0182188
ENSG00000197903	-1.71716	4.13232	8.81975	0.00297987
ENSG00000171310	-1.71026	6.89379	18.8119	1.44e-05
ENSG00000173546	-1.70857	5.81463	16.1173	5.95e-05
ENSG00000182118	-1.69737	1.57616	5.42351	0.0198674
ENSG00000203999	-1.69111	0.973207	5.38916	0.0202622
ENSG00000175344	-1.68583	2.08901	5.40634	0.0200637
ENSG00000139970	-1.67993	7.47369	17.9141	2.31e-05
ENSG00000104059	-1.67601	3.28525	6.29082	0.0121365
ENSG00000185201	-1.67541	1.15468	5.29211	0.0214223
ENSG00000140848	-1.67198	7.3635	17.7869	2.47e-05
ENSG00000138646	-1.67178	2.97567	5.83828	0.0156811
ENSG00000127951	-1.66592	2.66622	5.41883	0.0199207
ENSG00000250305	-1.66566	3.25882	6.17615	0.0129484
ENSG00000185215	-1.66513	0.318275	5.06318	0.0244394
ENSG00000152977	-1.66333	7.51015	17.5444	2.81e-05
ENSG00000146072	-1.66218	6.76983	17.5894	2.74e-05
ENSG00000138639	-1.64424	3.09375	5.79533	0.0160688
ENSG00000114698	-1.64376	3.41407	6.23224	0.0125445
ENSG00000124772	-1.63759	4.1884	8.22256	0.00413729
ENSG00000101255	-1.63117	3.88335	7.15256	0.00748569
ENSG00000023171	-1.62977	2.01564	5.03549	0.024833
ENSG00000189221	-1.62867	1.31311	4.99971	0.0253516
ENSG00000108602	-1.62725	2.64001	5.14007	0.0233797
ENSG00000170579	-1.62606	3.26052	5.88424	0.015277
ENSG00000103888	-1.62394	5.29369	12.7676	0.000352671
ENSG00000112559	-1.61014	5.06821	11.5619	0.000673168
ENSG00000143554	-1.60377	4.95863	10.9019	0.000960649
ENSG00000204624	-1.59824	1.35392	4.80992	0.0282964
ENSG00000268089	-1.59377	2.62847	4.92169	0.0265216
ENSG00000163638	-1.58457	7.0022	16.0832	6.06e-05
ENSG00000087076	-1.58207	2.4328	4.81597	0.0281972
ENSG00000132321	-1.58158	3.0553	5.31209	0.0211779
ENSG00000113361	-1.5736	5.37931	12.2475	0.000465884
ENSG00000163131	-1.56421	1.83758	4.5979	0.0320111
ENSG00000049540	-1.56418	4.96114	10.3758	0.00127675
ENSG00000170430	-1.55694	2.28366	4.63931	0.0312475
ENSG00000182247	-1.55294	2.946	4.99763	0.025382
ENSG00000116016	-1.54091	5.49591	12.0988	0.000504552
ENSG00000112394	-1.53576	1.2125	4.43754	0.0351568
ENSG00000227827	-1.53462	4.18543	7.20107	0.00728602
ENSG00000116329	-1.5342	3.43534	5.44721	0.0195996
ENSG00000135074	-1.52903	7.70099	14.7321	0.00012392
ENSG00000153208	-1.52653	2.02315	4.41363	0.0356529
ENSG00000182326	-1.52647	2.77979	4.65172	0.0310225
ENSG00000233822	-1.52509	1.21884	4.37583	0.0364521
ENSG00000205795	-1.52032	2.38819	4.4381	0.0351454
ENSG00000136111	-1.5203	2.40955	4.44114	0.0350828
ENSG00000136379	-1.51695	5.16899	10.756	0.00103944
ENSG00000153071	-1.51528	2.27789	4.3897	0.0361566
ENSG00000164741	-1.51423	4.31489	7.45635	0.00632129
ENSG00000088756	-1.50801	1.78892	4.26534	0.0388974
ENSG00000221890	-1.50383	6.36303	13.7672	0.000206917
ENSG00000180447	-1.49962	5.05437	9.94562	0.00161233
ENSG00000158406	-1.49886	2.25343	4.28968	0.0383445
ENSG00000140044	-1.49688	4.10164	6.5896	0.0102576
ENSG00000162433	-1.49552	5.44565	11.2384	0.00080123
ENSG00000148516	-1.49409	7.49254	14.1224	0.000171291
ENSG00000254087	-1.49021	3.37071	5.05935	0.0244934
ENSG00000105281	-1.48937	6.35101	13.4769	0.000241521
ENSG00000163017	-1.48843	3.38137	5.05743	0.0245206
ENSG00000181218	-1.4868	3.19273	4.83472	0.0278922
ENSG00000179776	-1.48362	3.31018	4.94596	0.0261518
ENSG00000272143	-1.48192	1.79088	4.11674	0.0424609
ENSG00000141639	-1.48045	3.35059	4.96882	0.0258082
ENSG00000142089	-1.47903	6.55401	13.6128	0.000224653
ENSG00000123364	-1.47592	1.97393	4.11445	0.0425183
ENSG00000073282	-1.47209	1.52901	4.07062	0.0436352
ENSG00000163406	-1.47182	4.05249	6.23089	0.0125541
ENSG00000139679	-1.47058	2.21986	4.12313	0.0423007
ENSG00000250742	-1.46362	1.8759	4.02914	0.0447208
ENSG00000078053	-1.45366	3.71591	5.33758	0.0208704
ENSG00000118971	-1.44758	5.83139	11.5687	0.000670727
ENSG00000063180	-1.44711	4.13067	6.23382	0.0125333
ENSG00000152154	-1.44535	3.35858	4.74174	0.0294393
ENSG00000139508	-1.44526	1.54538	3.91808	0.0477695
ENSG00000130962	-1.44459	2.71316	4.10185	0.0428363
ENSG00000188677	-1.44335	1.5421	3.91083	0.047976
ENSG00000275591	-1.44209	1.92623	3.91789	0.0477749
ENSG00000198795	-1.44207	5.13921	9.56569	0.00198248
ENSG00000106829	-1.44061	5.27246	9.96488	0.00159554
ENSG00000183150	-1.4309	2.4133	3.92736	0.0475065
ENSG00000074181	-1.429	6.90381	13.0697	0.000300115
ENSG00000109339	-1.42645	4.94717	8.55157	0.00345224
ENSG00000263528	-1.42182	2.16804	3.84345	0.0499406
ENSG00000169855	-1.41759	7.29278	12.749	0.000356208
ENSG00000107902	-1.41447	3.15978	4.33663	0.0373006
ENSG00000196878	-1.39661	4.63516	7.1716	0.00740666
ENSG00000112902	-1.39383	6.39228	11.8501	0.000576568
ENSG00000169851	-1.38734	4.31971	6.25684	0.0123714
ENSG00000092758	-1.38402	8.0317	11.812	0.000588497
ENSG00000147119	-1.37818	5.12086	8.64721	0.00327563
ENSG00000170290	-1.37764	5.87393	10.5664	0.00115164
ENSG00000116774	-1.37545	5.79212	10.3305	0.00130848
ENSG00000101665	-1.37399	3.28051	4.20151	0.0403881
ENSG00000177283	-1.36693	5.41898	9.29653	0.00229589
ENSG00000132970	-1.36454	4.6919	6.999	0.00815551
ENSG00000180573	-1.36424	4.67183	6.9389	0.00843411
ENSG00000197077	-1.35406	5.85263	10.1519	0.00144154
ENSG00000185432	-1.35329	5.29021	8.8146	0.0029883
ENSG00000184232	-1.3395	5.35921	8.78521	0.00303683
ENSG00000106003	-1.3299	5.54045	9.07718	0.0025882
ENSG00000182916	-1.32471	5.54747	9.02184	0.00266772
ENSG00000101577	-1.32395	5.82354	9.63017	0.00191407
ENSG00000168268	-1.31588	8.55619	10.3431	0.00129962
ENSG00000162976	-1.31095	4.29102	5.49883	0.0190292
ENSG00000135862	-1.30569	10.6482	9.631	0.0019132
ENSG00000187498	-1.3051	9.39396	9.86517	0.00168437
ENSG00000197496	-1.30377	3.69854	4.25274	0.039187
ENSG00000130477	-1.2941	6.08243	9.74196	0.00180109
ENSG00000165323	-1.29189	4.60911	6.05705	0.0138509
ENSG00000135549	-1.28936	5.32587	8.06079	0.00452335
ENSG00000117280	-1.28759	4.96053	6.98573	0.00821623
ENSG00000188559	-1.28599	5.81473	9.05752	0.00261616
ENSG00000163686	-1.28581	4.41811	5.56948	0.0182762
ENSG00000092621	-1.28546	7.87887	10.2548	0.0013633
ENSG00000144481	-1.27854	3.94685	4.47366	0.0344211
ENSG00000108604	-1.256	6.34148	9.51665	0.00203616
ENSG00000100600	-1.23286	5.40721	7.51252	0.00612716
ENSG00000152377	-1.22659	5.10823	6.78063	0.00921523
ENSG00000165655	-1.22284	4.12933	4.42292	0.0354592
ENSG00000150636	-1.21864	4.96163	6.24812	0.0124325
ENSG00000071073	-1.21429	4.35318	4.83779	0.0278425
ENSG00000134871	-1.21173	9.67075	8.43086	0.00368907
ENSG00000176533	-1.1948	5.17269	6.63192	0.0100167
ENSG00000005108	-1.18664	4.95226	5.89367	0.0151954
ENSG00000175093	-1.17932	4.00898	3.89598	0.0484019
ENSG00000148926	-1.17881	4.61187	5.03187	0.024885
ENSG00000114200	-1.16776	5.84165	7.49021	0.00620355
ENSG00000113578	-1.16524	4.23029	4.20123	0.0403947
ENSG00000145703	-1.16453	5.82744	7.42287	0.00644
ENSG00000168528	-1.16336	5.03329	5.87556	0.0153525
ENSG00000105552	-1.16022	5.75926	7.24828	0.0070969
ENSG00000135926	-1.1589	5.74872	7.21347	0.00723586
ENSG00000083067	-1.15212	4.2842	4.2126	0.0401247
ENSG00000172819	-1.15026	4.43957	4.47482	0.0343978
ENSG00000130511	-1.14528	6.47331	8.03048	0.00459968
ENSG00000050426	-1.14472	4.34259	4.27309	0.0387204
ENSG00000167315	-1.14412	5.1093	5.88705	0.0152526
ENSG00000164684	-1.14346	5.88867	7.25781	0.00705935
ENSG00000154734	-1.14344	5.46107	6.53339	0.0105868
ENSG00000111077	-1.14067	5.56985	6.69192	0.0096851
ENSG00000087086	-1.13916	9.06012	7.56725	0.00594384
ENSG00000239887	-1.13625	5.8364	7.07517	0.00781593
ENSG00000189058	-1.13559	4.38597	4.27259	0.0387319
ENSG00000163602	-1.13453	5.66838	6.77826	0.0092275
ENSG00000151883	-1.12868	4.41078	4.25908	0.039041
ENSG00000091409	-1.1281	7.72242	7.93078	0.00486008
ENSG00000179604	-1.12764	6.95804	8.05969	0.00452609
ENSG00000149212	-1.12363	7.35066	7.93181	0.00485733
ENSG00000109472	-1.12295	4.27064	3.97156	0.0462748
ENSG00000159403	-1.12254	4.76053	4.83686	0.0278576
ENSG00000157240	-1.1147	5.69097	6.57432	0.0103461
ENSG00000138613	-1.1146	4.54172	4.36634	0.0366557
ENSG00000275342	-1.11329	6.19783	7.28871	0.00693893
ENSG00000158186	-1.11316	4.69025	4.61998	0.0316016
ENSG00000089199	-1.11252	4.26377	3.88364	0.0487587
ENSG00000169213	-1.11085	5.10454	5.52996	0.0186936
ENSG00000139116	-1.10904	6.64994	7.64279	0.00569998
ENSG00000131435	-1.10814	5.79056	6.64928	0.00991959
ENSG00000019549	-1.10219	5.49107	6.11092	0.0134349
ENSG00000178878	-1.1006	4.63707	4.41835	0.0355544
ENSG00000143013	-1.09478	8.03232	7.3265	0.00679454
ENSG00000074410	-1.09266	7.65705	7.44183	0.0063725
ENSG00000123384	-1.09161	9.81266	6.79554	0.00913859
ENSG00000030582	-1.07975	7.26306	7.3272	0.00679186
ENSG00000154122	-1.07627	5.37331	5.64576	0.0174976
ENSG00000090776	-1.07417	5.21811	5.4082	0.0200423
ENSG00000171223	-1.07312	5.92681	6.4352	0.0111881
ENSG00000126785	-1.07296	6.90925	7.29073	0.00693114
ENSG00000042753	-1.07184	7.10633	7.24336	0.00711637
ENSG00000134215	-1.05854	4.92208	4.60625	0.0318556
ENSG00000145819	-1.05504	5.63887	5.80667	0.0159655
ENSG00000123146	-1.04884	6.76763	6.89437	0.00864678
ENSG00000198756	-1.042	6.53111	6.65784	0.00987204
ENSG00000164056	-1.04022	5.71651	5.74397	0.0165453
ENSG00000113594	-1.03897	6.28283	6.40969	0.0113499
ENSG00000178573	-1.03616	5.15005	4.90499	0.0267792
ENSG00000123989	-1.03614	7.47619	6.70465	0.00961615
ENSG00000130309	-1.01841	8.37022	6.19975	0.0127768
ENSG00000068137	-1.01695	5.22957	4.85015	0.0276437
ENSG00000076770	-1.01476	5.44266	5.09828	0.0239496
ENSG00000051108	-1.00987	5.53654	5.17381	0.0229298
ENSG00000092421	-1.00633	7.05212	6.37648	0.0115643
ENSG00000141971	-1.00168	5.62379	5.20542	0.0225166
ENSG00000090020	-0.997553	5.65408	5.19726	0.0226226
ENSG00000102271	-0.992792	5.74432	5.25644	0.0218657
ENSG00000072210	-0.992333	7.55136	6.129	0.0132982
ENSG00000142192	-0.990947	10.3727	5.51795	0.0188223
ENSG00000105894	-0.990141	11.0971	5.43243	0.0197662
ENSG00000112320	-0.989408	5.65947	5.11788	0.0236806
ENSG00000244405	-0.985623	7.66801	6.02908	0.014072
ENSG00000167614	-0.982775	6.85981	6.08985	0.0135961
ENSG00000076604	-0.981991	6.33072	5.75296	0.0164609
ENSG00000100842	-0.981212	5.53773	4.88014	0.0271674
ENSG00000198729	-0.980056	5.34427	4.63035	0.0314111
ENSG00000135842	-0.976499	5.51221	4.80061	0.0284497
ENSG00000160691	-0.975454	7.94061	5.82086	0.0158372
ENSG00000133424	-0.97532	5.4542	4.71586	0.0298856
ENSG00000130313	-0.970018	5.47681	4.69174	0.030308
ENSG00000119042	-0.966319	5.82349	5.06889	0.0243589
ENSG00000189339	-0.962274	6.23387	5.44227	0.0196551
ENSG00000072134	-0.957716	6.30766	5.44823	0.0195881
ENSG00000185222	-0.956615	7.40282	5.70619	0.0169052
ENSG00000110080	-0.955372	5.08965	4.03765	0.0444958
ENSG00000134363	-0.95297	5.7357	4.8253	0.0280449
ENSG00000162783	-0.949112	6.958	5.67079	0.0172497
ENSG00000111331	-0.948751	6.90213	5.67343	0.0172237
ENSG00000197043	-0.946753	6.60258	5.51119	0.0188952
ENSG00000100441	-0.938991	5.28629	4.18121	0.0408745
ENSG00000198804	-0.936626	12.8178	4.76588	0.0290293
ENSG00000181790	-0.935182	6.13457	5.06185	0.0244581
ENSG00000107798	-0.931942	7.23709	5.4295	0.0197994
ENSG00000153250	-0.930742	6.15465	5.02701	0.0249549
ENSG00000161011	-0.926272	7.82531	5.27344	0.0216532
ENSG00000144645	-0.92524	5.43048	4.20988	0.0401892
ENSG00000148468	-0.923886	6.05425	4.88145	0.0271468
ENSG00000093010	-0.923753	6.73745	5.30648	0.0212463
ENSG00000161638	-0.918785	6.40468	5.07759	0.024237
ENSG00000148429	-0.917376	5.59885	4.32491	0.0375585
ENSG00000065485	-0.908405	5.26967	3.89174	0.0485241
ENSG00000176105	-0.899986	7.70333	5.00489	0.0252759
ENSG00000155893	-0.898725	5.80869	4.35616	0.0368753
ENSG00000178719	-0.897585	7.30648	5.02178	0.0250305
ENSG00000131981	-0.895217	7.39578	4.98482	0.0255707
ENSG00000113140	-0.88384	11.5498	4.2885	0.038371
ENSG00000185262	-0.881768	6.32599	4.61539	0.0316864
ENSG00000162512	-0.881676	9.06895	4.48583	0.0341769
ENSG00000171004	-0.878526	5.97336	4.32897	0.0374689
ENSG00000100647	-0.878048	6.12014	4.44136	0.0350783
ENSG00000008130	-0.876375	6.75551	4.77406	0.0288915
ENSG00000108797	-0.874746	6.07221	4.37718	0.0364232
ENSG00000117298	-0.873385	8.1827	4.58106	0.0323272
ENSG00000198938	-0.872922	11.1968	4.19613	0.0405162
ENSG00000134569	-0.87129	5.73885	4.02248	0.0448978
ENSG00000182199	-0.866808	7.61794	4.64457	0.0311519
ENSG00000049130	-0.86661	6.68054	4.63417	0.0313412
ENSG00000138814	-0.864953	5.72512	3.95029	0.0468632
ENSG00000187678	-0.85948	6.73746	4.58097	0.032329
ENSG00000149177	-0.857619	5.87559	4.02417	0.0448527
ENSG00000179761	-0.855435	5.9125	4.03895	0.0444614
ENSG00000127863	-0.853252	6.0787	4.16525	0.0412613
ENSG00000070669	-0.840829	7.2566	4.40055	0.0359274
ENSG00000116962	-0.839636	7.57439	4.35671	0.0368634
ENSG00000173950	-0.838377	6.44275	4.23655	0.0395624
ENSG00000100644	-0.837002	8.53467	4.11678	0.0424599
ENSG00000070961	-0.830225	7.57793	4.2574	0.0390798
ENSG00000115414	-0.829025	9.62496	3.89126	0.048538
ENSG00000185340	-0.827012	6.24797	4.00401	0.0453922
ENSG00000004399	-0.825646	7.04026	4.26002	0.0390195
ENSG00000171604	-0.825445	7.30913	4.23287	0.0396484
ENSG00000081087	-0.825164	6.63458	4.17598	0.0410007
ENSG00000182809	-0.823167	7.34533	4.20565	0.0402895
ENSG00000164574	-0.823037	6.88574	4.24731	0.0393126
ENSG00000101224	-0.822646	7.94358	4.11155	0.0425914
ENSG00000147010	-0.821031	7.21901	4.19529	0.0405365
ENSG00000110693	-0.817791	6.34186	3.96777	0.046379
ENSG00000169919	-0.81657	6.38975	3.98337	0.0459514
ENSG00000159176	-0.811555	7.15789	4.10263	0.0428165
ENSG00000165801	-0.810352	7.61437	4.04896	0.0441985
ENSG00000111961	-0.803644	6.41275	3.86909	0.0491832
ENSG00000116991	-0.791658	6.66318	3.84781	0.049811
ENSG00000104177	0.847141	6.80268	3.93364	0.0473294
ENSG00000164543	0.854101	7.71512	3.95069	0.0468521
ENSG00000203875	0.854105	6.46286	3.87372	0.0490477
ENSG00000154310	0.861192	7.5028	4.03233	0.0446363
ENSG00000006327	0.869769	8.09444	4.00209	0.045444
ENSG00000148019	0.870841	6.21823	3.87976	0.0488716
ENSG00000142871	0.871076	7.52181	4.11927	0.0423974
ENSG00000118946	0.882994	7.33152	4.24559	0.0393525
ENSG00000131459	0.897311	6.33033	4.17504	0.0410235
ENSG00000179314	0.899602	6.93366	4.43874	0.0351321
ENSG00000165055	0.902646	6.07777	4.07182	0.0436043
ENSG00000131094	0.904137	6.82723	4.46536	0.0345888
ENSG00000081377	0.906871	5.9614	4.0117	0.0451857
ENSG00000178531	0.908377	5.93327	3.99714	0.0455776
ENSG00000151835	0.918257	8.48923	4.33966	0.0372343
ENSG00000171617	0.918271	9.0391	4.24712	0.0393168
ENSG00000006118	0.918407	7.53485	4.55618	0.0328001
ENSG00000178105	0.919944	5.97076	4.13243	0.0420689
ENSG00000167889	0.933228	6.05013	4.32092	0.0376465
ENSG00000126016	0.933353	5.74271	4.01979	0.0449692
ENSG00000185046	0.933458	5.94482	4.22112	0.0399238
ENSG00000131016	0.935155	8.53422	4.48183	0.034257
ENSG00000134853	0.938353	7.49633	4.75043	0.029291
ENSG00000148154	0.938801	6.41622	4.60964	0.0317926
ENSG00000163191	0.943663	6.90164	4.86358	0.0274293
ENSG00000185634	0.943959	6.36464	4.62176	0.0315688
ENSG00000028310	0.94479	5.49365	3.86797	0.0492159
ENSG00000149806	0.955017	6.28558	4.67167	0.0306641
ENSG00000115266	0.955851	6.42199	4.77482	0.0288788
ENSG00000101680	0.958672	5.39278	3.87556	0.0489939
ENSG00000172175	0.962765	6.19727	4.68396	0.0304455
ENSG00000148411	0.96433	7.83407	4.94707	0.0261349
ENSG00000188042	0.964398	7.75435	4.97106	0.0257748
ENSG00000105810	0.969841	9.00944	4.71761	0.0298552
ENSG00000164951	0.970786	8.37009	4.85697	0.0275347
ENSG00000137801	0.9733	9.06103	4.74064	0.0294581
ENSG00000123094	0.973896	6.97119	5.15751	0.023146
ENSG00000176887	0.974275	7.31217	5.1236	0.0236026
ENSG00000151640	0.975127	6.40231	4.94413	0.0261794
ENSG00000142949	0.977988	7.42636	5.14745	0.0232805
ENSG00000144810	0.980882	7.10264	5.21239	0.0224265
ENSG00000115758	0.981006	9.53912	4.73993	0.0294702
ENSG00000170921	0.984112	6.66633	5.16939	0.0229882
ENSG00000119326	0.985857	6.85112	5.27598	0.0216217
ENSG00000146674	0.986265	8.45748	4.98044	0.0256355
ENSG00000160360	0.986931	6.33443	5.00832	0.0252258
ENSG00000044524	0.987305	7.97712	5.13011	0.0235142
ENSG00000121966	0.989134	6.76138	5.26518	0.0217561
ENSG00000137965	0.997786	5.85023	4.6818	0.0304838
ENSG00000197969	1.00479	6.10566	5.01174	0.025176
ENSG00000006468	1.00538	8.38261	5.18737	0.0227517
ENSG00000197565	1.00539	6.88607	5.48738	0.0191542
ENSG00000167815	1.01058	6.78368	5.49484	0.0190727
ENSG00000011105	1.01262	7.02885	5.54605	0.0185224
ENSG00000182871	1.01939	5.71593	4.7227	0.029767
ENSG00000240342	1.03504	7.12971	5.76866	0.0163145
ENSG00000026508	1.03612	9.97213	5.21297	0.0224191
ENSG00000091656	1.03893	5.3314	4.4408	0.0350898
ENSG00000156453	1.03992	5.63576	4.81564	0.0282026
ENSG00000197261	1.04123	5.48049	4.63367	0.0313504
ENSG00000115109	1.04564	5.85843	5.12706	0.0235556
ENSG00000156113	1.05323	5.91066	5.26177	0.0217988
ENSG00000106366	1.05437	9.26171	5.47731	0.0192649
ENSG00000182568	1.05559	5.54988	4.84461	0.0277327
ENSG00000265972	1.0573	8.13114	5.78836	0.0161326
ENSG00000171533	1.06786	4.86458	3.88905	0.0486019
ENSG00000101871	1.06911	7.2999	6.10909	0.0134488
ENSG00000075213	1.06941	8.05364	5.94113	0.0147916
ENSG00000120093	1.07001	5.89323	5.39945	0.020143
ENSG00000109686	1.07106	6.27714	5.79935	0.0160321
ENSG00000243156	1.07228	6.95506	6.1899	0.0128481
ENSG00000135046	1.07518	9.33775	5.6681	0.0172762
ENSG00000102230	1.07528	4.83105	3.88067	0.0488451
ENSG00000273079	1.07718	5.25909	4.66913	0.0307095
ENSG00000113657	1.08267	10.6276	5.59283	0.0180341
ENSG00000128342	1.08816	4.8802	4.05409	0.0440644
ENSG00000173114	1.08826	5.54481	5.12331	0.0236065
ENSG00000197747	1.089	8.03254	6.15555	0.0131001
ENSG00000107554	1.0927	7.10813	6.39307	0.0114567
ENSG00000168461	1.09864	8.12592	6.22505	0.0125955
ENSG00000186575	1.09965	7.49261	6.41593	0.0113101
ENSG00000196562	1.10175	6.91708	6.51877	0.0106742
ENSG00000100065	1.10335	5.19369	4.80551	0.0283689
ENSG00000095637	1.10586	6.70098	6.46417	0.0110071
ENSG00000154447	1.12218	5.76904	5.73278	0.0166511
ENSG00000170522	1.12312	7.90747	6.57134	0.0103634
ENSG00000174871	1.12409	4.94803	4.44432	0.0350176
ENSG00000138166	1.13238	5.91444	6.03818	0.0139997
ENSG00000118785	1.13621	9.23342	6.31243	0.0119895
ENSG00000255717	1.13651	6.06365	6.28629	0.0121676
ENSG00000178031	1.13844	6.40115	6.62158	0.010075
ENSG00000132436	1.14364	5.48386	5.53504	0.0186394
ENSG00000075461	1.15653	6.81457	7.1074	0.00767662
ENSG00000159167	1.17419	7.56059	7.24631	0.0071047
ENSG00000065802	1.18368	6.60792	7.28267	0.00696231
ENSG00000173898	1.18413	5.70752	6.2501	0.0124186
ENSG00000184110	1.1858	4.42772	3.96456	0.0464675
ENSG00000168958	1.18929	6.03446	6.81521	0.00903849
ENSG00000065923	1.20026	5.73756	6.45384	0.0110713
ENSG00000137962	1.20077	7.00479	7.64803	0.00568343
ENSG00000163171	1.20195	6.57951	7.47413	0.00625918
ENSG00000170390	1.20207	6.06851	6.98811	0.0082053
ENSG00000154678	1.20323	7.63589	7.57303	0.0059248
ENSG00000075275	1.20475	7.05157	7.68725	0.00556124
ENSG00000127124	1.20757	6.3424	7.33345	0.00676831
ENSG00000174136	1.21642	4.39157	4.10234	0.0428238
ENSG00000187122	1.2173	4.64052	4.52841	0.0333367
ENSG00000136274	1.2367	5.18827	5.94121	0.0147908
ENSG00000112297	1.23712	5.4689	6.38611	0.0115017
ENSG00000256771	1.24787	4.70598	4.86674	0.0273792
ENSG00000166341	1.24978	5.96487	7.35571	0.00668502
ENSG00000185818	1.25093	5.73011	6.96328	0.00831995
ENSG00000009694	1.25213	6.02142	7.4812	0.00623464
ENSG00000166106	1.25414	6.73465	8.20745	0.00417187
ENSG00000181026	1.25467	5.73396	7.00596	0.0081239
ENSG00000140450	1.25531	5.42078	6.47847	0.0109189
ENSG00000188227	1.25695	4.48127	4.51006	0.0336961
ENSG00000185985	1.25959	4.42719	4.43583	0.0351921
ENSG00000115525	1.27518	4.42901	4.54333	0.0330473
ENSG00000137054	1.27798	5.93984	7.61882	0.00577624
ENSG00000157833	1.28516	4.62338	4.97242	0.0257546
ENSG00000137309	1.28918	9.20187	8.00342	0.0046689
ENSG00000225783	1.29189	4.37309	4.5529	0.032863
ENSG00000137203	1.29192	5.42147	6.83698	0.00892895
ENSG00000107984	1.29414	7.85716	8.5907	0.00337885
ENSG00000156140	1.29886	5.06825	6.1541	0.0131108
ENSG00000179431	1.3017	6.76781	8.82571	0.00297016
ENSG00000055163	1.30241	6.11008	8.16245	0.00427665
ENSG00000147041	1.30286	6.51986	8.63923	0.00329
ENSG00000188171	1.30315	4.01919	3.94391	0.0470413
ENSG00000272888	1.30364	5.19586	6.56649	0.0103917
ENSG00000153956	1.30998	5.48277	7.12674	0.00759428
ENSG00000124766	1.31492	7.92181	8.81635	0.00298543
ENSG00000133019	1.32408	5.00042	6.17652	0.0129456
ENSG00000279348	1.32483	4.24658	4.51067	0.0336841
ENSG00000182667	1.32733	6.47854	8.90854	0.00283839
ENSG00000138650	1.3305	5.20812	6.8444	0.00889196
ENSG00000171094	1.33121	5.45857	7.30091	0.00689195
ENSG00000150687	1.3316	7.91751	9.02648	0.00266096
ENSG00000101144	1.33272	5.64346	7.67695	0.00559307
ENSG00000111783	1.3354	4.60573	5.30361	0.0212813
ENSG00000068078	1.33831	5.35219	7.17076	0.00741013
ENSG00000140538	1.34793	5.86002	8.24631	0.0040835
ENSG00000171385	1.35421	6.03031	8.67404	0.00322774
ENSG00000057019	1.36093	10.212	8.64599	0.00327783
ENSG00000177425	1.36707	5.89647	8.53724	0.00347953
ENSG00000128710	1.36798	3.76258	3.90471	0.0481509
ENSG00000138678	1.37812	6.0528	8.98384	0.00272378
ENSG00000185551	1.38159	5.40302	7.70218	0.00551543
ENSG00000260804	1.38569	5.08382	6.99121	0.00819109
ENSG00000143195	1.38737	6.676	9.84574	0.00170225
ENSG00000121904	1.39195	6.37162	9.58941	0.00195702
ENSG00000055118	1.39817	5.25709	7.59227	0.00586192
ENSG00000154127	1.40815	7.36905	10.2025	0.00140248
ENSG00000169258	1.40905	5.33434	7.85163	0.00507749
ENSG00000164197	1.41613	4.68146	6.09223	0.0135778
ENSG00000104327	1.42158	4.23371	5.10712	0.0238278
ENSG00000109956	1.43336	4.94573	6.98201	0.00823333
ENSG00000198846	1.43591	4.05217	4.78221	0.0287551
ENSG00000204128	1.43593	3.62427	4.07707	0.0434689
ENSG00000213626	1.44532	6.29381	10.1584	0.00143643
ENSG00000214595	1.45746	3.76753	4.39751	0.0359913
ENSG00000133083	1.47643	6.62483	10.989	0.000916556
ENSG00000231131	1.47818	4.03164	4.9997	0.0253517
ENSG00000180914	1.49481	3.15162	3.87312	0.0490654
ENSG00000137727	1.49485	3.35518	4.06484	0.0437848
ENSG00000154556	1.49566	6.85028	11.4878	0.000700541
ENSG00000075340	1.51051	6.46873	11.2927	0.000778127
ENSG00000105767	1.51145	7.13798	11.6774	0.000632639
ENSG00000168389	1.52049	3.82626	4.85403	0.0275816
ENSG00000133216	1.52261	6.08826	10.8504	0.000987763
ENSG00000118523	1.52652	7.71663	11.7411	0.000611364
ENSG00000106078	1.53116	6.56667	11.6846	0.00063021
ENSG00000139687	1.53232	6.74395	11.8889	0.000564702
ENSG00000100234	1.53271	5.90107	10.549	0.0011625
ENSG00000135457	1.53909	4.6801	7.08334	0.00778038
ENSG00000235750	1.54091	5.53439	9.74501	0.0017981
ENSG00000163053	1.54385	3.94366	5.21444	0.0224
ENSG00000100626	1.54548	3.38662	4.34804	0.0370516
ENSG00000166897	1.54857	3.46249	4.43849	0.0351373
ENSG00000173221	1.54865	4.35991	6.3252	0.0119034
ENSG00000174791	1.55343	5.21575	9.10782	0.00254519
ENSG00000183044	1.56309	6.32936	11.7898	0.000595547
ENSG00000167680	1.56381	4.14437	5.83154	0.0157414
ENSG00000165716	1.56924	3.50119	4.60043	0.031964
ENSG00000015133	1.57186	3.73953	5.00164	0.0253232
ENSG00000150551	1.58432	4.46728	6.86739	0.00877829
ENSG00000205683	1.59837	5.22456	9.61269	0.00193238
ENSG00000145284	1.60018	8.80986	12.0808	0.000509447
ENSG00000115353	1.60335	6.45167	12.5669	0.000392632
ENSG00000089225	1.60366	2.73248	4.00658	0.0453231
ENSG00000170545	1.60426	2.70545	3.9918	0.0457221
ENSG00000143367	1.6116	4.42704	6.97571	0.00826235
ENSG00000101188	1.6116	3.50625	4.83995	0.0278077
ENSG00000180787	1.62059	4.10408	6.10164	0.0135056
ENSG00000155511	1.62882	6.33896	12.7221	0.000361363
ENSG00000198168	1.63082	5.61752	11.039	0.000892161
ENSG00000168672	1.63167	4.98848	9.013	0.00268066
ENSG00000151490	1.63258	2.48063	4.03791	0.0444888
ENSG00000196754	1.64488	3.24063	4.70642	0.0300501
ENSG00000197162	1.6545	2.35984	4.11404	0.0425286
ENSG00000103241	1.65622	3.97016	5.98864	0.0143983
ENSG00000124614	1.66484	1.27416	4.04499	0.0443027
ENSG00000129946	1.66609	4.09285	6.38829	0.0114875
ENSG00000167244	1.67439	2.59149	4.24582	0.0393472
ENSG00000104368	1.67454	7.59124	13.9328	0.000189463
ENSG00000196935	1.67603	5.06782	9.81622	0.00172979
ENSG00000188322	1.67707	4.74343	8.50461	0.00354248
ENSG00000147231	1.67863	3.82337	5.79543	0.0160679
ENSG00000131095	1.68112	10.0502	12.7684	0.000352527
ENSG00000100167	1.68193	5.35437	10.9026	0.000960301
ENSG00000164619	1.68221	1.33461	4.12091	0.0423562
ENSG00000118322	1.68256	2.57103	4.27915	0.0385827
ENSG00000168993	1.68435	0.923609	4.10938	0.0426459
ENSG00000113763	1.68461	1.10928	4.12969	0.042137
ENSG00000162614	1.68715	4.25628	7.04722	0.00793885
ENSG00000183091	1.68799	1.81012	4.15084	0.041614
ENSG00000167912	1.68913	2.23102	4.237	0.0395519
ENSG00000113083	1.69313	4.50109	7.8467	0.00509135
ENSG00000222000	1.69503	0.240463	3.95385	0.0467642
ENSG00000249867	1.6952	1.34622	4.17857	0.0409383
ENSG00000138944	1.70886	5.89543	12.826	0.000341844
ENSG00000144834	1.71385	5.1693	10.7363	0.00105055
ENSG00000259407	1.72249	0.300851	4.09914	0.042905
ENSG00000162174	1.7239	2.95923	4.8081	0.0283263
ENSG00000206712	1.72404	0.724366	4.2201	0.0399478
ENSG00000237515	1.72884	4.31923	7.5967	0.00584753
ENSG00000147588	1.73112	9.1451	13.7629	0.000207393
ENSG00000267547	1.73167	0.199637	4.08612	0.0432368
ENSG00000147394	1.73592	2.87169	4.76981	0.0289629
ENSG00000148204	1.73935	4.53745	8.35037	0.0038561
ENSG00000278318	1.73969	3.72959	5.9785	0.0144813
ENSG00000213988	1.7492	2.4746	4.56213	0.0326863
ENSG00000138138	1.74977	5.3595	11.7097	0.000621754
ENSG00000188277	1.75212	2.17678	4.51573	0.0335845
ENSG00000066735	1.75235	1.12141	4.42297	0.0354583
ENSG00000041982	1.75502	10.8932	13.576	0.000229097
ENSG00000206190	1.75787	3.52434	5.68689	0.0170922
ENSG00000092051	1.75906	2.48011	4.62017	0.0315981
ENSG00000140557	1.76041	2.92259	4.94102	0.0262265
ENSG00000167861	1.76694	2.57159	4.6596	0.0308804
ENSG00000163995	1.77282	0.386481	4.34853	0.0370409
ENSG00000280077	1.77579	1.70245	4.54156	0.0330815
ENSG00000187957	1.77924	4.52693	8.67498	0.00322608
ENSG00000107262	1.77998	5.8172	13.545	0.000232911
ENSG00000121716	1.78037	3.12991	5.28376	0.0215252
ENSG00000106714	1.78592	4.10016	7.26353	0.00703689
ENSG00000139973	1.79095	3.42815	5.72851	0.0166917
ENSG00000110092	1.80194	7.56146	15.9081	6.65e-05
ENSG00000234338	1.81	1.47518	4.69093	0.0303223
ENSG00000164106	1.81042	5.23193	12.0661	0.000513474
ENSG00000173705	1.82089	3.55126	6.10574	0.0134743
ENSG00000163873	1.82817	6.71902	16.3282	5.33e-05
ENSG00000105976	1.83189	8.00276	16.0632	6.13e-05
ENSG00000165443	1.83544	3.3487	5.88087	0.0153063
ENSG00000282164	1.84082	1.20097	4.82777	0.0280048
ENSG00000165521	1.84138	0.496928	4.69036	0.0303323
ENSG00000105696	1.84662	4.73251	10.0514	0.00152233
ENSG00000075043	1.84897	5.11193	11.9666	0.000541641
ENSG00000175874	1.86826	1.17754	4.94459	0.0261724
ENSG00000182013	1.86898	5.30739	13.0113	0.000309616
ENSG00000156265	1.87316	3.82945	7.07676	0.007809
ENSG00000130055	1.87404	2.34333	5.13932	0.0233898
ENSG00000184178	1.88099	5.40346	13.4862	0.000240322
ENSG00000123700	1.88149	5.49849	13.8311	0.000199996
ENSG00000274628	1.8831	0.294736	4.77894	0.0288099
ENSG00000261959	1.88581	-0.575753	4.33611	0.037312
ENSG00000101265	1.89518	7.00121	17.6202	2.7e-05
ENSG00000129167	1.90156	2.12558	5.20644	0.0225033
ENSG00000188064	1.913	6.28476	16.8393	4.07e-05
ENSG00000170468	1.91465	1.37323	5.17507	0.0229132
ENSG00000162849	1.9169	5.50705	14.3225	0.000154013
ENSG00000179104	1.92187	2.79313	5.619	0.0177668
ENSG00000147481	1.92504	3.6371	6.94779	0.00839228
ENSG00000087494	1.93266	4.14214	8.51103	0.00353
ENSG00000198682	1.94186	1.10613	5.28107	0.0215585
ENSG00000266928	1.94366	1.61824	5.33261	0.0209301
ENSG00000067798	1.94527	4.81072	11.3973	0.000735518
ENSG00000251493	1.94793	5.05986	12.788	0.000348853
ENSG00000196517	1.94896	3.27289	6.42154	0.0112744
ENSG00000166573	1.95434	2.11559	5.47716	0.0192665
ENSG00000259417	1.95437	3.52655	6.87961	0.00871844
ENSG00000057657	1.95465	4.26827	9.21473	0.00240076
ENSG00000215126	1.95497	2.14238	5.47717	0.0192665
ENSG00000260230	1.96363	0.849854	5.37655	0.0204092
ENSG00000101210	1.96906	4.70985	11.1635	0.000834208
ENSG00000160963	1.97036	0.96129	5.43639	0.0197214
ENSG00000162728	1.9803	1.06237	5.48105	0.0192237
ENSG00000250899	1.98544	2.02979	5.60097	0.0179505
ENSG00000162825	1.98561	2.00475	5.58323	0.0181333
ENSG00000165474	1.98588	4.97281	12.7054	0.000364608
ENSG00000174804	1.98741	3.97226	8.30319	0.00395755
ENSG00000091972	1.99255	3.01482	6.30232	0.012058
ENSG00000121281	2.00008	0.912694	5.52406	0.0187567
ENSG00000272079	2.01078	-0.0294047	5.21414	0.0224039
ENSG00000167767	2.02025	4.49435	10.7172	0.00106145
ENSG00000250182	2.02085	0.99751	5.66824	0.0172748
ENSG00000246763	2.02464	1.03489	5.68007	0.0171586
ENSG00000152092	2.02491	5.57605	16.082	6.07e-05
ENSG00000156509	2.02507	0.3471	5.42835	0.0198124
ENSG00000197905	2.02856	3.48211	7.2285	0.0071755
ENSG00000233237	2.03264	1.18866	5.73565	0.0166239
ENSG00000152128	2.03433	0.334092	5.47335	0.0193086
ENSG00000163064	2.03632	3.8946	8.3841	0.00378518
ENSG00000232320	2.03874	0.358262	5.49592	0.0190609
ENSG00000162630	2.0449	0.689524	5.65917	0.0173643
ENSG00000178445	2.04558	6.90622	20.2072	6.95e-06
ENSG00000104833	2.06234	3.3806	7.26281	0.00703971
ENSG00000170961	2.06483	3.6771	7.96316	0.00477389
ENSG00000280079	2.06884	0.83385	5.8302	0.0157534
ENSG00000164251	2.06993	3.70794	8.0829	0.00446849
ENSG00000204969	2.08405	0.931412	5.97107	0.0145424
ENSG00000139219	2.08417	1.14742	5.96515	0.0145914
ENSG00000159409	2.08809	1.13876	6.03202	0.0140487
ENSG00000256463	2.0948	5.10684	14.8689	0.000115248
ENSG00000184905	2.09494	1.43065	6.05645	0.0138556
ENSG00000204767	2.09849	2.84031	6.61372	0.0101196
ENSG00000029534	2.1033	3.09546	7.03643	0.00798683
ENSG00000183148	2.11164	0.846951	6.07399	0.0137187
ENSG00000148935	2.11173	3.60226	8.07848	0.0044794
ENSG00000174059	2.11373	3.91239	9.01376	0.00267955
ENSG00000080854	2.11452	3.99262	9.32886	0.00225573
ENSG00000225968	2.12071	4.9566	14.1455	0.000169202
ENSG00000140807	2.12171	3.15793	7.26014	0.00705018
ENSG00000253276	2.12536	4.76165	13.0276	0.000306939
ENSG00000105655	2.14155	3.36198	7.72843	0.00543579
ENSG00000196557	2.14414	2.43811	6.50702	0.0107449
ENSG00000154654	2.14668	1.20971	6.32468	0.0119069
ENSG00000143320	2.14698	2.30471	6.5014	0.010779
ENSG00000180287	2.16095	5.27147	16.6414	4.52e-05
ENSG00000118513	2.16388	3.14302	7.47573	0.00625361
ENSG00000168824	2.16922	3.48443	8.14077	0.0043281
ENSG00000141837	2.17288	6.41565	21.4698	3.59e-06
ENSG00000146038	2.18519	0.274534	6.14275	0.0131952
ENSG00000144339	2.18522	5.61632	18.5474	1.66e-05
ENSG00000170396	2.19268	0.743726	6.39227	0.0114619
ENSG00000176971	2.19486	4.05602	10.2444	0.00137103
ENSG00000179915	2.19595	-0.24636	5.79813	0.0160433
ENSG00000121361	2.20149	-0.0040121	6.02301	0.0141206
ENSG00000115363	2.20347	4.06636	10.3438	0.0012991
ENSG00000143473	2.20396	2.51305	6.84441	0.00889189
ENSG00000103381	2.21037	3.00712	7.51051	0.00613399
ENSG00000085552	2.21521	1.63876	6.68538	0.0097207
ENSG00000196172	2.21761	3.77219	9.31215	0.00227639
ENSG00000170122	2.22915	0.255356	6.31191	0.0119929
ENSG00000260807	2.23625	4.36693	12.1904	0.00048037
ENSG00000144485	2.23807	6.15726	21.7701	3.07e-06
ENSG00000157734	2.24141	2.67996	7.1683	0.00742029
ENSG00000178965	2.24991	2.41815	7.06273	0.00787039
ENSG00000004848	2.27771	0.957918	6.92992	0.00847654
ENSG00000254919	2.29028	2.3449	7.28803	0.00694155
ENSG00000114529	2.29758	2.26441	7.27261	0.00700139
ENSG00000130222	2.30356	3.66988	9.59164	0.00195465
ENSG00000163584	2.30462	5.41927	19.3175	1.11e-05
ENSG00000129682	2.30769	2.26469	7.32357	0.00680559
ENSG00000228528	2.30997	-0.737106	5.87002	0.0154009
ENSG00000134516	2.31184	0.125359	6.59464	0.0102286
ENSG00000146250	2.31274	2.47183	7.42422	0.00643517
ENSG00000128591	2.31307	3.35061	8.79732	0.00301673
ENSG00000179292	2.31863	0.196613	6.70999	0.00958744
ENSG00000242715	2.31991	0.109004	6.63871	0.0099786
ENSG00000128594	2.32029	4.68819	14.7105	0.000125347
ENSG00000145390	2.32225	5.88229	21.9515	2.8e-06
ENSG00000182742	2.33508	1.71806	7.29861	0.0069008
ENSG00000217236	2.33522	1.13327	7.25295	0.00707847
ENSG00000153404	2.33572	2.6536	7.63858	0.00571329
ENSG00000215474	2.34248	-0.199201	6.54204	0.0105355
ENSG00000095752	2.34462	5.67467	21.228	4.08e-06
ENSG00000175161	2.34686	0.905665	7.25644	0.00706471
ENSG00000136160	2.35057	6.00952	23.1383	1.51e-06
ENSG00000137571	2.3541	5.21732	19.0091	1.3e-05
ENSG00000077522	2.36126	0.946937	7.39571	0.00653795
ENSG00000178773	2.36323	1.86788	7.47153	0.00626822
ENSG00000165023	2.36371	4.9899	17.3215	3.16e-05
ENSG00000276386	2.36398	1.52698	7.42892	0.00641837
ENSG00000100314	2.36675	1.22872	7.42795	0.00642186
ENSG00000189410	2.39278	3.04411	8.67735	0.00322189
ENSG00000146216	2.39777	4.22498	12.8555	0.000336484
ENSG00000125869	2.39783	2.47329	7.91904	0.00489171
ENSG00000107562	2.39824	2.75638	8.16058	0.00428107
ENSG00000198796	2.41368	4.08864	12.2143	0.000474241
ENSG00000163827	2.41675	0.588498	7.43648	0.00639149
ENSG00000280744	2.43273	1.10018	7.75526	0.00535563
ENSG00000175592	2.43316	6.3107	25.6872	4.01e-07
ENSG00000137501	2.43557	4.79765	16.739	4.29e-05
ENSG00000276644	2.43768	2.14193	8.00101	0.00467513
ENSG00000145794	2.45125	3.83815	11.3175	0.000767787
ENSG00000164199	2.45571	5.95563	24.5874	7.1e-07
ENSG00000127241	2.46069	2.05236	8.11919	0.00437991
ENSG00000128510	2.46221	2.53104	8.26938	0.00403192
ENSG00000151892	2.47076	3.31466	9.7512	0.00179206
ENSG00000018236	2.48722	5.59519	23.0364	1.59e-06
ENSG00000232956	2.48797	2.58678	8.43807	0.00367445
ENSG00000104332	2.50263	4.08643	12.967	0.000317029
ENSG00000154027	2.50505	3.02565	9.3476	0.00223277
ENSG00000137968	2.5144	1.92589	8.33582	0.0038871
ENSG00000240240	2.52285	2.70868	8.8144	0.00298862
ENSG00000267383	2.52335	1.03161	8.19267	0.004206
ENSG00000081479	2.53286	3.74374	11.585	0.000664856
ENSG00000148948	2.53313	4.53364	16.0556	6.15e-05
ENSG00000198417	2.55151	2.7295	9.00428	0.00269348
ENSG00000130226	2.57836	3.65888	11.56	0.000673857
ENSG00000166394	2.57996	4.13319	13.9496	0.000187776
ENSG00000248608	2.5924	0.210185	8.02032	0.00462555
ENSG00000109832	2.59835	0.878744	8.61853	0.0033276
ENSG00000106537	2.62782	6.61899	30.3465	3.61e-08
ENSG00000253846	2.63327	5.09581	21.8518	2.95e-06
ENSG00000182253	2.64098	4.14143	14.578	0.000134473
ENSG00000168874	2.64701	1.88483	9.05417	0.00262096
ENSG00000253661	2.64796	1.85505	9.02539	0.00266255
ENSG00000166206	2.66155	3.18873	10.7168	0.00106164
ENSG00000224106	2.66763	1.63323	9.10566	0.0025482
ENSG00000183248	2.6826	3.99592	14.0164	0.00018122
ENSG00000263146	2.69174	2.74564	9.89374	0.00165842
ENSG00000163364	2.69602	1.39094	9.20073	0.00241919
ENSG00000148803	2.7046	-0.0431086	8.36312	0.00382912
ENSG00000272398	2.7193	7.3336	32.6354	1.11e-08
ENSG00000156675	2.72862	1.45223	9.40549	0.00216337
ENSG00000136574	2.73723	1.84868	9.57177	0.00197592
ENSG00000277778	2.7487	1.47006	9.51976	0.00203271
ENSG00000226479	2.76614	3.90886	14.2087	0.00016361
ENSG00000115641	2.77898	4.4384	18.0491	2.15e-05
ENSG00000128805	2.78953	2.34778	10.1125	0.00147264
ENSG00000223839	2.78967	2.15128	10.0004	0.00156503
ENSG00000007516	2.79683	2.86539	10.8057	0.0010119
ENSG00000100060	2.80215	0.749957	9.52671	0.00202503
ENSG00000116990	2.80786	2.61099	10.3315	0.00130778
ENSG00000255571	2.82307	3.27223	12.0579	0.000515732
ENSG00000188674	2.83621	1.8672	10.142	0.00144931
ENSG00000005513	2.83808	6.23349	32.9057	9.67e-09
ENSG00000189223	2.83956	4.11866	16.2508	5.55e-05
ENSG00000183943	2.85685	3.86337	14.7202	0.000124705
ENSG00000064692	2.89617	3.45701	13.1369	0.000289539
ENSG00000174672	2.90746	4.06303	16.4976	4.87e-05
ENSG00000144476	2.92127	2.06601	10.7395	0.00104873
ENSG00000117152	2.92349	6.52283	35.9143	2.06e-09
ENSG00000225614	2.92676	3.44691	13.317	0.000263014
ENSG00000205571	2.93173	2.91305	11.7856	0.000596922
ENSG00000280339	2.93914	0.306555	9.90343	0.00164971
ENSG00000082126	2.94848	3.01424	12.1938	0.000479496
ENSG00000279675	2.95098	1.24749	10.5903	0.0011368
ENSG00000076826	2.97706	2.21753	11.1209	0.000853609
ENSG00000178163	3.02711	3.57045	14.5954	0.000133237
ENSG00000179909	3.06462	2.66536	11.9731	0.000539746
ENSG00000102053	3.06974	1.0006	11.144	0.000843053
ENSG00000130675	3.14601	1.61232	11.8193	0.000586187
ENSG00000134594	3.15284	1.63799	11.8941	0.000563109
ENSG00000276203	3.16902	0.0247069	10.6226	0.00111714
ENSG00000249437	3.18051	-0.160147	10.3326	0.00130699
ENSG00000204241	3.19137	0.248384	11.041	0.000891171
ENSG00000156298	3.21894	2.38822	12.7656	0.000353056
ENSG00000138829	3.23812	4.33634	22.2325	2.42e-06
ENSG00000073734	3.26407	-0.760617	9.63257	0.00191157
ENSG00000154330	3.26834	4.06871	19.9584	7.91e-06
ENSG00000173218	3.26884	2.68669	13.3155	0.000263228
ENSG00000187486	3.27326	0.765004	12.1245	0.000497624
ENSG00000198719	3.27685	5.07682	30.9447	2.65e-08
ENSG00000103460	3.29092	4.48035	24.1251	9.03e-07
ENSG00000122592	3.29499	1.27464	12.5593	0.000394239
ENSG00000136842	3.30534	2.76773	13.82	0.000201179
ENSG00000127955	3.30724	3.46418	16.2608	5.52e-05
ENSG00000171714	3.316	1.00605	12.5018	0.000406564
ENSG00000130287	3.31705	5.11055	32.0956	1.47e-08
ENSG00000149403	3.32212	2.68548	13.6708	0.000217814
ENSG00000171246	3.32428	2.06778	13.1124	0.000293354
ENSG00000196361	3.34667	4.51282	25.1076	5.42e-07
ENSG00000129654	3.36123	1.80467	13.1818	0.000282675
ENSG00000101746	3.38289	2.79084	14.4218	0.000146101
ENSG00000196132	3.39078	1.69799	13.32	0.000262591
ENSG00000086300	3.4177	2.48084	14.0371	0.000179243
ENSG00000163083	3.43625	2.9029	15.1442	9.96e-05
ENSG00000106484	3.4407	7.05862	48.0968	4.06e-12
ENSG00000171476	3.44554	4.0729	21.6964	3.19e-06
ENSG00000074317	3.48942	1.75704	13.8872	0.000194118
ENSG00000230148	3.4988	0.736275	13.2251	0.000276225
ENSG00000118276	3.50131	4.21016	23.6548	1.15e-06
ENSG00000087510	3.54678	1.31231	13.9999	0.000182822
ENSG00000139292	3.56659	2.54018	15.0433	0.000105075
ENSG00000160221	3.59356	1.85428	14.584	0.000134049
ENSG00000166825	3.60177	3.24496	17.5885	2.74e-05
ENSG00000147145	3.72167	1.17581	14.9685	0.000109321
ENSG00000141682	3.72401	2.94777	17.2781	3.23e-05
ENSG00000140522	3.73597	1.24256	15.1886	9.73e-05
ENSG00000178568	3.74345	2.88815	17.194	3.37e-05
ENSG00000154642	3.78867	3.61559	21.018	4.55e-06
ENSG00000253159	3.78944	0.595252	14.5793	0.000134385
ENSG00000149328	3.79237	2.19876	16.137	5.89e-05
ENSG00000164484	3.80255	3.49088	20.2728	6.71e-06
ENSG00000130294	3.85213	6.78601	57.053	4.24e-14
ENSG00000172716	3.89775	4.98343	38.6715	5.01e-10
ENSG00000259985	4.04304	1.02023	16.5789	4.67e-05
ENSG00000275160	4.04916	0.608171	15.8945	6.7e-05
ENSG00000186369	4.08261	2.28762	18.0798	2.12e-05
ENSG00000175229	4.1062	1.71354	17.4611	2.93e-05
ENSG00000175928	4.12966	4.29265	31.6368	1.86e-08
ENSG00000143429	4.14339	1.09579	17.2337	3.31e-05
ENSG00000215030	4.14634	4.69899	37.4792	9.24e-10
ENSG00000120594	4.15316	2.8144	19.6226	9.43e-06
ENSG00000128714	4.19207	3.32707	22.4608	2.14e-06
ENSG00000197177	4.27891	3.79591	26.8793	2.17e-07
ENSG00000198797	4.28819	4.81139	41.3105	1.3e-10
ENSG00000015592	4.29739	1.56412	18.5412	1.66e-05
ENSG00000070808	4.32816	1.09189	18.1731	2.02e-05
ENSG00000144230	4.33085	1.11457	18.1798	2.01e-05
ENSG00000231817	4.35125	0.220851	16.4721	4.94e-05
ENSG00000185760	4.38004	3.14589	22.9753	1.64e-06
ENSG00000142449	4.39741	0.565481	17.6824	2.61e-05
ENSG00000153822	4.43253	4.1494	32.7282	1.06e-08
ENSG00000167654	4.45098	4.78956	43.1437	5.09e-11
ENSG00000128564	4.54683	7.38946	73.0583	1.26e-17
ENSG00000132692	4.61666	6.95396	75.2424	4.16e-18
ENSG00000154118	4.64578	1.88002	20.9027	4.83e-06
ENSG00000122584	4.74186	4.44238	40.9076	1.6e-10
ENSG00000110076	4.87418	3.26156	27.386	1.67e-07
ENSG00000105251	4.8892	2.11403	22.7533	1.84e-06
ENSG00000161082	4.89758	2.77201	24.4256	7.72e-07
ENSG00000183715	5.06667	3.1829	28.2406	1.07e-07
ENSG00000119547	5.06879	2.02965	23.4798	1.26e-06
ENSG00000166091	5.08843	0.336198	20.1099	7.31e-06
ENSG00000241945	5.14825	2.25959	24.4637	7.57e-07
ENSG00000156395	5.15032	1.99929	24.0712	9.28e-07
ENSG00000134121	5.18089	2.95039	27.4161	1.64e-07
ENSG00000251129	5.39298	-0.156205	19.2955	1.12e-05
ENSG00000173917	5.47736	4.38147	48.3996	3.48e-12
ENSG00000110900	5.48753	3.88147	38.8012	4.69e-10
ENSG00000250120	5.63474	2.87007	29.8368	4.7e-08
ENSG00000100095	5.67073	5.9816	88.5116	5.05e-21
ENSG00000150275	5.6764	3.45803	34.8583	3.55e-09
ENSG00000082397	5.96735	4.22711	50.3302	1.3e-12
ENSG00000101203	6.09277	3.72633	41.67	1.08e-10
ENSG00000065833	6.10007	3.01425	33.84	5.98e-09
ENSG00000249550	6.16281	2.83948	32.7863	1.03e-08
ENSG00000158270	6.23711	0.652181	25.2761	4.97e-07
ENSG00000165478	6.32475	1.53142	28.626	8.78e-08
ENSG00000185904	6.62019	2.37694	32.5869	1.14e-08
ENSG00000090932	6.66646	4.67004	69.0969	9.37e-17
ENSG00000141448	6.69158	1.08205	28.5008	9.37e-08
ENSG00000077279	6.70981	3.54626	43.5763	4.08e-11
ENSG00000125462	7.51909	6.26636	131.033	2.43e-30
ENSG00000165496	7.56558	-0.272398	23.7489	1.1e-06
ENSG00000177511	7.61998	3.74601	52.8319	3.63e-13
ENSG00000198732	7.70275	5.41844	108.787	1.81e-25
ENSG00000225655	7.88955	0.0199738	26.0414	3.34e-07
ENSG00000213355	7.99046	0.112013	26.7647	2.3e-07
ENSG00000176406	8.41525	0.507252	29.8528	4.66e-08
ENSG00000139352	8.70142	4.40298	79.0348	6.1e-19
ENSG00000182636	10.9889	3.00551	52.1593	5.12e-13
ENSG00000187416	11.0352	3.05127	52.9484	3.42e-13

## Sheet: shPRP_vs_CTR_p_qlflrt
	logFC	logCPM	LR	PValue
ENSG00000162878	-4.87395	4.62577	71.4476	2.85e-17
ENSG00000095303	-4.14457	3.04141	32.7681	1.04e-08
ENSG00000171885	-3.97293	3.34919	33.9186	5.75e-09
ENSG00000184985	-3.60748	3.0854	26.638	2.45e-07
ENSG00000066056	-3.56245	3.56879	30.753	2.93e-08
ENSG00000007171	-3.41332	6.32452	62.6377	2.48e-15
ENSG00000184613	-3.37493	2.66702	21.8868	2.89e-06
ENSG00000132321	-3.37055	2.06153	20.5284	5.88e-06
ENSG00000168743	-3.34214	3.95125	31.5372	1.96e-08
ENSG00000167617	-3.29362	2.46327	20.6112	5.63e-06
ENSG00000137033	-3.24605	1.3305	19.3376	1.1e-05
ENSG00000183775	-3.24352	2.60629	20.3586	6.42e-06
ENSG00000182022	-3.22337	3.58763	26.2209	3.05e-07
ENSG00000080493	-3.19618	5.8393	55.7591	8.19e-14
ENSG00000178695	-3.19137	3.6694	26.53	2.59e-07
ENSG00000156687	-3.08026	4.8791	37.9985	7.08e-10
ENSG00000172348	-3.05019	3.19594	20.8258	5.03e-06
ENSG00000234456	-3.04442	3.20014	20.8041	5.09e-06
ENSG00000157613	-3.03356	2.14394	17.4011	3.03e-05
ENSG00000185008	-2.97171	4.69573	33.0455	9e-09
ENSG00000211829	-2.93417	3.20862	19.5925	9.58e-06
ENSG00000179776	-2.86065	2.31287	15.9823	6.39e-05
ENSG00000170775	-2.84427	2.516	16.1436	5.87e-05
ENSG00000104059	-2.8291	2.40144	15.817	6.98e-05
ENSG00000139970	-2.82159	6.68194	46.8728	7.57e-12
ENSG00000089472	-2.80939	3.40093	19.3593	1.08e-05
ENSG00000112562	-2.75914	1.97545	14.563	0.000135547
ENSG00000227827	-2.758	3.2187	17.6366	2.67e-05
ENSG00000204624	-2.73861	1.06	14.6287	0.000130903
ENSG00000197977	-2.73054	5.07927	33.7453	6.28e-09
ENSG00000186907	-2.72633	1.50092	14.4636	0.000142893
ENSG00000138759	-2.72597	6.70887	44.2497	2.89e-11
ENSG00000143127	-2.69618	3.5094	18.7103	1.52e-05
ENSG00000184349	-2.68863	3.90137	21.3397	3.85e-06
ENSG00000123689	-2.68772	3.92634	21.4894	3.56e-06
ENSG00000128052	-2.68604	2.96596	15.5345	8.1e-05
ENSG00000170290	-2.67531	4.83125	29.0642	7e-08
ENSG00000151067	-2.66714	1.32005	13.9462	0.000188115
ENSG00000132205	-2.6604	3.8532	20.6275	5.58e-06
ENSG00000171408	-2.64104	2.93781	14.9525	0.00011025
ENSG00000185668	-2.64079	1.26771	13.7338	0.000210627
ENSG00000141338	-2.64005	3.76836	19.7839	8.67e-06
ENSG00000008394	-2.60552	2.33005	13.5879	0.000227649
ENSG00000123364	-2.58648	1.57361	13.1873	0.000281846
ENSG00000152977	-2.5835	6.59075	39.6216	3.08e-10
ENSG00000145087	-2.55868	2.45698	13.3386	0.000260003
ENSG00000135903	-2.55634	1.40014	12.9064	0.000327454
ENSG00000177301	-2.50964	4.62481	23.8546	1.04e-06
ENSG00000139117	-2.50959	3.51119	16.4884	4.89e-05
ENSG00000133687	-2.50181	3.65191	17.2404	3.29e-05
ENSG00000274276	-2.47292	1.45509	12.1923	0.000479885
ENSG00000144278	-2.45927	1.49585	12.0469	0.00051879
ENSG00000043355	-2.39493	4.37116	20.1929	7e-06
ENSG00000162433	-2.39076	4.52841	21.1553	4.24e-06
ENSG00000169213	-2.37026	4.15202	18.5189	1.68e-05
ENSG00000127951	-2.36752	1.83154	11.1565	0.000837355
ENSG00000120156	-2.36223	2.86124	12.0097	0.000529244
ENSG00000164742	-2.3489	4.32547	19.225	1.16e-05
ENSG00000101098	-2.34216	4.45819	19.9334	8.02e-06
ENSG00000117114	-2.32789	5.76498	31.6802	1.82e-08
ENSG00000089127	-2.32174	2.89214	11.6946	0.000626832
ENSG00000103489	-2.31894	4.98135	24.0728	9.28e-07
ENSG00000064692	-2.31749	3.58897	14.685	0.000127052
ENSG00000175344	-2.30307	1.40206	10.7467	0.00104464
ENSG00000116574	-2.302	4.40016	18.9582	1.34e-05
ENSG00000139800	-2.29339	2.27549	10.7593	0.00103757
ENSG00000198108	-2.29076	2.90544	11.4428	0.000717716
ENSG00000205929	-2.28774	-0.108825	9.91581	0.00163865
ENSG00000228630	-2.28025	0.141208	10.0474	0.00152563
ENSG00000134323	-2.27827	2.04189	10.4141	0.00125057
ENSG00000197872	-2.27679	3.56705	14.111	0.00017233
ENSG00000275830	-2.27325	1.33228	10.5283	0.00117558
ENSG00000163618	-2.24928	1.71299	10.2106	0.00139635
ENSG00000007237	-2.23761	6.29911	29.7607	4.89e-08
ENSG00000135549	-2.23286	4.34586	17.6334	2.68e-05
ENSG00000176046	-2.22033	4.4717	18.1558	2.04e-05
ENSG00000170430	-2.20757	1.83916	9.84094	0.0017067
ENSG00000277734	-2.20152	2.39873	10.1091	0.00147535
ENSG00000123560	-2.19874	4.01011	15.3886	8.75e-05
ENSG00000166664	-2.1981	-0.0436362	9.28618	0.00230889
ENSG00000114698	-2.19018	2.58019	10.1803	0.0014195
ENSG00000164741	-2.17906	3.61757	13.2534	0.000272092
ENSG00000130203	-2.17777	4.63118	18.4674	1.73e-05
ENSG00000135272	-2.1718	3.00929	10.7296	0.00105436
ENSG00000189221	-2.16833	0.875764	9.59936	0.00194645
ENSG00000179388	-2.15487	2.43282	9.74917	0.00179404
ENSG00000164946	-2.1429	1.32984	9.47037	0.00208817
ENSG00000130477	-2.14246	5.35774	24.8452	6.21e-07
ENSG00000163406	-2.14016	4.02199	14.6985	0.000126149
ENSG00000182168	-2.13838	4.69917	18.3596	1.83e-05
ENSG00000149256	-2.12767	5.24798	23.252	1.42e-06
ENSG00000101188	-2.09155	1.32896	9.05343	0.00262203
ENSG00000148926	-2.08748	3.6507	12.4039	0.000428438
ENSG00000118292	-2.0647	1.30864	8.82934	0.00296425
ENSG00000173175	-2.0502	2.11841	8.63799	0.00329225
ENSG00000112559	-2.03876	5.04312	19.5478	9.81e-06
ENSG00000186998	-2.02624	3.04136	9.5464	0.00200342
ENSG00000041515	-2.02349	3.19963	10.0226	0.00154629
ENSG00000109794	-2.02152	1.26687	8.50748	0.00353689
ENSG00000118298	-2.02044	3.07003	9.58627	0.00196037
ENSG00000157152	-2.00654	2.65466	8.74039	0.00311238
ENSG00000198576	-1.99715	4.84455	17.2005	3.36e-05
ENSG00000167614	-1.99528	6.84909	25.44	4.56e-07
ENSG00000136826	-1.99255	2.91128	8.88508	0.00287511
ENSG00000206538	-1.98901	0.296991	7.96088	0.00477992
ENSG00000153012	-1.97547	2.20856	8.14049	0.00432876
ENSG00000164761	-1.96706	3.17587	9.43762	0.00212579
ENSG00000250305	-1.96298	2.6748	8.39741	0.00375755
ENSG00000118971	-1.96094	5.61645	22.8717	1.73e-06
ENSG00000074410	-1.96076	6.68199	24.1958	8.7e-07
ENSG00000196353	-1.95187	5.39704	21.3108	3.91e-06
ENSG00000147027	-1.95056	2.91708	8.55558	0.00344465
ENSG00000137727	-1.94419	3.12433	9.07984	0.00258442
ENSG00000137486	-1.92939	1.88446	7.67414	0.00560179
ENSG00000164692	-1.9287	4.62441	14.715	0.000125046
ENSG00000181577	-1.9278	1.5132	7.74302	0.00539204
ENSG00000136237	-1.91656	4.24692	12.9142	0.0003261
ENSG00000132970	-1.9156	4.2796	13.0223	0.000307804
ENSG00000092054	-1.91155	1.62301	7.60425	0.00582308
ENSG00000171189	-1.90096	1.49628	7.54412	0.00602063
ENSG00000116194	-1.89858	1.72621	7.48828	0.00621017
ENSG00000181744	-1.8962	4.92721	16.1917	5.72e-05
ENSG00000274956	-1.89306	4.52875	13.7683	0.000206798
ENSG00000139269	-1.88336	1.38332	7.44471	0.00636233
ENSG00000157150	-1.88253	4.38533	13.0206	0.000308076
ENSG00000188916	-1.87563	6.55006	21.9056	2.86e-06
ENSG00000063015	-1.87355	4.22346	12.2818	0.000457408
ENSG00000196569	-1.87159	3.71154	10.3479	0.0012962
ENSG00000187634	-1.85381	2.02565	7.09304	0.00773837
ENSG00000185052	-1.85364	2.52876	7.44768	0.00635182
ENSG00000106069	-1.85331	1.94729	7.10767	0.00767547
ENSG00000128268	-1.84327	3.25804	8.58987	0.00338039
ENSG00000157227	-1.84004	7.68959	22.4521	2.15e-06
ENSG00000056998	-1.8399	2.55901	7.36993	0.00663237
ENSG00000163536	-1.83001	4.81541	14.4207	0.000146184
ENSG00000166387	-1.82876	2.50007	7.2501	0.00708972
ENSG00000138646	-1.82168	2.40155	7.12776	0.00758994
ENSG00000091879	-1.81913	1.56235	6.94414	0.00840942
ENSG00000155846	-1.81571	2.43933	7.10429	0.00768996
ENSG00000203727	-1.81457	2.60718	7.20837	0.00725643
ENSG00000182103	-1.80018	5.95524	19.9022	8.15e-06
ENSG00000171246	-1.79643	1.93663	6.69878	0.00964787
ENSG00000177614	-1.77787	3.36999	8.33397	0.00389106
ENSG00000082684	-1.77688	4.25912	11.2323	0.00080388
ENSG00000184058	-1.76973	2.25714	6.66011	0.00985946
ENSG00000137959	-1.76838	3.98189	10.1643	0.00143185
ENSG00000109113	-1.76508	6.31314	19.1357	1.22e-05
ENSG00000170891	-1.76435	2.01865	6.47494	0.0109406
ENSG00000128512	-1.75969	4.43345	11.644	0.000644093
ENSG00000154274	-1.75927	0.708849	6.51032	0.010725
ENSG00000196730	-1.74491	3.34164	7.96317	0.00477387
ENSG00000172201	-1.74211	6.11237	18.688	1.54e-05
ENSG00000240583	-1.74037	2.47775	6.58396	0.0102902
ENSG00000185942	-1.73611	1.48717	6.37923	0.0115464
ENSG00000100889	-1.73254	4.49723	11.5372	0.000682185
ENSG00000196542	-1.73098	2.38999	6.45938	0.0110368
ENSG00000170579	-1.73055	2.89587	6.79	0.00916699
ENSG00000074181	-1.72873	6.8318	19.4197	1.05e-05
ENSG00000007944	-1.7259	2.12011	6.26888	0.0122877
ENSG00000187773	-1.72514	3.74282	8.98032	0.00272903
ENSG00000121361	-1.72462	0.223554	6.09229	0.0135773
ENSG00000170873	-1.72436	5.73493	18.1053	2.09e-05
ENSG00000239922	-1.71031	3.002	6.86597	0.00878527
ENSG00000162975	-1.70942	3.95555	9.45819	0.00210208
ENSG00000129654	-1.69955	3.55154	8.1478	0.00431133
ENSG00000162728	-1.69684	1.65383	6.07764	0.0136904
ENSG00000144847	-1.69492	4.86005	12.7252	0.000360754
ENSG00000204103	-1.69328	2.41397	6.20743	0.0127216
ENSG00000100842	-1.69027	4.78575	12.2591	0.000462991
ENSG00000248890	-1.68233	1.25124	6.04191	0.0139702
ENSG00000184564	-1.6789	0.216576	5.78384	0.0161742
ENSG00000006042	-1.67297	4.03652	9.32179	0.00226444
ENSG00000243232	-1.67099	1.10263	5.98169	0.0144552
ENSG00000124772	-1.67021	3.82935	8.68469	0.00320894
ENSG00000254087	-1.66782	2.80732	6.26179	0.012337
ENSG00000180447	-1.66574	5.12076	13.8619	0.000196742
ENSG00000143502	-1.65824	0.783457	5.80369	0.0159926
ENSG00000141622	-1.65111	3.477	7.51751	0.00611019
ENSG00000113763	-1.65089	0.809086	5.78756	0.01614
ENSG00000105088	-1.64169	4.45402	10.2737	0.00134939
ENSG00000136167	-1.62913	1.69383	5.62069	0.0177497
ENSG00000078053	-1.62815	3.05399	6.35824	0.0116837
ENSG00000169855	-1.6265	6.88154	17.3281	3.15e-05
ENSG00000130707	-1.62104	4.87499	11.7652	0.00060347
ENSG00000135744	-1.61942	2.31533	5.66068	0.0173493
ENSG00000121068	-1.61786	4.63528	10.6061	0.00112715
ENSG00000129159	-1.6164	3.26771	6.72063	0.00953039
ENSG00000005108	-1.61571	4.537	10.2347	0.00137821
ENSG00000165995	-1.61514	2.19408	5.56852	0.0182862
ENSG00000167100	-1.6088	3.215	6.54739	0.0105038
ENSG00000172164	-1.60836	5.9018	16.0405	6.2e-05
ENSG00000156959	-1.607	4.31971	9.46226	0.00209743
ENSG00000085552	-1.601	0.919234	5.48209	0.0192122
ENSG00000253305	-1.59625	0.55616	5.37114	0.0204726
ENSG00000172264	-1.59368	1.97797	5.34597	0.0207703
ENSG00000136099	-1.59252	1.82932	5.35997	0.0206041
ENSG00000136352	-1.58433	0.015535	5.11941	0.0236596
ENSG00000165443	-1.5784	3.50902	6.97442	0.00826831
ENSG00000170075	-1.57614	2.14822	5.29372	0.0214025
ENSG00000259207	-1.56808	3.47994	6.82512	0.00898847
ENSG00000112333	-1.56409	1.61251	5.21963	0.0223333
ENSG00000112394	-1.56376	0.80161	5.23128	0.0221842
ENSG00000175426	-1.55764	2.91231	5.58644	0.0181001
ENSG00000187479	-1.55701	1.80827	5.1344	0.0234562
ENSG00000176170	-1.55648	2.97584	5.69213	0.0170412
ENSG00000172995	-1.5528	1.25365	5.19746	0.0226199
ENSG00000164929	-1.54968	5.89983	14.9424	0.000110842
ENSG00000090539	-1.54817	3.35641	6.37893	0.0115483
ENSG00000101938	-1.5461	1.67811	5.09542	0.0239892
ENSG00000213949	-1.54126	3.43158	6.48698	0.0108668
ENSG00000066735	-1.53722	-0.390556	4.63621	0.0313041
ENSG00000164076	-1.53664	0.603785	5.0133	0.0251533
ENSG00000176533	-1.52209	4.85205	10.3308	0.00130826
ENSG00000108551	-1.51246	1.28387	4.93753	0.0262796
ENSG00000182771	-1.51137	4.29159	8.34457	0.00386842
ENSG00000152377	-1.50896	4.59031	9.14236	0.00249758
ENSG00000129595	-1.50882	0.748383	4.87999	0.0271698
ENSG00000151023	-1.50867	2.03454	4.81655	0.0281878
ENSG00000142494	-1.506	3.52615	6.4141	0.0113218
ENSG00000120693	-1.5047	2.64266	5.07184	0.0243175
ENSG00000152413	-1.50408	6.02233	14.1372	0.000169945
ENSG00000099954	-1.50366	2.32781	4.9238	0.0264892
ENSG00000173320	-1.50131	3.10094	5.52925	0.0187011
ENSG00000152583	-1.50123	7.96481	15.3731	8.82e-05
ENSG00000112530	-1.49825	0.956643	4.82825	0.027997
ENSG00000224184	-1.49616	1.31236	4.83798	0.0278394
ENSG00000148516	-1.4955	7.25749	14.9521	0.000110276
ENSG00000136098	-1.48689	1.13149	4.80457	0.0283843
ENSG00000182732	-1.4864	3.65382	6.5467	0.0105079
ENSG00000189212	-1.48503	1.08099	4.77064	0.0289491
ENSG00000157087	-1.48424	1.6679	4.7096	0.0299947
ENSG00000110436	-1.48327	2.52547	4.8857	0.0270801
ENSG00000164684	-1.48266	5.46744	13.1294	0.000290703
ENSG00000144485	-1.48162	7.07892	14.5958	0.000133214
ENSG00000124097	-1.47959	0.251134	4.57446	0.032452
ENSG00000105877	-1.47838	0.53789	4.64168	0.0312044
ENSG00000263528	-1.477	1.4397	4.7021	0.0301258
ENSG00000175093	-1.47501	3.64178	6.42526	0.0112508
ENSG00000180739	-1.47169	0.690732	4.64883	0.0310748
ENSG00000137726	-1.47133	4.23	7.78051	0.0052813
ENSG00000157423	-1.46904	0.360733	4.54768	0.0329634
ENSG00000104267	-1.46775	3.34359	5.73256	0.0166532
ENSG00000157851	-1.46686	7.02122	14.2909	0.000156617
ENSG00000163661	-1.46619	3.90323	6.93698	0.00844314
ENSG00000188763	-1.46354	1.00052	4.65124	0.031031
ENSG00000099864	-1.46228	5.2368	11.4045	0.000732645
ENSG00000144481	-1.45958	3.6712	6.36415	0.0116449
ENSG00000255690	-1.45527	3.80555	6.62846	0.0100362
ENSG00000163710	-1.45143	3.6784	6.31207	0.0119919
ENSG00000113578	-1.45104	4.14932	7.38272	0.00658537
ENSG00000112539	-1.44957	1.08163	4.56254	0.0326786
ENSG00000110881	-1.44925	3.84257	6.65259	0.00990118
ENSG00000049540	-1.44782	4.7032	8.81556	0.00298672
ENSG00000153885	-1.43812	5.51671	12.6196	0.000381729
ENSG00000152270	-1.43747	2.86405	4.74214	0.0294325
ENSG00000276644	-1.43426	2.51103	4.57193	0.0324999
ENSG00000197380	-1.43326	4.12891	7.15739	0.00746558
ENSG00000126500	-1.43222	0.981385	4.44575	0.0349882
ENSG00000003249	-1.43026	5.81596	12.737	0.000358501
ENSG00000135862	-1.42853	10.1104	13.3281	0.000261459
ENSG00000229891	-1.42729	0.84299	4.40267	0.0358828
ENSG00000087258	-1.42391	3.77605	6.29915	0.0120796
ENSG00000116774	-1.42317	5.21201	10.704	0.00106904
ENSG00000110719	-1.41961	1.66231	4.3308	0.0374286
ENSG00000088882	-1.41853	4.20696	7.20572	0.00726715
ENSG00000130304	-1.41748	6.16698	12.6037	0.000384986
ENSG00000131409	-1.41613	6.39739	12.5956	0.000386655
ENSG00000141384	-1.4133	1.79116	4.27392	0.0387014
ENSG00000130540	-1.41111	1.14342	4.34115	0.0372019
ENSG00000046889	-1.40992	2.41132	4.38609	0.0362334
ENSG00000177181	-1.40762	1.34855	4.30059	0.0380992
ENSG00000141524	-1.40632	1.36294	4.29066	0.0383223
ENSG00000183873	-1.40261	-0.27264	3.97934	0.0460617
ENSG00000105143	-1.39198	0.874399	4.20627	0.0402748
ENSG00000162599	-1.38878	4.41002	7.35779	0.00667728
ENSG00000159403	-1.38149	3.92116	6.22016	0.0126304
ENSG00000078549	-1.37915	2.7185	4.31956	0.0376767
ENSG00000205704	-1.37617	0.57392	4.05872	0.0439439
ENSG00000112541	-1.37445	2.18128	4.08792	0.0431908
ENSG00000219438	-1.37336	3.58856	5.49411	0.0190806
ENSG00000203883	-1.37154	0.861199	4.08059	0.0433785
ENSG00000187957	-1.3714	4.03183	6.36208	0.0116585
ENSG00000186314	-1.36959	2.13572	4.04136	0.0443979
ENSG00000131196	-1.36918	3.3685	5.06168	0.0244606
ENSG00000141576	-1.36906	5.51674	11.4799	0.000703518
ENSG00000135547	-1.36794	2.87096	4.31283	0.0378259
ENSG00000197748	-1.36416	1.13886	4.06296	0.0438337
ENSG00000227110	-1.36177	0.930508	4.0354	0.0445552
ENSG00000169744	-1.35582	2.49861	4.09867	0.0429169
ENSG00000183578	-1.35093	0.55896	3.90498	0.0481431
ENSG00000162512	-1.35007	8.98032	12.2921	0.000454882
ENSG00000118997	-1.35005	1.68127	3.92176	0.0476648
ENSG00000092758	-1.34779	7.71817	12.4038	0.000428455
ENSG00000187486	-1.3477	0.528429	3.8815	0.0488209
ENSG00000183798	-1.3399	0.694834	3.8871	0.0486584
ENSG00000133874	-1.33845	2.92532	4.19381	0.0405718
ENSG00000127241	-1.33211	2.24199	3.86718	0.0492391
ENSG00000106066	-1.33165	3.32233	4.72349	0.0297534
ENSG00000142089	-1.32795	5.96013	11.1276	0.000850526
ENSG00000100167	-1.31969	5.07048	8.66623	0.00324162
ENSG00000015133	-1.31798	3.64866	5.18353	0.022802
ENSG00000140044	-1.3132	3.87464	5.55915	0.0183843
ENSG00000166341	-1.30469	6.12845	10.7416	0.00104755
ENSG00000115266	-1.29992	6.68226	11.0561	0.000883965
ENSG00000171310	-1.29717	6.75928	11.1184	0.000854776
ENSG00000130294	-1.29312	6.47179	10.664	0.00109243
ENSG00000139352	-1.29246	4.77966	7.30872	0.00686206
ENSG00000136490	-1.28955	3.2634	4.35162	0.0369738
ENSG00000186868	-1.28938	3.94242	5.48438	0.0191871
ENSG00000181790	-1.28617	6.10414	10.4521	0.00122513
ENSG00000105894	-1.2817	10.6181	10.7222	0.00105858
ENSG00000109846	-1.28126	5.52275	10.0958	0.00148604
ENSG00000130055	-1.28055	3.4587	4.58421	0.0322679
ENSG00000090776	-1.27778	4.74201	7.03755	0.00798182
ENSG00000104490	-1.27447	4.04816	5.55183	0.0184614
ENSG00000120708	-1.27241	7.57534	11.0504	0.000886687
ENSG00000128266	-1.27104	3.83175	5.14877	0.0232629
ENSG00000008277	-1.26846	4.86139	7.30226	0.00688679
ENSG00000198795	-1.26644	4.66061	6.69047	0.00969294
ENSG00000196338	-1.25461	5.73896	9.83844	0.00170903
ENSG00000112902	-1.25405	6.19905	9.94398	0.00161376
ENSG00000141639	-1.25328	3.22943	4.07279	0.0435792
ENSG00000157680	-1.24984	3.57531	4.55739	0.0327769
ENSG00000125355	-1.23995	5.49664	9.44134	0.00212149
ENSG00000116990	-1.23573	3.29671	4.04837	0.044214
ENSG00000176490	-1.23444	5.30762	8.50694	0.00353794
ENSG00000131378	-1.23214	3.49402	4.30711	0.0379535
ENSG00000109956	-1.23004	4.80198	6.70412	0.00961901
ENSG00000092621	-1.22402	7.46668	10.2167	0.00139174
ENSG00000184986	-1.22379	3.51141	4.27762	0.0386175
ENSG00000164161	-1.21211	3.86784	4.74874	0.0293197
ENSG00000151025	-1.21119	3.90068	4.79115	0.0286063
ENSG00000142408	-1.20512	4.30151	5.40564	0.0200718
ENSG00000171223	-1.1994	5.62899	8.94741	0.00277864
ENSG00000146674	-1.1949	7.54213	9.77031	0.00177352
ENSG00000078295	-1.19091	4.07688	4.91518	0.0266217
ENSG00000166482	-1.18074	3.69183	4.25482	0.039139
ENSG00000159784	-1.1802	5.93833	8.85282	0.00292637
ENSG00000100095	-1.17955	6.81985	9.3075	0.00228218
ENSG00000105825	-1.17065	5.08193	6.9066	0.0085878
ENSG00000173546	-1.1706	5.53652	8.48646	0.00357799
ENSG00000170345	-1.17005	5.99097	8.70083	0.00318065
ENSG00000128564	-1.16815	7.16199	9.24184	0.00236548
ENSG00000162373	-1.164	3.55112	3.93568	0.0472719
ENSG00000123384	-1.16316	9.39179	9.10148	0.00255402
ENSG00000168268	-1.16243	8.15509	9.40747	0.00216103
ENSG00000100979	-1.16166	5.41928	7.98991	0.00470388
ENSG00000130222	-1.15969	3.90551	4.40902	0.0357494
ENSG00000206432	-1.15897	5.23511	7.26881	0.00701624
ENSG00000197177	-1.1545	4.35933	5.06109	0.0244689
ENSG00000133110	-1.15448	8.67486	9.14871	0.00248893
ENSG00000151883	-1.15324	4.07644	4.61631	0.0316694
ENSG00000154721	-1.14467	5.92703	8.33405	0.00389087
ENSG00000133083	-1.14148	6.44396	8.33938	0.00387949
ENSG00000049130	-1.14081	6.06274	8.2791	0.00401041
ENSG00000164649	-1.14027	5.25956	7.12426	0.00760479
ENSG00000099284	-1.13242	4.59197	5.25153	0.0219274
ENSG00000165169	-1.13199	5.04645	6.36565	0.0116351
ENSG00000174080	-1.12701	4.58324	5.18618	0.0227671
ENSG00000117280	-1.12252	4.64789	5.26451	0.0217646
ENSG00000110900	-1.12061	4.45656	4.92276	0.0265051
ENSG00000113231	-1.11833	4.05312	4.31375	0.0378054
ENSG00000189337	-1.11159	4.12867	4.37331	0.0365061
ENSG00000168243	-1.11059	4.86742	5.65438	0.0174118
ENSG00000188483	-1.10394	4.28719	4.53724	0.0331651
ENSG00000136160	-1.09707	6.0763	7.66958	0.00561596
ENSG00000161682	-1.09421	4.05437	4.13501	0.0420048
ENSG00000101577	-1.08987	5.65244	7.43699	0.00638966
ENSG00000065320	-1.08973	7.10378	8.0539	0.00454057
ENSG00000088881	-1.08913	4.66878	5.00496	0.0252748
ENSG00000171723	-1.08903	3.86481	3.85076	0.0497235
ENSG00000085117	-1.08465	5.30558	6.60599	0.0101636
ENSG00000182916	-1.08332	4.86785	5.3857	0.0203024
ENSG00000101463	-1.07972	4.08912	4.07759	0.0434556
ENSG00000198732	-1.0765	5.65408	7.25884	0.00705528
ENSG00000114631	-1.07625	5.54753	7.20562	0.00726755
ENSG00000184588	-1.07364	5.53853	7.16873	0.00741855
ENSG00000022267	-1.07188	7.2563	7.83857	0.0051143
ENSG00000239887	-1.07048	5.64533	7.17777	0.00738124
ENSG00000135916	-1.06888	7.64789	7.88517	0.00498417
ENSG00000163590	-1.06759	4.72367	4.92222	0.0265135
ENSG00000005249	-1.06395	5.50968	7.02885	0.00802067
ENSG00000067048	-1.06255	6.00126	7.21003	0.00724972
ENSG00000130881	-1.0596	6.17355	7.1616	0.00744808
ENSG00000091844	-1.05446	5.92484	7.09945	0.00771075
ENSG00000065485	-1.05362	4.53271	4.47187	0.0344572
ENSG00000102271	-1.05357	4.9536	5.29907	0.0213369
ENSG00000125968	-1.04286	6.12194	6.94466	0.00840696
ENSG00000187391	-1.0423	4.46494	4.28581	0.0384318
ENSG00000176105	-1.03755	7.44193	7.39486	0.00654106
ENSG00000140848	-1.03707	7.13194	7.31768	0.00682795
ENSG00000104341	-1.03618	7.27353	7.33995	0.00674387
ENSG00000127863	-1.03562	5.8802	6.83182	0.00895479
ENSG00000081479	-1.03196	4.49988	4.24887	0.0392765
ENSG00000134207	-1.03013	4.28247	3.95799	0.0466493
ENSG00000129244	-1.02817	5.32952	6.01691	0.0141694
ENSG00000170390	-1.028	6.68314	6.99923	0.00815449
ENSG00000130287	-1.02434	6.0742	6.70649	0.00960628
ENSG00000064300	-1.02236	4.95446	5.00022	0.0253441
ENSG00000132561	-1.02084	6.87593	7.03239	0.00800485
ENSG00000137872	-1.01989	7.86236	7.2373	0.00714043
ENSG00000254726	-1.01474	5.86621	6.55869	0.0104373
ENSG00000109339	-1.01285	4.81628	4.61767	0.0316442
ENSG00000132640	-1.0101	6.5063	6.61663	0.0101031
ENSG00000132122	-1.00625	6.13962	6.47444	0.0109437
ENSG00000134215	-1.00488	4.46049	3.98417	0.0459297
ENSG00000115461	-1.00396	10.0821	6.71485	0.00956135
ENSG00000272398	-1.0026	7.07829	6.83533	0.0089372
ENSG00000196220	-1.00228	5.39653	5.9207	0.014964
ENSG00000157216	-1.00158	5.32521	5.70625	0.0169046
ENSG00000131094	-0.998281	7.69778	6.90683	0.00858673
ENSG00000130511	-0.988901	6.23441	6.25327	0.0123964
ENSG00000105605	-0.986773	5.31618	5.51724	0.0188299
ENSG00000126878	-0.983543	6.67366	6.41096	0.0113418
ENSG00000072274	-0.983116	7.79658	6.7212	0.00952737
ENSG00000184221	-0.983026	6.71462	6.43716	0.0111757
ENSG00000164056	-0.979017	5.64987	6.02701	0.0140886
ENSG00000154359	-0.978977	5.17157	5.07178	0.0243184
ENSG00000100644	-0.976443	7.99908	6.67121	0.00979828
ENSG00000198053	-0.975821	5.49314	5.90355	0.0151104
ENSG00000162783	-0.973629	6.59492	6.22366	0.0126055
ENSG00000198300	-0.973379	4.98439	4.60301	0.0319158
ENSG00000103449	-0.971847	7.52621	6.52021	0.0106656
ENSG00000106278	-0.967041	11.1282	6.13692	0.0132388
ENSG00000205927	-0.965139	6.73759	6.2273	0.0125795
ENSG00000165424	-0.963593	6.36547	5.93698	0.0148264
ENSG00000068650	-0.958609	5.51654	5.73131	0.0166651
ENSG00000147588	-0.957988	9.18053	6.26147	0.0123392
ENSG00000169860	-0.956048	4.76317	4.0308	0.0446768
ENSG00000071246	-0.954472	4.86499	4.19711	0.040493
ENSG00000184232	-0.949539	4.89839	4.21688	0.0400237
ENSG00000178980	-0.947547	6.54439	5.86363	0.0154569
ENSG00000131941	-0.947261	4.739	3.91814	0.0477676
ENSG00000165474	-0.944532	5.19235	4.77178	0.0289299
ENSG00000198756	-0.933748	6.80135	5.88227	0.015294
ENSG00000072134	-0.929566	6.04465	5.54503	0.0185333
ENSG00000188559	-0.927405	5.62564	5.41009	0.0200207
ENSG00000174721	-0.925072	7.18219	5.85709	0.0155144
ENSG00000159200	-0.92491	7.74883	5.95382	0.0146855
ENSG00000147180	-0.920777	4.96808	4.09553	0.0429967
ENSG00000179431	-0.918749	6.86827	5.7162	0.0168091
ENSG00000070669	-0.913565	6.8218	5.64434	0.0175118
ENSG00000112320	-0.91109	5.6148	5.22029	0.0223248
ENSG00000138650	-0.90166	5.06022	4.10036	0.0428741
ENSG00000236609	-0.901435	5.27713	4.53267	0.0332536
ENSG00000135069	-0.899136	7.46302	5.58589	0.0181057
ENSG00000116016	-0.899119	5.22726	4.40535	0.0358264
ENSG00000185818	-0.896927	6.64536	5.32947	0.0209678
ENSG00000240694	-0.891184	7.09393	5.42634	0.0198352
ENSG00000165246	-0.89117	5.30003	4.48187	0.0342562
ENSG00000113361	-0.886051	5.25097	4.32882	0.0374723
ENSG00000076604	-0.885458	6.39143	5.03704	0.0248108
ENSG00000261115	-0.884222	5.35996	4.54392	0.0330359
ENSG00000150893	-0.872448	8.70787	5.27748	0.021603
ENSG00000157985	-0.868464	6.40006	4.85365	0.0275878
ENSG00000157240	-0.8657	5.39729	4.44065	0.0350929
ENSG00000079215	-0.862961	8.62695	5.17663	0.0228927
ENSG00000110693	-0.86161	6.49189	4.83234	0.0279307
ENSG00000177706	-0.854551	6.31853	4.68913	0.0303541
ENSG00000108821	-0.851125	5.4113	4.32369	0.0375854
ENSG00000156103	-0.850502	7.17227	4.96212	0.0259085
ENSG00000164683	-0.849965	7.31741	4.97852	0.0256639
ENSG00000008441	-0.849033	8.5208	5.02791	0.024942
ENSG00000187498	-0.845427	9.38107	4.86892	0.0273446
ENSG00000132692	-0.845021	8.05305	5.02696	0.0249556
ENSG00000162407	-0.841965	6.49318	4.61767	0.0316443
ENSG00000076641	-0.841689	5.28174	3.96907	0.0463434
ENSG00000072071	-0.840506	5.74354	4.4916	0.0340618
ENSG00000144730	-0.838984	5.84456	4.5055	0.0337861
ENSG00000151322	-0.83774	6.12678	4.51476	0.0336036
ENSG00000137509	-0.835741	7.29326	4.8122	0.028259
ENSG00000144724	-0.83458	7.0539	4.76157	0.0291019
ENSG00000178531	-0.834469	5.9239	4.4811	0.0342716
ENSG00000182272	-0.8325	6.29209	4.45419	0.0348158
ENSG00000245526	-0.831592	6.84703	4.69339	0.0302788
ENSG00000179604	-0.830156	6.87329	4.68203	0.0304796
ENSG00000276550	-0.829742	6.0785	4.43162	0.0352789
ENSG00000113209	-0.829496	5.34061	3.969	0.0463454
ENSG00000166123	-0.828596	6.56701	4.51491	0.0336007
ENSG00000173894	-0.827647	5.81626	4.37822	0.0364009
ENSG00000091592	-0.827464	6.32483	4.40003	0.0359383
ENSG00000182175	-0.822098	7.41809	4.67551	0.0305955
ENSG00000179241	-0.820846	6.80055	4.56275	0.0326746
ENSG00000124766	-0.813408	7.98519	4.65353	0.0309897
ENSG00000152767	-0.809402	6.47482	4.26273	0.0389574
ENSG00000189339	-0.808283	5.85731	4.18972	0.0406699
ENSG00000005513	-0.806654	6.65421	4.3282	0.0374859
ENSG00000112769	-0.805604	7.75402	4.53597	0.0331896
ENSG00000105722	-0.802517	6.65268	4.2837	0.0384795
ENSG00000105281	-0.802377	5.98685	4.15114	0.0416065
ENSG00000198719	-0.795146	5.55638	3.97558	0.0461645
ENSG00000139116	-0.791024	6.31571	4.02632	0.0447954
ENSG00000148082	-0.782922	6.19136	3.949	0.0468992
ENSG00000101161	-0.782457	6.51432	4.00604	0.0453376
ENSG00000060982	-0.769436	7.38811	4.09919	0.0429038
ENSG00000174574	-0.767897	7.24311	4.06526	0.0437738
ENSG00000071575	-0.758133	8.83063	3.98602	0.0458793
ENSG00000177606	-0.750668	8.33364	3.96325	0.046504
ENSG00000148400	-0.749128	8.80771	3.89531	0.048421
ENSG00000124126	-0.744584	7.41801	3.84445	0.0499108
ENSG00000142871	0.745669	8.54995	3.88731	0.0486524
ENSG00000164171	0.755377	7.70569	3.98868	0.0458068
ENSG00000106683	0.75856	7.44484	3.99126	0.045737
ENSG00000175183	0.763472	7.98546	4.1062	0.0427262
ENSG00000038427	0.763749	9.34247	3.98786	0.0458292
ENSG00000182985	0.767365	8.12661	4.16336	0.0413074
ENSG00000124356	0.768848	7.12289	4.05809	0.0439601
ENSG00000275832	0.769354	6.8057	4.01707	0.0450419
ENSG00000119326	0.771376	6.76391	4.01658	0.045055
ENSG00000160752	0.773367	5.88365	3.84603	0.0498639
ENSG00000151474	0.77535	6.49215	3.92373	0.047609
ENSG00000025772	0.778528	5.77137	3.86797	0.0492159
ENSG00000197321	0.779146	6.41661	3.92563	0.0475554
ENSG00000102024	0.781556	9.0547	4.20693	0.0402591
ENSG00000153956	0.78486	5.9705	3.97236	0.0462529
ENSG00000160352	0.785606	5.79262	3.94289	0.0470698
ENSG00000006534	0.785633	5.70752	3.92112	0.0476831
ENSG00000060718	0.787024	9.5092	4.21252	0.0401267
ENSG00000113048	0.787815	6.46638	4.03628	0.0445319
ENSG00000069011	0.792863	6.25424	4.04638	0.0442661
ENSG00000197956	0.793256	9.19758	4.31538	0.0377694
ENSG00000085662	0.795576	8.07128	4.4653	0.03459
ENSG00000121691	0.80011	5.89152	4.11526	0.0424981
ENSG00000116133	0.804727	9.81767	4.36509	0.0366825
ENSG00000135046	0.805731	9.65373	4.39523	0.0360396
ENSG00000085063	0.8059	9.27574	4.4426	0.0350529
ENSG00000153113	0.813131	8.07305	4.66238	0.0308305
ENSG00000164211	0.813907	5.93649	4.2703	0.038784
ENSG00000138180	0.815856	6.72173	4.46399	0.0346165
ENSG00000072682	0.816448	5.38741	3.93563	0.0472734
ENSG00000109861	0.818592	8.28572	4.70923	0.0300011
ENSG00000125247	0.818699	5.71621	4.25638	0.0391031
ENSG00000079931	0.81965	7.70638	4.68637	0.0304028
ENSG00000204592	0.835624	6.11142	4.49157	0.0340623
ENSG00000197747	0.836432	8.03134	4.92359	0.0264924
ENSG00000234745	0.841189	8.89425	4.88576	0.0270792
ENSG00000151929	0.842106	6.37615	4.55369	0.0328479
ENSG00000167601	0.842429	7.10352	4.85793	0.0275194
ENSG00000123240	0.846535	6.23454	4.60496	0.0318795
ENSG00000008086	0.848947	5.71043	4.56962	0.0325438
ENSG00000135047	0.853589	6.229	4.68179	0.030484
ENSG00000136068	0.853773	7.34222	5.02602	0.0249691
ENSG00000187164	0.856608	6.16474	4.7159	0.0298849
ENSG00000115295	0.862063	5.64286	4.68892	0.0303577
ENSG00000125148	0.863885	7.45205	5.16074	0.0231031
ENSG00000139687	0.867415	7.16254	5.15559	0.0231717
ENSG00000138138	0.87002	6.02375	4.86575	0.0273949
ENSG00000112893	0.870478	7.61807	5.26367	0.0217751
ENSG00000171951	0.870829	9.834	5.09842	0.0239477
ENSG00000086062	0.870832	7.42707	5.23842	0.0220934
ENSG00000186575	0.875911	7.54145	5.31671	0.0211219
ENSG00000065923	0.877294	6.21692	4.94056	0.0262336
ENSG00000137309	0.877651	8.42416	5.38207	0.0203448
ENSG00000135457	0.87774	5.22729	4.19736	0.040487
ENSG00000068366	0.881101	6.65954	5.15497	0.0231799
ENSG00000124813	0.884099	6.03186	5.02259	0.0250188
ENSG00000167703	0.886286	5.57734	4.93045	0.0263875
ENSG00000150687	0.887492	8.57767	5.4777	0.0192606
ENSG00000069974	0.891193	5.06474	4.01521	0.0450916
ENSG00000105953	0.896954	8.1491	5.66088	0.0173474
ENSG00000152952	0.899046	7.85277	5.64737	0.0174816
ENSG00000117394	0.903908	8.61248	5.67347	0.0172234
ENSG00000139410	0.904239	5.40503	4.8557	0.027555
ENSG00000122786	0.908244	10.7431	5.45769	0.0194824
ENSG00000091129	0.909067	9.74954	5.56124	0.0183624
ENSG00000005884	0.910062	9.63715	5.59025	0.0180607
ENSG00000066629	0.910401	7.86318	5.79003	0.0161173
ENSG00000187955	0.91186	7.02656	5.6621	0.0173354
ENSG00000112992	0.91265	7.4915	5.75642	0.0164285
ENSG00000131389	0.915746	6.99156	5.70316	0.0169344
ENSG00000197302	0.917877	5.12734	4.3772	0.0364228
ENSG00000157514	0.918592	5.09065	4.31103	0.0378659
ENSG00000069869	0.927337	6.67487	5.71122	0.0168568
ENSG00000139211	0.928299	5.44494	5.22025	0.0223254
ENSG00000188342	0.929723	6.69822	5.75674	0.0164255
ENSG00000144339	0.934398	7.01675	5.93843	0.0148142
ENSG00000172115	0.941107	8.59345	6.14534	0.0131758
ENSG00000148053	0.946081	8.03357	6.2757	0.0122405
ENSG00000151388	0.946552	4.9923	4.37157	0.0365432
ENSG00000144677	0.946886	5.11233	4.62205	0.0315635
ENSG00000120093	0.94797	5.9088	5.75389	0.0164522
ENSG00000136153	0.952835	5.48735	5.61594	0.0177978
ENSG00000186480	0.959189	8.09834	6.45956	0.0110357
ENSG00000011422	0.961081	4.8392	4.20771	0.0402405
ENSG00000163513	0.96272	7.25153	6.34944	0.0117418
ENSG00000185697	0.963077	4.96124	4.46035	0.0346904
ENSG00000102359	0.967683	4.96393	4.50703	0.0337558
ENSG00000156113	0.967955	6.07303	6.00061	0.014301
ENSG00000115414	0.973897	9.74602	6.36845	0.0116167
ENSG00000144810	0.979323	8.68967	6.62713	0.0100437
ENSG00000151012	0.982118	7.22012	6.59623	0.0102195
ENSG00000149571	0.982917	5.28883	5.40273	0.0201052
ENSG00000244509	0.984137	5.67192	6.09784	0.0135347
ENSG00000078114	0.98656	5.42489	5.8192	0.0158521
ENSG00000052126	0.992062	4.50312	3.93699	0.0472353
ENSG00000108639	0.995896	5.47279	6.07656	0.0136987
ENSG00000011426	0.996406	8.16526	6.95756	0.00834658
ENSG00000123700	0.999362	5.31765	5.65824	0.0173736
ENSG00000162545	0.999546	7.416	6.86736	0.00877845
ENSG00000106366	1.00311	10.4564	6.66399	0.00983803
ENSG00000100345	1.00511	10.5726	6.67792	0.00976145
ENSG00000155254	1.00819	5.18654	5.40813	0.0200432
ENSG00000182667	1.00857	6.4369	6.54018	0.0105465
ENSG00000171862	1.0111	6.36232	6.523	0.0106488
ENSG00000075651	1.01159	4.58814	4.20433	0.040321
ENSG00000076716	1.01423	8.70789	7.095	0.00772992
ENSG00000092969	1.01524	6.15623	6.58644	0.0102759
ENSG00000103642	1.01652	4.56842	4.2175	0.0400091
ENSG00000102172	1.01821	8.62318	7.16684	0.00742636
ENSG00000138190	1.01945	5.67877	6.53524	0.0105758
ENSG00000198743	1.02089	7.86128	7.25072	0.00708728
ENSG00000131459	1.02186	6.55643	6.809	0.00906996
ENSG00000086289	1.02584	6.68704	6.97434	0.00826866
ENSG00000107742	1.02637	5.18459	5.5947	0.0180149
ENSG00000165124	1.03126	5.53565	6.62039	0.0100818
ENSG00000162522	1.03357	6.81077	7.18737	0.00734184
ENSG00000137962	1.04356	6.68893	7.21294	0.00723796
ENSG00000021645	1.04616	6.18965	6.98446	0.00822204
ENSG00000124920	1.04705	4.51207	4.38719	0.03621
ENSG00000163171	1.04734	6.93963	7.40915	0.00648929
ENSG00000180787	1.0488	4.56809	4.4809	0.0342756
ENSG00000204520	1.05119	5.94651	7.06049	0.00788026
ENSG00000138119	1.0517	8.8668	7.5842	0.00588822
ENSG00000134363	1.0617	5.98211	7.20074	0.00728734
ENSG00000171608	1.06407	4.99428	5.50298	0.0189841
ENSG00000164403	1.06444	4.15187	4.05006	0.0441698
ENSG00000154678	1.06776	8.70312	7.8479	0.00508797
ENSG00000048392	1.0706	7.03695	7.76096	0.00533876
ENSG00000127955	1.07431	4.22058	4.2137	0.0400987
ENSG00000167767	1.07777	5.08631	5.88464	0.0152735
ENSG00000177425	1.07955	6.06205	7.43089	0.00641135
ENSG00000107518	1.08367	4.88165	5.4198	0.0199096
ENSG00000117600	1.08383	7.66082	8.10384	0.00441715
ENSG00000120053	1.08443	6.38713	7.49356	0.00619199
ENSG00000169851	1.08456	4.70768	5.04511	0.0246956
ENSG00000145242	1.08615	5.20474	6.30958	0.0120087
ENSG00000103888	1.09002	6.19113	7.56789	0.00594172
ENSG00000243927	1.09162	5.64003	7.4526	0.0063345
ENSG00000162520	1.09595	4.532	4.82733	0.0280119
ENSG00000182718	1.09772	11.0281	7.87923	0.00500058
ENSG00000250479	1.09879	5.47012	7.35932	0.00667159
ENSG00000078269	1.10298	8.04196	8.4795	0.00359171
ENSG00000029534	1.11255	4.00387	4.19681	0.0405002
ENSG00000184524	1.11374	7.00108	8.37332	0.0038077
ENSG00000137642	1.11661	6.89624	8.38532	0.00378264
ENSG00000251493	1.11847	4.93503	5.90407	0.0151059
ENSG00000147155	1.12002	6.19384	7.97965	0.0047306
ENSG00000164746	1.12087	3.97055	4.21204	0.0401382
ENSG00000011105	1.13316	8.28966	8.91656	0.00282597
ENSG00000085377	1.13471	7.30326	8.77222	0.00305852
ENSG00000270885	1.13504	4.1456	4.57973	0.0323524
ENSG00000154556	1.13848	7.12228	8.77659	0.00305121
ENSG00000118898	1.14901	4.5185	5.2708	0.0216861
ENSG00000103966	1.15035	7.28191	9.00424	0.00269355
ENSG00000145416	1.1543	4.69302	5.65785	0.0173774
ENSG00000183696	1.16676	7.78057	9.39085	0.00218072
ENSG00000186088	1.16732	4.80744	6.06854	0.0137611
ENSG00000167889	1.16804	6.52322	8.80573	0.00300287
ENSG00000109610	1.16933	3.93759	4.52925	0.0333203
ENSG00000065534	1.17288	7.70528	9.46684	0.0020922
ENSG00000087253	1.17386	4.09737	4.80887	0.0283136
ENSG00000164251	1.17827	3.83623	4.44666	0.0349696
ENSG00000050344	1.18973	5.11841	7.23951	0.00713165
ENSG00000177663	1.19309	4.17302	5.09485	0.0239969
ENSG00000175592	1.19359	6.13842	9.03385	0.00265026
ENSG00000106546	1.19521	5.56981	8.84862	0.00293311
ENSG00000108932	1.1964	3.47565	4.04141	0.0443967
ENSG00000132274	1.19655	6.49042	9.19128	0.0024317
ENSG00000198113	1.19697	3.58498	4.2044	0.0403192
ENSG00000163191	1.19953	7.23677	9.75492	0.00178844
ENSG00000077264	1.20183	5.61756	8.97356	0.00273914
ENSG00000179583	1.21356	4.18542	5.28884	0.0214625
ENSG00000166411	1.21847	5.28498	8.2036	0.00418074
ENSG00000018236	1.21996	6.35187	9.41169	0.00215606
ENSG00000102554	1.22101	5.09542	7.53719	0.00604381
ENSG00000198131	1.2264	4.04901	5.15461	0.0231847
ENSG00000099250	1.22896	8.21363	10.4659	0.00121596
ENSG00000145536	1.22972	5.71269	9.44246	0.00212019
ENSG00000146376	1.23014	4.85989	6.87592	0.00873646
ENSG00000128849	1.23345	5.15465	7.89945	0.00494497
ENSG00000164176	1.23419	6.9137	10.1971	0.00140664
ENSG00000196110	1.23543	3.41326	4.20907	0.0402083
ENSG00000149596	1.24483	4.61179	6.34937	0.0117423
ENSG00000170522	1.24572	7.73441	10.6526	0.00109913
ENSG00000183605	1.25314	4.2466	5.73721	0.0166091
ENSG00000177990	1.25475	4.59677	6.41814	0.011296
ENSG00000137877	1.25519	4.88554	7.22677	0.00718243
ENSG00000109819	1.2611	5.61114	9.85046	0.00169789
ENSG00000014914	1.26612	4.90513	7.41751	0.00645922
ENSG00000065833	1.26616	5.93944	10.1427	0.00144871
ENSG00000101844	1.27984	4.62712	6.73723	0.00944209
ENSG00000101670	1.28125	8.26532	11.3302	0.00076256
ENSG00000153976	1.28409	4.41728	6.33295	0.0118515
ENSG00000108691	1.29406	6.4918	10.7029	0.00106968
ENSG00000122035	1.30472	4.3765	6.45129	0.0110872
ENSG00000116678	1.30609	3.76432	5.31371	0.0211583
ENSG00000103876	1.3107	3.82395	5.44835	0.0195868
ENSG00000113248	1.31288	4.13437	6.05294	0.0138832
ENSG00000111913	1.31851	3.79268	5.45338	0.0195305
ENSG00000144824	1.31866	6.35193	10.9474	0.000937349
ENSG00000067798	1.32388	4.69153	7.3782	0.00660192
ENSG00000114529	1.33363	2.35339	3.91033	0.0479902
ENSG00000136205	1.33388	7.73405	12.1613	0.000487903
ENSG00000107984	1.33476	7.78221	12.1938	0.000479497
ENSG00000106733	1.33535	3.59794	5.22128	0.0223121
ENSG00000115353	1.33594	6.47914	11.3657	0.000748135
ENSG00000105974	1.34333	8.43541	12.3589	0.00043888
ENSG00000057657	1.34609	4.20182	6.49667	0.0108077
ENSG00000215158	1.34722	2.22468	3.94289	0.0470698
ENSG00000019582	1.34997	5.45188	10.8718	0.000976395
ENSG00000095752	1.35022	5.30808	10.1165	0.00146948
ENSG00000172031	1.36278	2.22018	4.02947	0.0447119
ENSG00000119138	1.36479	3.56386	5.3767	0.0204074
ENSG00000137273	1.36495	2.76579	4.25221	0.0391993
ENSG00000118785	1.36537	9.63836	12.3383	0.000443767
ENSG00000175352	1.36622	2.31906	4.08429	0.0432836
ENSG00000152056	1.36755	3.14676	4.68851	0.0303649
ENSG00000231528	1.37958	0.96447	4.12209	0.0423268
ENSG00000169031	1.38307	1.49607	4.12416	0.0422751
ENSG00000133101	1.38851	2.75981	4.39097	0.0361298
ENSG00000233006	1.39662	0.819998	4.20684	0.0402613
ENSG00000163053	1.39789	3.78749	6.09663	0.013544
ENSG00000171724	1.39804	7.49743	13.2266	0.000276002
ENSG00000105976	1.39821	7.653	13.2874	0.000267191
ENSG00000125726	1.39905	5.23236	10.4524	0.00122492
ENSG00000120217	1.4025	3.99823	6.56528	0.0103988
ENSG00000198580	1.40345	1.40558	4.25849	0.0390546
ENSG00000182901	1.40401	1.1809	4.284	0.0384728
ENSG00000111424	1.40898	3.858	6.32651	0.0118946
ENSG00000134996	1.41177	5.01366	9.61571	0.00192919
ENSG00000087510	1.41251	2.58082	4.45932	0.0347113
ENSG00000129667	1.41997	3.24628	5.20767	0.0224875
ENSG00000269001	1.42624	2.605	4.55798	0.0327657
ENSG00000132359	1.42684	5.81279	12.6741	0.000370748
ENSG00000114812	1.42768	2.2321	4.41628	0.0355976
ENSG00000214944	1.42986	3.37161	5.50263	0.0189879
ENSG00000204516	1.43421	3.2315	5.28588	0.021499
ENSG00000137801	1.43534	9.24434	13.7326	0.000210765
ENSG00000139508	1.44034	2.56947	4.6325	0.0313717
ENSG00000115380	1.44194	6.44171	13.1104	0.000293661
ENSG00000133805	1.44897	3.10705	5.1708	0.0229697
ENSG00000163491	1.45015	3.59951	6.12056	0.0133618
ENSG00000238266	1.45559	5.71404	13.0845	0.000297743
ENSG00000185634	1.45647	6.10589	13.282	0.000267964
ENSG00000242512	1.46861	2.40787	4.73013	0.0296386
ENSG00000171817	1.47718	1.13505	4.72209	0.0297776
ENSG00000153162	1.48101	1.79222	4.67536	0.0305983
ENSG00000106617	1.49249	4.52499	8.75841	0.00308178
ENSG00000167779	1.49491	3.50545	6.27996	0.0122111
ENSG00000085276	1.49713	4.50987	8.77063	0.00306119
ENSG00000165949	1.50226	2.29846	4.89563	0.0269248
ENSG00000276851	1.50271	1.26857	4.87274	0.0272841
ENSG00000173801	1.50322	5.50341	13.7241	0.000211717
ENSG00000087245	1.50445	9.79353	14.8083	0.000119008
ENSG00000231389	1.50589	4.97883	10.7119	0.00106446
ENSG00000120075	1.50878	1.24272	4.91373	0.0266441
ENSG00000110092	1.51862	7.62048	15.5587	8e-05
ENSG00000122870	1.51959	5.99744	14.4166	0.000146504
ENSG00000133106	1.52559	2.3403	5.05879	0.0245014
ENSG00000240225	1.52596	4.43721	8.89425	0.0028607
ENSG00000120820	1.53101	3.56397	6.70963	0.00958937
ENSG00000157214	1.53833	4.45134	9.06463	0.00260602
ENSG00000254122	1.53874	4.38044	8.87283	0.00289446
ENSG00000162595	1.54355	5.73894	14.6634	0.000128516
ENSG00000187210	1.544	4.63103	9.6766	0.00186629
ENSG00000106034	1.55461	2.48372	5.32072	0.0210734
ENSG00000249867	1.55722	0.934125	5.19691	0.022627
ENSG00000142449	1.56252	1.86708	5.14393	0.0233278
ENSG00000171873	1.56963	2.73428	5.5455	0.0185283
ENSG00000196126	1.57103	4.7918	10.6922	0.00107589
ENSG00000156463	1.5742	2.28045	5.34371	0.0207972
ENSG00000261934	1.58168	4.40197	9.41257	0.00215503
ENSG00000126803	1.5933	2.70284	5.68635	0.0170974
ENSG00000143369	1.60385	6.13744	15.9734	6.42e-05
ENSG00000183850	1.60397	3.11158	6.29161	0.0121311
ENSG00000111981	1.60439	0.956419	5.49234	0.0191
ENSG00000160862	1.60528	2.87528	5.85539	0.0155294
ENSG00000164308	1.61952	4.61773	10.557	0.00115746
ENSG00000138678	1.63544	6.4118	16.6169	4.57e-05
ENSG00000184363	1.64059	0.81272	5.70568	0.0169101
ENSG00000179163	1.64454	4.81655	11.787	0.000596467
ENSG00000189127	1.64969	2.79974	6.12439	0.0133329
ENSG00000145945	1.65325	1.69177	5.76159	0.0163802
ENSG00000000971	1.66449	3.25666	7.08282	0.00778265
ENSG00000204287	1.66974	6.24453	17.2277	3.32e-05
ENSG00000151572	1.6745	3.27471	7.19488	0.0073112
ENSG00000104332	1.67772	2.95956	6.52534	0.0106348
ENSG00000197083	1.68036	1.19167	6.02343	0.0141172
ENSG00000204789	1.69755	3.07166	6.92465	0.00850158
ENSG00000197442	1.69789	5.74661	17.592	2.74e-05
ENSG00000152229	1.69941	2.78462	6.46553	0.0109987
ENSG00000109854	1.70026	2.48676	6.30039	0.0120712
ENSG00000148735	1.70135	4.04492	9.64123	0.00190258
ENSG00000139220	1.70363	4.67817	11.8929	0.000563469
ENSG00000183087	1.70442	6.06541	17.9304	2.29e-05
ENSG00000095587	1.72394	4.08654	10.0224	0.00154648
ENSG00000112378	1.72499	4.29876	10.7502	0.00104266
ENSG00000146242	1.73155	3.53778	8.39898	0.00375431
ENSG00000161243	1.7344	2.00114	6.25193	0.0124058
ENSG00000253537	1.73454	2.80366	6.74214	0.00941615
ENSG00000102048	1.73821	1.69342	6.34119	0.0117966
ENSG00000211448	1.74439	5.93673	18.7523	1.49e-05
ENSG00000134595	1.75238	5.87888	18.844	1.42e-05
ENSG00000164099	1.75261	6.26614	18.8856	1.39e-05
ENSG00000075223	1.76463	1.90284	6.48613	0.0108719
ENSG00000140945	1.768	4.03005	10.3271	0.00131088
ENSG00000180332	1.76957	3.9718	10.136	0.00145403
ENSG00000153551	1.78318	3.52405	8.83861	0.00294924
ENSG00000144959	1.78751	6.71776	20.425	6.2e-06
ENSG00000163235	1.78925	5.27329	17.031	3.68e-05
ENSG00000124749	1.8018	5.66214	19.5567	9.77e-06
ENSG00000174607	1.80541	1.81319	6.78135	0.00921154
ENSG00000140557	1.82786	3.27236	8.48154	0.00358768
ENSG00000130600	1.83027	4.83182	14.523	0.00013846
ENSG00000107485	1.84783	2.74691	7.55248	0.00599277
ENSG00000113396	1.84817	3.39404	9.02721	0.00265991
ENSG00000113389	1.84976	3.8075	10.4513	0.00122565
ENSG00000182752	1.85248	5.45211	19.8821	8.24e-06
ENSG00000184785	1.87104	1.39802	7.32199	0.00681158
ENSG00000152315	1.87818	2.9117	7.94936	0.00481044
ENSG00000272695	1.89247	2.40372	7.64315	0.00569882
ENSG00000170989	1.90849	2.80296	8.05782	0.00453076
ENSG00000163814	1.93464	3.7556	11.1807	0.000826526
ENSG00000197444	1.94079	5.54564	22.3171	2.31e-06
ENSG00000184254	1.94113	1.50305	7.844	0.00509896
ENSG00000157168	1.94295	5.28118	19.953	7.94e-06
ENSG00000282826	1.94311	2.14763	7.83921	0.0051125
ENSG00000082482	1.94644	3.71179	11.1279	0.000850387
ENSG00000154734	1.96183	6.38682	23.3539	1.35e-06
ENSG00000133401	1.96896	3.8024	11.7382	0.000612303
ENSG00000111057	1.98002	4.43837	14.5478	0.000136645
ENSG00000161249	2.01545	3.27128	10.1748	0.00142373
ENSG00000006453	2.07467	2.5461	9.19781	0.00242304
ENSG00000275216	2.09581	3.56614	12.1149	0.000500197
ENSG00000223784	2.12426	2.11187	9.20756	0.00241017
ENSG00000078401	2.17318	4.30493	16.5648	4.7e-05
ENSG00000113532	2.17362	2.90911	10.4175	0.00124826
ENSG00000166145	2.17413	4.53736	17.8287	2.42e-05
ENSG00000181649	2.17414	2.10925	9.62225	0.00192234
ENSG00000144583	2.18409	3.24347	11.6993	0.000625226
ENSG00000164181	2.21376	2.36622	10.1939	0.00140904
ENSG00000101203	2.22008	4.84725	20.9062	4.82e-06
ENSG00000136542	2.24144	3.92523	15.4929	8.28e-05
ENSG00000215146	2.24943	2.51689	10.627	0.00111449
ENSG00000168685	2.28135	3.81982	15.4789	8.34e-05
ENSG00000273038	2.32152	3.27894	13.2423	0.000273696
ENSG00000138356	2.33713	1.51985	10.9996	0.000911319
ENSG00000166825	2.45151	5.63162	34.4484	4.38e-09
ENSG00000152689	2.51856	1.6519	12.5029	0.000406317
ENSG00000172927	2.5204	1.50824	12.5918	0.000387442
ENSG00000143631	2.58604	9.57356	40.863	1.63e-10
ENSG00000197614	2.75995	6.40424	43.5633	4.1e-11
ENSG00000167244	2.83021	3.61174	21.1391	4.27e-06
ENSG00000169715	2.86346	3.61821	21.5881	3.38e-06
