# Supplementary material for: Elucidation of the BMI1 interactome identifies novel regulatory roles in glioblastoma
Source: NAR Cancer. 2021 Mar 22;3(1):zcab009. doi: 10.1093/narcan/zcab009 (PMC8210184; doi:10.1093/narcan/zcab009)
Supplement: zcab009_Supplemental_Files [file zcab009_supplemental_files.zip › Supplementary_Data_7._DE_genes_upon_knockdown..xlsx]

## Sheet: BMI1 DE
BMI1 DE
A2M
ABCA1
ABCA13
ABCG1
ABHD17C
ABI3BP
ACAT2
ADAM19
ADAMTS1
ADAMTS9
ADAMTS12
ADGRB1
ADGRE5
ADGRL2
AHNAK2
AJUBA
AKR1B10
AMOT
ANGPTL2
ANKRD1
AP0014695
APOD
APOE
ARAP3
ARC
ARHGAP18
ARHGAP29
ARRDC4
ASTN1
ATP1B2
AXL
BAALC
BBOX1
BCAN
BCHE
BMI1
BTG1
CACNA1C
CACNG5
CCDC9B
CD34
CD82
CDC42EP5
CDH6
CEMIP
CHRNA9
CHST6
CHST7
CHST11
CHST15
CITED2
CLU
CNR1
COL12A1
COL15A1
COL17A1
COL1A2
COL21A1
COL4A1
COL4A2
COL5A3
CPNE5
CREG2
CRYAB
CSMD2
CSPG5
CTSB
CYP4F11
DACH1
DCLK2
DIRAS3
DLC1
DLL3
DOK5
ECE1
EDIL3
EDNRB
EGR1
EGR2
EGR3
ELAVL3
ELOVL6
EMILIN2
ENDOD1
EPHB1
FAM102A
FAM171B
FAM181B
FAM189A1
FAM89A
FAM95B1
FAT4
FBN2
FBN3
FCRLA
FDFT1
FGF1
FLRT2
FOS
FRAS1
FZD4
G0S2
GABBR2
GALNT13
GAS1
GAS7
GDF15
GLIS1
GNAO1
GNG5
GPC1
GPNMB
GPR37
GPX3
GRIA3
H1-2
H2AC6
H2AC8
H2BC4
H2BC8
H2BC12
H2BC21
H4C8
HCFC1R1
HEPACAM
HES6
HLA-A
HLA-B
HMOX1
HOMER1
HOXB3
HSD17B7
HTRA1
ICAM1
ID2
ID4
IFI6
IFIT2
IGFBP3
IGFBP5
IGFBP7
IL27RA
IL4R
IL7R
INHBE
INSYN2A
ITGA2
ITGA6
ITGA10
ITGB3
JPH2
JUNB
KALRN
KCNA2
KRT80
LAMA4
LARGE1
LDLRAD4
LGI2
LINC00475
LINC01102
LINC02742
LOX
LSS
MASP1
MATN2
MDFI
MEST
METTL7B
MGLL
MGST1
MICAL1
MIR1915HG
MLC1
MMP14
MREG
MSMO1
MVD
MVK
MYLIP
MYO5B
NAT8L
NAV3
NCAN
NKTR
NKX2-1
NLGN3
NMRAL2P
NOS2
NPR3
NPTXR
NTM
NTN1
NUAK2
NUPR1
OAS1
OAS2
OLFML2A
OLFML2B
OLIG1
OLIG2
P2RY1
PAWR
PCDHGA10
PCK2
PDE2A
PDE7B
PDLIM4
PI15
PKDCC
PKIG
PLAAT3
PLAT
PLAU
PLEKHA4
PLEKHS1
PLP1
PLPP3
PLTP
PODXL
POSTN
PPARGC1B
PPP2R2B
PRCP
PRDM1
PREX2
PRSS12
PSAP
PTGS1
PTK2B
PTPN14
PTPRG
PTPRZ1
RAB3B
RAPGEF5
RASL11A
RND2
RNF157
RP11-197K6.1
RP11_403A33
RP11_404J231
RP11_4B143
RP11_686D228
RP4_555D202
RTN1
RUNX2
RUSC1-AS1
S100B
SDC4
SEMA3C
SEMA3E
SERPINE2
SERPINI1
SERTAD4
SHD
SIPA1L2
SKAP2
SLC15A2
SLC16A6
SLC16A10
SLC1A1
SLC26A7
SLC44A5
SLC4A4
SLC6A6
SLC7A8
SLCO5A1
SLIT1
SLIT2
SMAD7
SMOC1
SOD3
SORCS2
SOX3
SPARC
SPARCL1
SPEG
SPHK1
SPOCK2
SPRY4
SPTLC3
ST6GAL1
ST8SIA4
STARD4
STXBP6
SULF2
SYN2
SYNPO2
SYTL5
TAGLN3
TBX2
TEK
TENM4
TGFBR2
THBS1
THRB
TIMP1
TIMP4
TLE3
TMEM47
TMTC1
TNFAIP2
TNFAIP3
TNFAIP6
TNFRSF19
TNFRSF21
TNFSF10
TP63
TPM1
TPPP3
TPPP
TRAF1
TRIB3
TSPAN7
TXNIP
UCP2
UNC5C
UNC5D
USP53
VGLL3
VIT
VXN
WWC1
XYLT1
YES1

## Sheet: CBX8 DE
CBX8 DE
A2M
ABAT
ABCA13
ABCB11
ABCG1
ABI3BP
ACTA2
ADAMTS1
ADAMTS3
ADAMTS15
ADAMTS16
ADCY2
ADGRG1
ADGRL2
ADGRV1
AEBP1
AHRR
ALPK2
ANKRD34B
ANKS1B
APOD
APOE
AQP4
ARHGAP18
ARHGAP22
ARHGAP29
ARHGEF6
ARX
ATP1B1
ATP1B2
AXL
AZGP1
BAMBI
BBOX1
BCAN
BCHE
BCL2L11
C1orf61
CACNA1A
CADM3
CALB1
CAMK2A
CAMK2N1
CAVIN2
CBX8
CCDC9B
CCND1
CDON
CFH
CHL1
CIITA
CLU
CMTM5
CNTFR
COL1A2
COL21A1
COLEC12
CPXM1
CRB1
CRB2
CRYAB
CSPG5
CSRP2
CTXND1
CYP4F25P
DAB2
DCC
DCLK1
DCLK2
DLL3
DNMBP
DPP6
DTX4
EDIL3
EDNRB
EHD4
ELMO1
EPHB3
ERICH3
ESRRG
FAM171B
FAM181B
FAM95B1
FAT3
FBN2
FGFR3
FHL1
FLG
FLRT1
FOS
FOSL1
FOXJ1
FRAS1
FRMD3
FRMD4A
FZD4
FZD7
GALNT5
GALR1
GAREM2
GCNT1
GDPD2
GEM
GLDC
GNG11
GPNMB
GPR17
GPX3
GRIK5
H1F0
HEPACAM
HES6
HEY1
HIST1H2BC
HIST1H4H
HIVEP3
HLA-DRA
HMGA1
HOXA13
HOXB3
HTRA1
ID4
IFITM3
IL4R
IL7R
INHBB
ITGB4
ITPR2
JPH2
KCNF1
KCNJ2
KCNJ8
KCNJ16
KIF26B
LAYN
LGALS1
LHX9
LINC00475
LINC00643
LINC00707
LINC02506
LIPG
LIX1
LMO2
LOC105379252
LOXL1
LOXL1-AS1
LRIG3
LRP2
LRRC53
LRRK2
LRRN1
MAP3K5
MASP1
ME1
MECOM
MEG3
MFAP4
MMP14
MMP15
MOXD1
MPP4
MT1E
MTSS1
MYCL
MYLK
MYORG
NAT16
NAT8L
NAV3
NCALD
NDRG1
NELL2
NFIA
NKAIN3
NKAIN3-IT1
NPNT
NR4A3
NTM
NTN1
NTRK2
NTRK3
NUPR1
OGDHL
OLFM2
OSBP2
P2RY1
PAPLN
PAX6
PCDH1
PCDH8
PCDHA2
PCDHGA10
PCGF5
PCK2
PCSK1N
PDGFD
PGM5
PIAS2
PLAT
PLAU
PLEKHA7
PLEKHS1
PLK2
PLP1
PMAIP1
PRCP
PRDM1
PRSS35
RAPGEF5
RASL11A
RGMA
RIN1
RP11_158M23
RP11_162J83
RP11_206P52
RPE65
RRAGD
S100A11
S1PR1
SAMD11
SCFD2
SCN1A
SCN4B
SCRG1
SDC2
SDC4
SEMA3C
SEMA5A
SEMA5B
SEMA6D
SERPINI1
SEZ6
SFRP1
SHD
SIPA1L2
SKOR2
SLC15A3
SLC1A4
SLC44A5
SLC9A3-AS1
SLCO3A1
SLN
SMOC1
SMOC2
SNCAIP
SNCB
SNED1
SNN
SNTB1
SORCS2
SPARCL1
SPEF1
SPHK1
SPOCK2
SPRED3
SPTBN5
SRGAP3
ST8SIA4
STK32B
STUM
SVIL
SYN2
SYT12
SYTL5
TAGLN3
TBX2
TEK
TENM1
TFPI2
TGFA
THBS1
THBS2
TIAM2
TIMP4
TMEM108
TMEM132A
TMEM35A
TNFAIP2
TPPP3
TRDC
TTYH1
UNC13A
USP53
VGF
VIPR1
VIT
WNT5A
WNT7B
ZIC1
ZNF423

## Sheet: RYBP DE
RYBP DE
A2M
ABAT
ABCA8
ABCB11
ABHD6
ABHD17C
ABLIM2
AC0092995
AC0680571
ACAA2
ACKR3
ACTA2
ACTG2
ACTN2
ADAM19
ADAMTS1
ADAMTS3
ADAMTS4
ADAMTS9
ADAMTS15
ADAMTSL1
ADCY1
ADCY7
ADD2
ADGRA1
ADGRB1
ADGRE5
ADGRL2
ADGRV1
ADM
AEN
AGT
AK4
AK5
AKAP12
ALDH3A1
ALDH3A2
ALK
ALPK2
AMOT
AMPH
ANGPTL1
ANK1
ANKH
ANKRD20A4 (includes others)
ANKS1B
ANO5
ANPEP
ANXA1
ANXA6
AP2S1
APC2
APH1B
APOD
APOE
APOLD1
APP
AQP4
ARAP3
ARHGAP20
ARHGAP22
ARHGAP24
ARHGAP26
ARHGAP28
ARHGAP29
ARHGEF40
ARL4C
ARRB1
ARRDC4
ARX
ASB1
ASCL1
ASNS
ASRGL1
ASTN1
ATAD1
ATCAY
ATOH8
ATP10A
ATP10B
ATP2B1
B3GALT2
B3GAT1
B4GALT6
BAALC
BAG1
BAIAP3
BCAN
BCAR3
BCAT2
BCHE
BEST1
BMP7
BMPER
BRD9
BRINP2
BRSK2
C15orf62
C1orf54
C1orf61
C1orf226
C1QL1
C1R
C1S
C21orf91
C2orf72
C2orf80
C3orf52
C6orf141
C6orf223
CA11
CA12
CA14
CABP7
CACNA1A
CACNA1H
CACNA2D1
CACNG4
CADM2
CADM4
CALB1
CAMK2A
CAMSAP3
CARD10
CBS/CBSL
CBWD3/CBWD6
CCDC169
CCDC102B
CCDC71L
CCDC88C
CCN1
CCN2
CCN3
CCND1
CCND2
CD24
CD34
CD44
CD82
CD200
CDC14B
CDC25B
CDC42EP3
CDC42EP4
CDC42EP5
CDH5
CDH6
CDK6
CELF3
CELF5
CELSR1
CEMIP
CEP78
CHGB
CHL1
CHPF
CHRM3
CHRNA7
CHST6
CHST7
CHST11
CHST15
CHSY3
CLIC2
CLSTN2
CMTM5
CNIH2
CNN2P8
CNTN1
CNTNAP1
CNTNAP3
CNTNAP3P2
COBL
COL18A1
COL1A1
COL1A2
COL20A1
COL26A1
COL2A1
COL4A1
COL4A2
COL4A6
COL8A1
COL9A3
COLEC12
COLGALT1
COLGALT2
COMT
CPA4
CPE
CPLX1
CPNE2
CPNE4
CPNE5
CPNE7
CPNE8
CPPED1
CRABP2
CRB2
CREB3L1
CREG2
CRIP2
CRYBG1
CSMD2
CSPG4
CSRP1
CTB_70G101
CTC_260E64
CTC_260E66
CTNNAL1
CTSS
CTXN1
CTXND1
CXCL12
CXCR4
CXXC5
CYB5R2
CYFIP2
CYP4F11
CYP4F25P
CYS1
CYTL1
DAB2
DACH1
DCBLD2
DCDC2
DCHS1
DCLK1
DCLK2
DCX
DDX10
DDX25
DIPK1B
DIPK2A
DIRAS2
DISP3
DKK1
DLC1
DLGAP1
DLL1
DLL3
DNER
DNMBP
DOCK2
DPF3
DPP6
DPYSL3
DPYSL4
DUSP5
ECE1
EDNRB
EEF1A2
EEF1A1P13
EFNA5
EFNB1
EFS
EIF3C
ELAVL3
ELFN1
ELFN2
ELN
ELOVL2
ELOVL6
EMID1
EMILIN2
EML5
EML6
EN1
ENC1
EPAS1
EPB41L3
EPB41L5
EPHA3
EPHB2
EPN2
ERBB4
ERICH3
ETV1
ETV5
EVA1A
F2RL1
FAM129A
FAM171A1
FAM189A1
FAM49A
FAM84B
FAM89A
FAM95B1
FAT3
FAU
FBN2
FBN3
FBXO43
FGF1
FGF13
FGF14-AS2
FGFR3
FGL2
FHL2
FIBIN
FIGNL1
FJX1
FLNC
FMN1
FN1
FOSL1
FOXD1
FOXD4
FOXF1
FOXJ1
FRAS1
FREM1
FRRS1L
FRZB
FST
FTL
FUOM
FZD1
FZD4
FZD8
FZD9
G0S2
GABRB3
GABRQ
GADD45G
GAL3ST3
GALNT10
GALNT13
GALNT16
GALR1
GAREM2
GAS1
GAS2
GAS7
GAS2L1
GATA4
GATA6
GATD3A/GATD3B
GDF15
GDPD2
GFAP
GFPT2
GFRA1
GJB2
GLB1L2
GLDC
GLRX
GNAI1
GNG7
GPAT3
GPNMB
GPR17
GPR19
GPR37
GPRIN1
GPSM1
GRAMD1B
GRASP
GRIA1
GRIA4
GRIK3
GRIK4
GRIN2B
GRINA
GRN
GUSB
GYG2
HAS2
HEPACAM
HERC5
HERPUD1
HES6
HID1
HIF1A
HIST1H2AC
HIST1H2BK
HIST1H2BN
HIST1H4H
HIST3H2A
HIVEP3
HLX
HMGA1
HOMER1
HOPX
HOXA7
HOXB2
HOXB3
HOXB4
HOXB-AS1
HOXC13
HOXD10
HOXD13
HS6ST2
HSD17B14
ICAM1
IER5
IFI44
IFITM2
IFITM3
IGF2
IGFBP3
IGSF9
IGSF9B
IKBKE
IL11
ILDR2
INHBB
INHBE
INPP4B
INSYN2
INSYN2B
IQCA1
IQGAP2
ISYNA1
ITGA1
ITGA5
ITGA6
ITGA10
ITGB3
JDP2
JPH3
JPH4
JUNB
KCNA2
KCND3
KCNH1
KCNH2
KCNJ2
KCNJ8
KCNJ9
KCNJ11
KCNJ16
KCNMA1
KCNQ2
KCNQ5
KCTD12
KCTD16
KHNYN
KIAA0040
KIAA1671
KIF1A
KIF21A
KIF26A
KIF26B
KITLG
KLHL4
KRT80
LAMA1
LAMB3
LAMC1
LAMP5
LARGE1
LBH
LCP1
LETMD1
LFNG
LGALS3
LGMN
LGR5
LHFPL3
LHPP
LIF
LIFR
LINC00472
LINC00643
LINC00839
LINC00882
LINC01116
LINC01173
LINC01198
LINC01234
LINC01270
LINC01578
LINC01896
LINC01963
LINC02381
LINC02506
LIPA
LMF1
LMO4
LNCAROD
LOC100128239
LOC100505501
LOC105373502
LOC105376603
LOC105379252
LOC107984895
LOX
LPAR4
LPAR6
LPIN2
LRP1
LRP2
LRP4
LRRC2
LRRC4
LRRC4C
LRRN1
LRRN3
LSP1P5
LYN
LYPD1
MAF
MALT1
MAOA
MAP6
MAP3K7CL
MAPK4
MAPK10
MASP1
MBNL3
MDFI
ME1
MEGF10
MERTK
MEST
MET
METTL2B
METTL7A
MFAP4
MFF
MFNG
MFSD2A
MGAT4A
MGAT5B
MGMT
MIAT
MICAL3
MID1
MIR9-3HG
MMP14
MNX1
MPP4
MRAS
MT-CO1
MT-CO3
MT1F
MTSS1
MVB12A
MYB
MYCL
MYEF2
MYLIP
MYT1
NACAD
NACC2
NADK
NAIP
NAT8L
NAV3
NBPF10 (includes others)
NCAM2
NCAN
NDN
NEB
NELL2
NEXN
NF2
NID1
NKD1
NOL4
NOS2
NOTCH3
NPNT
NPTX1
NPTXR
NR2F2
NRXN1
NRXN2
NSG1
NT5DC2
NTM
NTRK3
NTSR1
NUPR1
NXPH1
OAF
OAS1
OAS2
OAS3
ODC1
OLFML3
ONECUT2
OPCML
OPRD1
OSBPL10
OSTM1
OXTR
PAPSS2
PARM1
PARP8
PARVB
PAWR
PAX8-AS1
PCDH1
PCDH7
PCDH10
PCDH12
PCDH15
PCDH17
PCDHA2
PCDHA4
PCDHA10
PCDHAC2
PCDHGA10
PCDHGA12
PCK2
PCOLCE2
PCYT1B
PDE1C
PDE7B
PDGFRA
PDIA5
PDLIM4
PDP1
PDZK1
PEG13
PGLS
PGM5
PGM5P2
PHGDH
PHYHIPL
PILRB
PIPOX
PKDCC
PKIB
PLAT
PLD5
PLEKHG4B
PLEKHH3
PLSCR4
PLXDC2
PLXND1
PMAIP1
PMP2
PNMA8A
POLR1E
POSTN
POU3F1
PPARGC1B
PPP1R14C
PPP3CA
PQLC3
PRAG1
PRDM1
PRDX2
PRELID2
PRKX
PRR36
PRRG1
PRSS23
PRSS35
PTGS1
PTHLH
PTN
PTPRF
PTPRG
PTPRJ
PTPRO
PWP2
PXYLP1
RAB29
RAB31
RAB34
RAB11FIP1
RAB33A
RAB3B
RADX
RALGAPA2
RAPGEF5
RARG
RASSF2
RASSF8
RB1
RBMS1
RFX4
RGMB
RGMB-AS1
RGS4
RHOJ
RHOU
RIMS2
RIMS4
RIN1
RIOX1
RLBP1
RNF157
RNF180
RNU6-26P
ROBO1
ROBO2
RP11-58A12.3
RP11_146D122
RP11_158M23
RP11_187C183
RP11_206P52
RP11_253E33
RP11_403A33
RP11_454H192
RP11_549B181
RP11_566E181
RP11_686D224
RP11_698N112
RP11_736K204
RP11_797H71
RP11_87H94
RP11_893F214
RP11_958N242
RPL10L
RPL13P12
RPL22L1
RPS10
RPS2P5
RTN1
RTN4RL2
RYBP
S100A2
S100A10
S100A11
S1PR5
SACS
SALL3
SAMD11
SAMD14
SASH1
SATB1
SATB2
SATB2-AS1
SBK1
SCD5
SCFD2
SCRG1
SDC3
SEMA3A
SEMA3E
SEMA5A
SEMA6A
SEMA6B
SEPT3
SERINC2
SERPINE1
SERPINI1
SESN3
SEZ6
SEZ6L
SFRP1
SH2D5
SH3D19
SH3KBP1
SH3RF1
SHC1
SHC2
SHC4
SHD
SHISA9
SHISAL1
SHMT2
SIPA1L2
SKOR2
SLC15A2
SLC16A10
SLC16A14
SLC1A5
SLC24A3
SLC27A1
SLC27A3
SLC2A10
SLC35E2B
SLC44A5
SLC46A3
SLC47A1
SLC4A4
SLC6A9
SLC7A8
SLC9A1
SLC9A7
SLCO5A1
SLFN11
SLIT1
SLITRK2
SLN
SMAD7
SMAGP
SMARCD2
SMN1/SMN2
SMOC1
SMOC2
SNAI2
SNCAIP
SNCB
SNHG1
SNHG5
SNHG15
SNTB1
SNTG1
SNX10
SNX22
SOBP
SORBS1
SORBS2
SORCS2
SORCS3
SOX4
SOX6
SOX8
SOX11
SP9
SPARC
SPHK1
SPOCK1
SPP1
SPRY1
SPRY4
SPSB4
SPTBN2
SQSTM1
SRGAP1
SSBP4
ST3GAL4
ST3GAL5
ST6GAL1
ST8SIA2
ST8SIA3
STC1
STK17A
STMN4
STXBP5L
SULF2
SUSD5
SUSD6
SVIP
SYN2
SYNM
SYT16
SYTL2
SYTL5
TACR1
TAGLN3
TANC2
TBC1D4
TBX2
TBX5
TBX2-AS1
TCEAL2
TCEAL7
TCEAL9
TEAD4
TEK
TENM1
TENM4
TFAP2A
TFAP2C
TFCP2
THBS1
THSD7A
TIE1
TIMP3
TIMP4
TLCD1
TLE4
TMBIM1
TMEFF2
TMEM163
TMEM132A
TMEM151A
TMEM178A
TMEM185B
TMEM200A
TMEM59L
TMOD1
TMTC2
TNC
TNFAIP2
TNFAIP3
TNFRSF19
TNFRSF21
TNFRSF12A
TNIK
TNS2
TOX3
TOX
TP63
TPH1
TRAF4
TRDC
TRIB3
TRMT9B
TRPM3
TRPM8
TSPAN7
TSPAN9
TSPAN11
TSPAN13
TTBK1
TTYH1
TUBB4A
TUFT1
TXNIP
UBALD2
UBASH3B
UBE2E2
UGCG
UNC13A
UNC5A
UNC5C
UNC5D
USP53
USP6NL
VANGL1
VASN
VAV3
VGF
VIT
VPS13A
WASF3
WNT7B
WSCD1
XKR5
XXYLT1
XYLT1
YES1
ZC3H12B
ZDHHC23
ZEB1
ZFHX4
ZFHX4-AS1
ZFP3
ZIC1
ZIC2
ZIC5
ZNF90
ZNF154
ZNF185
ZNF229
ZNF253
ZNF467
ZNF469
ZNF503
ZNF521
ZNF626
ZNF681
ZNF704
ZNF785
ZNF793
ZNF518B
ZNF804A

## Sheet: PRP6 DE
PRP6 DE
ABCA8
ACSL4
ADAM22
ADAMTS1
ADAMTS12
ADAMTS16
ADCY1
ADCY2
ADCY5
ADCYAP1R1
ADGRA1
ADGRB1
ADGRL1
ADGRL2
ADM
ADRA1D
AGAP1
AGT
AHR
AIF1L
AK4
AKIRIN1
AKR1B1
ALDH1A3
ALDH3B1
AMIGO2
AMPD3
AMPH
ANGPT2
ANGPTL1
ANK1
ANKRD34B
ANLN
ANO4
ANPEP
ANXA1
ANXA2
AOX1
AP1S3
APC2
APOBEC3C
APOE
AQP1
AQP4
ARC
ARHGAP18
ARHGAP20
ARHGAP23
ARHGAP29
ARHGEF28
ARPP21
ARRB1
ASB9
ASCL1
ASIC1
ASNS
ASS1
ATAD1
ATG4A
ATP11A
ATP1B2
ATP2B2
ATRNL1
AXL
AZGP1
B3GAT1
B4GALNT4
B4GALT1
BAALC
BAG3
BAIAP2L1
BCAN
BCAT1
BEND5
BICC1
BMP6
BTBD3
C11orf96
C1orf54
C1orf226
C1QL1
C1R
C21orf62
C3orf52
C4orf19
C6orf118
C6orf223
C7orf57
CA2
CA12
CA14
CACNA1C
CACNA2D1
CACNB2
CACNG7
CACNG8
CADM1
CADPS
CALD1
CAMK2N1
CAMKV
CAST
CAT
CAV1
CBS/CBSL
CBX2
CCDC88C
CCL2
CCN1
CCNA1
CCND1
CCND2
CD24
CD59
CD70
CD74
CD82
CD274
CDC42EP3
CDC42EP4
CDC42EP5
CDCA7L
CDCP1
CDH5
CDH6
CDH13
CDKL5
CECR2
CEMIP
CEND1
CEP55
CFAP43
CFH
CGNL1
CHCHD10
CHN2
CHRD
CHRDL1
CHRFAM7A
CHRNA7
CHST11
CHST15
CHSY3
CIITA
CLIP4
CMTM7
CNTN1
COL11A1
COL14A1
COL1A1
COL1A2
COL20A1
COL21A1
COL4A1
COL4A3
COL8A1
COL9A3
COLGALT2
CPED1
CPNE2
CPNE4
CPNE5
CPNE8
CPVL
CPXM1
CREB3L1
CRYAB
CSPG4
CSRP2
CTD-2245F17.3
CTDSPL
CTNNAL1
CTSC
CTSF
CTSL
CTXN1
CYCS
CYTL1
DACH1
DACT3
DAPK1
DBNDD1
DCHS1
DCLK1
DCLK2
DDX3Y
DGKI
DHCR24
DIO2
DIPK1C
DIPK2A
DIRAS1
DIRAS3
DISP3
DKK1
DLC1
DLGAP1
DLL1
DMKN
DNAH7
DNAH11
DNER
DOCK4
DPY19L2
DPY19L2P1
DPYSL5
DYNLT3
EBF4
EBP
ECM1
EDIL3
EDN1
EDNRB
EFEMP1
EFNA5
EFNB1
EFS
EGR3
EHD4
ELN
ELOVL2
ELOVL6
ELOVL7
EMID1
EMILIN2
EMILIN3
EML1
ENKUR
EPAS1
EPB41L4A
EPDR1
EPHA5
EPHX4
EPN2
EPSTI1
ERAP2
ERF
EXOC6
F2RL1
FAH
FAM131B
FAM149A
FAM171A2
FAM181B
FAM189A1
FAM20C
FAM225A
FAM49A
FAM50B
FARP1
FBN3
FBXO27
FDPS
FGF1
FGFBP3
FGL2
FHL1
FJX1
FLG
FLNB
FLRT1
FN1
FOS
FOSL1
FOXD1
FOXF2
FOXJ1
FRAS1
FREM1
FREM2
FRG1CP
FRMD4A
FST
FUCA1
FXYD6
FZD1
FZD9
G0S2
GADD45G
GALNT5
GALNT13
GAS1
GAS6
GAS7
GAS6-DT
GATA3
GCNT1
GDPD2
GFPT2
GJB2
GLT8D2
GNAI1
GNAO1
GNAZ
GNG4
GNG7
GOT1
GPAT3
GPC4
GPHN
GPR37
GPR158
GPR37L1
GPT2
GRID1
GRIK1
GSAP
GTF2F2
GYG2
H19
H2AFY2
HEPH
HERC5
HERC2P2
HES6
HEY1
HEY2
HHIP
HHIP-AS1
HIF1A
HLA-B
HLA-DPA1
HLA-DRA
HLA-DRB1
HLA-E
HMGA1
HMGB1P1
HOMER1
HOTAIR
HOXB3
HOXB5
HOXC13
HS3ST3A1
HSPA2
HTATIP2
HYDIN
ID1
ID4
IDH3A
IER5
IER5L
IFI27
IFI44L
IFITM3
IGF2
IGFBP3
IGFBP5
IGFBP6
IGSF9
IGSF11
IKBKE
IL11
IL33
IL17RA
IL17RD
IL7R
INHBE
INSIG1
INSYN2
IQCA1
ITGA1
ITGA2
ITGA3
ITGA10
ITGB3
ITM2C
JAM2
JDP2
JPH2
JUN
JUNB
JUP
KAZN
KCNA2
KCNC1
KCNF1
KCNJ2
KCNJ8
KCNJ9
KCNJ11
KCNK2
KCNK13
KCNMA1
KCTD4
KCTD12
KCTD15
KCTD16
KDR
KIAA1522
KIF1A
KIF21A
KIF26A
KIRREL3
KITLG
KLF4
KLF5
KLF9
KLHL4
KRT18
KRT80
LACTB
LAMA2
LAMA4
LAMC1
LAPTM4B
LCP1
LDB2
LDLRAD3
LEPR
LGI2
LHFPL4
LIMD2
LIMK1
LINC00461
LINC00634
LINC00707
LINC01206
LINC01315
LINP1
LIPG
LMCD1-AS1
LMO7
LOC441666
LOC105376603
LONRF1
LPCAT2
LPIN2
LRP1
LRP2
LRP3
LRRC4B
LYN
MACROD2
MAFB
MAGI2
MAGI2-AS3
MAN2A1
MAOA
MAP3K5
MAPK4
MAPK10
MAPT
MARCH1
MARCH4
MARVELD1
MASP1
MATN2
MDFI
MDFIC
ME1
MECOM
MET
MEX3A
MFAP4
MFAP5
MGAT3
MGAT5B
MGMT
MGST1
MICA
MICB
MIR3681HG
MIR3936HG
MMP2
MMP14
MMP16
MOXD1
MRPS6
MRPS27
MT1E
MT2A
MTMR11
MTSS1
MYBL1
MYCL
MYCN
MYEOV
MYH7
MYH9
MYLIP
MYLK
MYO16
MYOF
MYRF
NAT8L
NAV3
NCALD
NCAN
NCEH1
NEBL
NEDD4
NEK3
NEK10
NELL2
NF2
NFATC1
NFE2L3
NFIA
NFIX
NGFR
NKAIN3
NKAIN3-IT1
NKX2-1
NLGN3
NLGN4Y
NLRP1
NMRK1
NNT
NOS2
NOTCH1
NOTCH3
NPAS3
NPNT
NPR3
NPTX1
NR2E1
NRCAM
NRG1
NRIP3
NRP1
NRXN3
NT5DC2
NTM
NTN1
NTRK2
NTSR1
NUPR1
OAF
OAS1
OGDH
OGDHL
OLFM2
OLFML3
OLIG1
OLIG2
OPTN
OSTF1
P2RY1
P4HA2
PACRG
PAG1
PAK3
PALM
PAPPA
PARP8
PAWR
PAX3
PCDH7
PCDH8
PCDH10
PCDHAC2
PCDHB5
PCDHB15
PCDHGA7
PCDHGA9
PCDHGB6
PCDHGB7
PCK2
PCOLCE2
PCSK1
PDE10A
PDE1C
PDE3B
PDE4B
PDE7B
PDE8B
PDIA5
PDZD2
PEG3
PERP
PGBD5
PHGDH
PHLDA2
PHLDB2
PHYHIPL
PIK3CD
PITX1
PKDCC
PKIB
PKP3
PLAUR
PLD1
PLEKHA5
PLEKHS1
PLOD2
PLP1
PLPP3
PLPPR4
PLS3
PLSCR4
PLTP
PMP2
PNMA2
PODXL2
POSTN
POU3F1
PPARGC1A
PPARGC1B
PPFIA2
PPFIBP2
PPL
PPM1L
PRCP
PRDM1
PRELID2
PREP
PREX1
PREX2
PRKAG2
PRKAR2B
PRPF6
PRSS12
PRSS23
PSAT1
PSTPIP2
PTEN
PTGS1
PTN
PTPRG
PTPRZ1
PTX3
RAB29
RAB34
RAB27A
RAB3B
RALGAPA2
RAP1GAP2
RAPGEF5
RASD1
RASGRP3
RASL10B
RASL11A
RB1
RCAN1
RCAN2
RFTN1
RGMA
RGS6
RGS7
RGS17
RHBDF2
RHOU
RHPN2
RIMKLA
RIMS4
RIPOR2
RNF122
RNF157
RNF165
ROBO1
ROBO2
RP11_1023L171
RP11_403A33
RP11_479G228
RP11_54H74
RP11_611L72
RP11_71N101
RP11_958N242
RP5_875H189
RRM2B
RTN1
RTN4RL2
RUNX2
S100A6
S100A10
S100A11
S1PR1
S1PR5
SALL1
SAMD5
SAMD11
SAMD14
SCG2
SCN5A
SDC3
SDSL
SELENOW
SEMA3C
SEMA5A
SEMA5B
SEMA6D
SEPT3
SERPINE1
SERPINI1
SEZ6
SEZ6L
SFRP1
SFXN4
SH3RF2
SHC3
SHC4
SHROOM1
SHTN1
SIRPA
SLC15A2
SLC16A6
SLC16A10
SLC16A14
SLC1A2
SLC1A3
SLC1A5
SLC1A6
SLC24A3
SLC27A1
SLC27A6
SLC2A1
SLC35E2B
SLC43A2
SLC46A3
SLC47A1
SLC4A4
SLC5A3
SLC6A6
SLC7A11
SLC9A7
SLITRK6
SLN
SMAD9
SMIM10
SMOC1
SMOC2
SMS
SNCAIP
SNTB1
SOBP
SOD3
SORBS2
SORCS2
SORL1
SOX3
SOX4
SOX6
SOX8
SOX18
SPARCL1
SPATA6
SPHK1
SPINT1
SPOCK1
SPOCK2
SPP1
SPRY1
SPSB4
SPTBN5
SPTSSB
SRGAP3
SRPX2
SSBP3
SSBP4
ST8SIA2
ST8SIA4
STAMBP
STARD4
STEAP2
STOX2
STXBP5L
SULT4A1
SUSD4
SVEP1
SVIL
SYN2
SYNC
SYNDIG1
SYNGR2
SYNJ2
SYT6
TACR1
TAF4B
TAFA5
TBX1
TBX2
TCEAL7
TCIRG1
TEK
TENM4
TFAP2C
TFCP2
TFPI2
TFRC
TGFA
TGFB2
TGFBI
TGFBR2
THBS1
THSD7A
TIE1
TIMP4
TLL2
TMC6
TMEFF2
TMEM47
TMEM98
TMEM121
TMEM178B
TMEM200C
TMEM255A
TMTC1
TMTC4
TNFAIP8L3
TNFRSF19
TNFRSF11B
TNS3
TOMM34
TOR4A
TPBG
TRAC
TRAF4
TRDC
TRIB2
TRIL
TRIM22
TRMT9B
TRPM8
TSC22D3
TSPAN9
TSPAN11
TTYH1
UGT8
ULBP1
UNC13A
UNC5A
UNC5C
UNC5D
UPP1
VASH1
VAT1L
VAV3
VCAN
VDR
VGF
VGLL3
VIPR1
WASF3
XYLT1
YES1
ZCCHC24
ZEB1
ZFP3
ZIC1
ZIC2
ZIC5
ZNF521
ZNF540
ZNF544
ZNF699
ZNF704
ZNF711
ZNF714
ZNF720
ZNF730
ZNF853
ZNF204P
ZNF300P1
ZNF542P

## Sheet: BMI1 CBX8 RYBP IPA pathways
© 2000-2020 QIAGEN. All rights reserved.
Ingenuity Canonical Pathways	-log(p-value)	Ratio	z-score	Molecules
Inhibition of Matrix Metalloproteases	4.01	0.0789	#NUM!	A2M,MMP14,TIMP4
Atherosclerosis Signaling	2.53	0.0248	#NUM!	APOD,APOE,COL1A2
Coagulation System	2.51	0.0571	#NUM!	A2M,PLAT
FXR/RXR Activation	2.49	0.024	#NUM!	APOD,APOE,PCK2
Hepatic Fibrosis / Hepatic Stellate Cell Activation	2.04	0.0165	#NUM!	A2M,COL1A2,EDNRB
Bladder Cancer Signaling	1.66	0.0208	#NUM!	MMP14,THBS1
LXR/RXR Activation	1.48	0.0165	#NUM!	APOD,APOE
Synaptogenesis Signaling Pathway	1.44	0.00977	#NUM!	APOE,SYN2,THBS1
IL-12 Signaling and Production in Macrophages	1.42	0.0154	#NUM!	APOD,APOE
Human Embryonic Stem Cell Pluripotency	1.41	0.0152	#NUM!	FZD4,SPHK1
