# Supplementary material for: Elucidation of the BMI1 interactome identifies novel regulatory roles in glioblastoma
Source: NAR Cancer. 2021 Mar 22;3(1):zcab009. doi: 10.1093/narcan/zcab009 (PMC8210184; doi:10.1093/narcan/zcab009)
Supplement: zcab009_Supplemental_Files [file zcab009_supplemental_files.zip › Supplementary_Data_8._DEXSeq_analysis_with_DEU_genes..xlsx]

## Sheet: bm1.vs.ctrl.sign
List of significant DEUs in bm1 vs ctrl, padj. < 0.05.
rowID	groupID	featureID	exonBaseMean	dispersion	stat	pvalue	padj	ctr	bm1	log2fold_bm1_ctr	genomicData.seqnames	genomicData.start	genomicData.end	genomicData.width	genomicData.strand	countData.bm1_1_3082	countData.bm1_1_3118	countData.bm1_2_3082	countData.bm1_2_3118	countData.ctr_1_3082	countData.ctr_1_3118	countData.ctr_2_3082	countData.ctr_2_3118	transcripts
ENSG00000003756+ENSG00000004534:E015	ENSG00000003756+ENSG00000004534	E015	266.573	0.00224229	22.4123	2.19957e-06	0.00444709	26.458	23.0948	-0.417964	3	49962576	49962685	110	+	292	251	259	288	233	296	294	250	ENST00000488807,ENST00000493652,ENST00000441115,ENST00000419610,ENST00000266022,ENST00000434592,ENST00000425608,ENST00000443081,ENST00000433811,ENST00000442092,ENST00000422955,ENST00000454079,ENST00000491874
ENSG00000004487:E012	ENSG00000004487	E012	485.222	0.000598659	16.0387	6.20614e-05	0.0435997	31.7033	33.9337	0.21853	1	23057484	23057565	82	+	579	652	501	597	282	700	356	400	ENST00000465864,ENST00000356634,ENST00000400181
ENSG00000005339:E002	ENSG00000005339	E002	870.068	0.000891034	16.4766	4.92555e-05	0.0381483	43.309	40.8295	-0.201508	16	3727539	3729874	2336	-	858	1080	692	896	806	977	933	840	ENST00000382070,ENST00000262367
ENSG00000005884:E054	ENSG00000005884	E054	73.8103	0.0286628	15.6269	7.71496e-05	0.0490471	11.1331	15.3163	0.937634	17	50086329	50087743	1415	+	207	98	46	93	56	6	99	26	ENST00000506437
ENSG00000006118:E009	ENSG00000006118	E009	37.369	0.027744	18.9191	1.3638e-05	0.017436	6.95682	11.9058	1.56487	11	60925704	60925707	4	+	15	108	19	92	32	3	9	36	ENST00000537110,ENST00000543732
ENSG00000006118:E010	ENSG00000006118	E010	94.6405	0.0440942	17.0043	3.72959e-05	0.0330017	11.0933	18.8003	1.55795	11	60925708	60926084	377	+	36	261	41	262	74	7	22	94	ENST00000537110
ENSG00000006118:E011	ENSG00000006118	E011	61.648	0.00679814	44.2604	2.87474e-11	3.02937e-07	9.22354	14.9218	1.40947	11	60926579	60926631	53	+	32	163	25	149	49	3	11	81	ENST00000537110,ENST00000537065
ENSG00000006118:E012	ENSG00000006118	E012	53.3934	0.00909857	35.933	2.04221e-09	1.39251e-05	8.64815	13.8659	1.38044	11	60926632	60926643	12	+	29	145	24	120	47	3	11	65	ENST00000537110
ENSG00000006118:E026	ENSG00000006118	E026	120.575	0.0111527	22.3683	2.25062e-06	0.00452401	14.2972	19.4996	0.922712	11	60932128	60933541	1414	+	62	236	72	269	99	20	43	179	ENST00000544098
ENSG00000006118:E029	ENSG00000006118	E029	69.0389	0.049948	16.4455	5.00685e-05	0.0385206	9.76009	15.8968	1.43204	11	60933997	60934205	209	+	29	169	50	172	64	4	18	66	ENST00000534983,ENST00000536928,ENST00000544098
ENSG00000007392:E023	ENSG00000007392	E023	16.8222	0.00851787	21.0988	4.36209e-06	0.0076612	4.78147	7.47409	1.29404	16	208189	208508	320	-	30	26	27	24	17	3	8	5	ENST00000495349
ENSG00000007392:E026	ENSG00000007392	E026	24.5853	0.00727373	25.1021	5.43748e-07	0.00156271	5.99483	8.93334	1.15781	16	208665	209773	1109	-	40	38	44	31	18	3	23	8	ENST00000464711
ENSG00000008300+ENSG00000284575:E014	ENSG00000008300+ENSG00000284575	E014	14.1141	0.0105106	16.3381	5.29884e-05	0.0396796	4.35812	6.96519	1.35752	3	48643084	48643553	470	-	17	31	21	26	3	6	12	6	ENST00000498057
ENSG00000028203:E030	ENSG00000028203	E030	2.26578	0.0915219	19.3348	1.0969e-05	0.0151009	3.42054	0.0144955	-15.7668	12	95242164	95242264	101	+	0	0	0	0	3	2	10	2	ENST00000549589,ENST00000552626,ENST00000551746,ENST00000550106,ENST00000552031
ENSG00000035403:E011	ENSG00000035403	E011	947.176	0.000197248	16.053	6.15942e-05	0.0434427	42.3924	44.4179	0.161081	10	74072730	74072852	123	+	1849	1223	748	1019	887	532	862	732	ENST00000623461,ENST00000211998,ENST00000372755,ENST00000624354
ENSG00000051825+ENSG00000280120:E018	ENSG00000051825+ENSG00000280120	E018	9.78282	0.0153798	19.0269	1.28887e-05	0.0167817	3.22813	5.95701	1.77169	12	123162219	123162772	554	-	18	16	20	14	4	0	8	3	ENST00000545974
ENSG00000053371:E002	ENSG00000053371	E002	258.873	0.000642725	17.7005	2.58561e-05	0.0259125	23.6171	25.8255	0.274768	1	19303999	19304165	167	-	400	274	303	233	129	423	264	159	ENST00000330072,ENST00000235835
ENSG00000054654:E029	ENSG00000054654	E029	34.2491	0.00380584	18.1252	2.06848e-05	0.0222698	7.78772	10.354	0.829087	14	63993835	63993969	135	+	50	62	37	50	22	23	32	15	ENST00000674003,ENST00000357395,ENST00000554584,ENST00000674144,ENST00000358025,ENST00000344113
ENSG00000054654:E043	ENSG00000054654	E043	41.397	0.00390774	17.0689	3.60478e-05	0.0323435	8.77344	11.197	0.711339	14	64016473	64016631	159	+	79	49	45	60	28	28	46	15	ENST00000357395,ENST00000554584,ENST00000557005,ENST00000674144,ENST00000358025,ENST00000344113
ENSG00000059769+ENSG00000244115+ENSG00000242616:E014	ENSG00000059769+ENSG00000244115+ENSG00000242616	E014	1908.23	0.000262056	26.5156	2.61412e-07	0.000900061	56.8066	58.4406	0.109322	9	111669272	111670226	955	+	2102	2879	1234	2400	1998	1988	1412	1665	ENST00000374293,ENST00000374294
ENSG00000060237:E039	ENSG00000060237	E039	248.345	0.00111511	15.6652	7.56012e-05	0.0485958	22.9982	25.2203	0.282647	12	882943	882994	52	+	319	274	391	212	129	412	198	146	ENST00000544965,ENST00000545055,ENST00000340908,ENST00000537687,ENST00000535572,ENST00000315939,ENST00000530271
ENSG00000064932:E042	ENSG00000064932	E042	85.1423	0.00172408	18.1463	2.0457e-05	0.0220929	15.285	12.6719	-0.552333	19	1127660	1127660	1	-	99	65	49	56	117	52	155	76	ENST00000361757,ENST00000587024,ENST00000592222,ENST00000438103,ENST00000590998
ENSG00000064932:E044	ENSG00000064932	E044	97.3201	0.00159262	19.8615	8.32589e-06	0.0126988	16.2893	13.5877	-0.535786	19	1127710	1127765	56	-	108	78	62	62	130	66	173	87	ENST00000361757,ENST00000590998,ENST00000587024,ENST00000438103,ENST00000587655,ENST00000590176,ENST00000592222
ENSG00000065526:E020	ENSG00000065526	E020	239.229	0.000591046	17.0619	3.61801e-05	0.0323435	24.7695	22.2701	-0.325063	1	15937163	15937645	483	+	248	244	231	239	206	326	208	244	ENST00000375759
ENSG00000067066+ENSG00000250011:E042	ENSG00000067066+ENSG00000250011	E042	10.0651	0.0125497	27.3839	1.66815e-07	0.000623764	3.36001	6.36615	1.84847	2	230473324	230473383	60	+	30	18	13	10	5	8	4	1	ENST00000409112,ENST00000264052,ENST00000492546,ENST00000340126
ENSG00000067066+ENSG00000250011:E044	ENSG00000067066+ENSG00000250011	E044	20.5703	0.00609169	25.2249	5.10181e-07	0.00150352	5.42241	8.67159	1.36187	2	230474394	230474447	54	+	73	17	30	12	11	18	16	2	ENST00000409112,ENST00000264052,ENST00000492546,ENST00000452345,ENST00000340126
ENSG00000067182:E042	ENSG00000067182	E042	112.49	0.00518098	20.8269	5.02712e-06	0.00844533	14.8939	18.1937	0.594403	12	6342042	6342076	35	-	253	105	159	68	62	168	108	36	ENST00000440083,ENST00000162749,ENST00000534885
ENSG00000067369:E019	ENSG00000067369	E019	23.5805	0.0141737	21.6532	3.26668e-06	0.00611175	5.62748	8.88299	1.32448	15	43416417	43417216	800	-	53	31	39	35	7	5	23	9	ENST00000476454
ENSG00000067992:E019	ENSG00000067992	E019	770.722	0.00126474	18.0382	2.16518e-05	0.0229555	41.3869	38.8602	-0.212373	X	24541863	24550466	8604	+	1322	1037	378	917	673	659	807	630	ENST00000568479
ENSG00000068724:E043	ENSG00000068724	E043	36.7025	0.00411576	16.9891	3.7595e-05	0.0330979	10.5047	8.11885	-0.750296	2	47073924	47074048	125	+	19	42	17	44	53	35	41	38	ENST00000491786,ENST00000651415,ENST00000319190,ENST00000652236,ENST00000652568,ENST00000409825,ENST00000484061,ENST00000409245,ENST00000394850,ENST00000651101
ENSG00000068745:E031	ENSG00000068745	E031	127.167	0.00147	15.8492	6.85943e-05	0.0461549	16.1068	18.55	0.420636	3	48694694	48694701	8	-	166	168	157	157	95	95	135	80	ENST00000431721,ENST00000443964,ENST00000433104,ENST00000416707,ENST00000449610,ENST00000446860,ENST00000417896
ENSG00000068745:E032	ENSG00000068745	E032	175.182	0.00204433	19.3318	1.09864e-05	0.0151009	18.7884	21.7386	0.439354	3	48694702	48694770	69	-	237	238	212	215	117	140	190	110	ENST00000431721,ENST00000443964,ENST00000433104,ENST00000416707,ENST00000449610,ENST00000446860,ENST00000412795,ENST00000417896
ENSG00000070444:E009	ENSG00000070444	E009	55.776	0.00386171	36.7108	1.37021e-09	1.03585e-05	9.69967	13.3689	0.938931	17	2389266	2391402	2137	-	98	77	61	75	49	23	49	32	ENST00000575402
ENSG00000070759+ENSG00000288208+ENSG00000132781:E055	ENSG00000070759+ENSG00000288208+ENSG00000132781	E055	20.5796	0.00570336	23.8898	1.02008e-06	0.00264727	5.4671	8.3226	1.21866	1	45333053	45333096	44	-	36	35	29	28	14	4	16	11	ENST00000476789,ENST00000481139,ENST00000485484,ENST00000462387,ENST00000479746,ENST00000474703,ENST00000478796,ENST00000492494,ENST00000483642
ENSG00000072310:E020	ENSG00000072310	E020	218.217	0.00165514	16.7737	4.21122e-05	0.035562	23.5478	20.9941	-0.348785	17	17814615	17814615	1	-	255	192	101	192	229	188	398	199	ENST00000581707,ENST00000395756,ENST00000395757,ENST00000395751,ENST00000355815,ENST00000662439,ENST00000261646
ENSG00000073792:E011	ENSG00000073792	E011	287.036	0.00100975	16.0677	6.1118e-05	0.0431988	27.1268	24.5351	-0.310361	3	185672541	185672669	129	-	199	378	213	336	162	578	245	284	ENST00000457616,ENST00000421047,ENST00000382199
ENSG00000074696:E027	ENSG00000074696	E027	4.264	0.0258856	19.1272	1.22291e-05	0.0164832	1.61386	4.33833	2.85578	15	65574265	65574550	286	+	9	10	7	8	0	1	2	1	ENST00000561763
ENSG00000075711:E125	ENSG00000075711	E125	87.0881	0.00353171	18.6007	1.61158e-05	0.0193919	15.8907	13.0738	-0.575705	3	197297695	197297699	5	-	107	95	52	84	102	103	92	72	ENST00000456699,ENST00000660898,ENST00000436682,ENST00000667971,ENST00000664564,ENST00000486877,ENST00000661453,ENST00000671185,ENST00000669565,ENST00000660432,ENST00000422288,ENST00000659221,ENST00000670935,ENST00000656087,ENST00000666007,ENST00000662727,ENST00000670455,ENST00000392380,ENST00000392381
ENSG00000076043+ENSG00000076053+ENSG00000255663:E030	ENSG00000076043+ENSG00000076053+ENSG00000255663	E030	15.1308	0.0231724	16.5769	4.6717e-05	0.03749	7.46656	4.56553	-1.42477	11	114439484	114439487	4	+	14	9	13	3	12	33	27	12	ENST00000611665,ENST00000544196,ENST00000539754,ENST00000544010,ENST00000265881,ENST00000539275
ENSG00000076043+ENSG00000076053+ENSG00000255663:E031	ENSG00000076043+ENSG00000076053+ENSG00000255663	E031	17.243	0.0117188	20.0885	7.39395e-06	0.0115647	7.9149	5.00436	-1.32864	11	114439488	114439494	7	+	18	12	13	4	14	37	30	13	ENST00000611665,ENST00000544196,ENST00000539754,ENST00000265881,ENST00000544010,ENST00000539333,ENST00000539275
ENSG00000076382+ENSG00000167524+ENSG00000258472:E043	ENSG00000076382+ENSG00000167524+ENSG00000258472	E043	187.398	0.000806918	16.4039	5.11799e-05	0.0388599	22.4512	20.1126	-0.332794	17	28584652	28584662	11	-	161	252	172	198	57	322	284	137	ENST00000378976,ENST00000584206,ENST00000321765
ENSG00000077782:E058	ENSG00000077782	E058	41.9623	0.00477418	29.203	6.51788e-08	0.000298236	7.71119	11.4066	1.14069	8	38424509	38424527	19	-	44	57	111	58	14	26	24	16	ENST00000532791,ENST00000397103,ENST00000341462,ENST00000326324,ENST00000464163,ENST00000674380,ENST00000496296,ENST00000447712,ENST00000674474,ENST00000526570,ENST00000356207,ENST00000475621,ENST00000649678,ENST00000487647,ENST00000397113,ENST00000425967,ENST00000397091,ENST00000397108,ENST00000619564,ENST00000674235,ENST00000470826,ENST00000674217,ENST00000335922
ENSG00000079332:E001	ENSG00000079332	E001	77.4303	0.0075366	17.649	2.65655e-05	0.0263947	15.1963	11.8913	-0.721569	10	70147289	70150203	2915	-	68	81	50	65	97	96	78	82	ENST00000373242,ENST00000373241
ENSG00000079459:E050	ENSG00000079459	E050	8.71565	0.0441022	15.8985	6.68311e-05	0.0458393	2.47345	5.41852	2.26637	8	11831671	11831794	124	+	20	28	13	11	0	3	1	3	ENST00000529521
ENSG00000081052:E001	ENSG00000081052	E001	40.0885	0.00547674	17.9353	2.28544e-05	0.023861	8.89872	10.8527	0.578787	2	227002714	227007588	4875	-	38	80	5	71	45	7	45	38	ENST00000396625
ENSG00000082258:E008	ENSG00000082258	E008	79.1411	0.00167493	18.8698	1.39954e-05	0.0176978	14.95	12.5398	-0.517561	2	134918847	134919012	166	+	80	97	67	73	90	80	61	87	ENST00000264157,ENST00000295238,ENST00000475094,ENST00000419781,ENST00000417175,ENST00000464932,ENST00000452839
ENSG00000083544:E030	ENSG00000083544	E030	84.9011	0.00176754	17.8759	2.35791e-05	0.0243313	12.9331	15.455	0.525147	13	60535234	60538086	2853	+	145	99	133	96	41	93	66	44	ENST00000471710
ENSG00000084234:E053	ENSG00000084234	E053	360.738	0.0042794	18.7464	1.49304e-05	0.0183465	26.6974	30.6387	0.431997	11	130137256	130137291	36	+	417	417	449	356	203	500	342	308	ENST00000650012,ENST00000263574,ENST00000533616
ENSG00000084774:E051	ENSG00000084774	E051	7.96054	0.0200278	19.072	1.25881e-05	0.0166447	2.57627	5.6303	2.25977	2	27239799	27240095	297	+	21	8	18	11	3	2	3	2	ENST00000487239
ENSG00000085511:E011	ENSG00000085511	E011	4.78699	0.0560339	18.3598	1.82871e-05	0.0207822	1.44709	4.57804	3.3261	6	161067199	161067296	98	+	18	8	3	12	0	1	1	1	ENST00000490904
ENSG00000086758:E065	ENSG00000086758	E065	267.537	0.00134749	18.8543	1.41092e-05	0.0177771	23.3863	26.1481	0.343168	X	53592398	53592628	231	-	518	360	285	269	160	245	231	190	ENST00000218328,ENST00000612484,ENST00000262854,ENST00000342160
ENSG00000089154:E009	ENSG00000089154	E009	214.228	0.000558664	21.8839	2.89649e-06	0.0055656	23.691	21.0408	-0.360616	12	120136502	120136732	231	-	208	254	183	242	184	256	217	205	ENST00000300648,ENST00000549815
ENSG00000090621:E015	ENSG00000090621	E015	22.9194	0.00522622	20.9835	4.63259e-06	0.00796266	5.97917	8.7068	1.09064	1	39563446	39563613	168	-	30	49	20	44	11	9	17	16	ENST00000468476,ENST00000525045,ENST00000492468
ENSG00000090924:E009	ENSG00000090924	E009	9.34269	0.0134663	18.2508	1.93644e-05	0.021389	2.99881	5.6971	1.85534	19	39414196	39414232	37	+	15	15	21	16	3	0	5	4	ENST00000595920
ENSG00000090924:E054	ENSG00000090924	E054	412.576	0.00236566	21.0786	4.40813e-06	0.00766863	32.1582	28.6481	-0.36618	19	39425740	39428415	2676	+	321	607	369	554	314	477	318	429	ENST00000425673
ENSG00000091129:E019	ENSG00000091129	E019	821.195	0.000252125	17.5019	2.87028e-05	0.027781	41.4158	39.6827	-0.144549	7	108177990	108178112	123	-	1120	773	394	654	1213	393	1402	570	ENST00000351718,ENST00000379022,ENST00000413765,ENST00000379024,ENST00000379028,ENST00000465585
ENSG00000092421:E009	ENSG00000092421	E009	86.2933	0.0171575	16.8085	4.13478e-05	0.0352405	11.5811	17.2604	1.17686	5	116467748	116469544	1797	-	120	35	254	47	35	52	135	22	ENST00000513137
ENSG00000092621:E049	ENSG00000092621	E049	6.32227	0.067505	26.9196	2.12101e-07	0.000752632	1.49914	5.77542	3.89644	1	119727426	119727684	259	+	14	10	12	16	1	3	0	0	ENST00000641573
ENSG00000096093+ENSG00000170915:E058	ENSG00000096093+ENSG00000170915	E058	46.1736	0.0080121	24.6685	6.80896e-07	0.00185178	8.32975	11.7269	0.997571	6	52453544	52453556	13	+	76	74	58	95	27	15	16	30	ENST00000637340,ENST00000635911,ENST00000636253
ENSG00000096093+ENSG00000170915:E059	ENSG00000096093+ENSG00000170915	E059	74.1112	0.00897377	23.7398	1.10281e-06	0.002779	10.9144	14.6131	0.856754	6	52453557	52453755	199	+	121	115	94	144	53	27	32	39	ENST00000637340,ENST00000635911
ENSG00000099804:E011	ENSG00000099804	E011	17.121	0.0111931	19.5707	9.69465e-06	0.0141652	4.97592	7.54643	1.20668	19	541217	541252	36	+	20	23	36	23	13	3	14	8	ENST00000593036
ENSG00000099889:E020	ENSG00000099889	E020	33.8218	0.00646409	40.085	2.43152e-10	2.16811e-06	6.67431	10.6943	1.37118	22	19979081	19979416	336	-	25	91	34	72	22	3	11	28	ENST00000495096
ENSG00000100023+ENSG00000284630+ENSG00000207751+ENSG00000283871:E004	ENSG00000100023+ENSG00000284630+ENSG00000207751+ENSG00000283871	E004	14.033	0.0099064	16.557	4.72096e-05	0.0377406	4.50951	7.08568	1.30853	22	21653386	21653466	81	+	16	29	20	24	4	11	11	6	ENST00000498589
ENSG00000100083:E018	ENSG00000100083	E018	13.3527	0.0101421	21.9052	2.86462e-06	0.0055656	4.02311	7.00415	1.60493	22	37613024	37613032	9	+	15	30	20	23	9	5	4	7	ENST00000439161,ENST00000411501,ENST00000326597
ENSG00000100104:E010	ENSG00000100104	E010	143.845	0.00397799	23.9949	9.65903e-07	0.00252551	20.1889	16.9522	-0.522821	22	26491833	26494658	2826	+	181	137	129	121	118	255	131	116	ENST00000215917
ENSG00000100201:E004	ENSG00000100201	E004	2046.94	0.000379759	22.4884	2.11419e-06	0.00437896	59.7581	58.4735	-0.0848046	22	38485681	38486440	760	-	2648	2386	2204	2259	1543	1863	2093	1814	ENST00000403230,ENST00000216019,ENST00000431312,ENST00000396821
ENSG00000100321:E016	ENSG00000100321	E016	28.9299	0.0121722	17.7332	2.54147e-05	0.0256173	6.94108	9.81619	1.00752	22	39377912	39378381	470	+	51	38	48	30	14	20	37	7	ENST00000381535,ENST00000318801
ENSG00000100395:E028	ENSG00000100395	E028	4.96168	0.0243913	18.4538	1.74072e-05	0.0204335	1.94998	4.64744	2.50873	22	41227324	41227574	251	+	9	12	6	11	1	1	3	1	ENST00000466589,ENST00000479978,ENST00000481902
ENSG00000100906:E006	ENSG00000100906	E006	225.674	0.000669556	17.2589	3.26162e-05	0.0299269	21.609	24.3399	0.362765	14	35402394	35402441	48	-	521	202	144	147	292	171	299	83	ENST00000555371,ENST00000557389,ENST00000554001,ENST00000216797,ENST00000557140
ENSG00000100906:E021	ENSG00000100906	E021	169.981	0.00123972	16.2308	5.60753e-05	0.0410731	20.8808	18.7297	-0.326897	14	35404438	35404509	72	-	273	137	91	84	241	183	288	75	ENST00000557140,ENST00000557459,ENST00000554001,ENST00000216797,ENST00000557100,ENST00000555629
ENSG00000100906:E024	ENSG00000100906	E024	78.9401	0.0015814	18.5578	1.64828e-05	0.0197651	14.6711	12.3333	-0.510665	14	35404701	35404716	16	-	127	50	34	37	131	77	132	39	ENST00000557140,ENST00000557459,ENST00000554001,ENST00000216797,ENST00000555629
ENSG00000100906:E025	ENSG00000100906	E025	70.9131	0.00176569	20.0657	7.48282e-06	0.0116167	14.0115	11.5494	-0.56737	14	35404717	35404742	26	-	113	40	30	34	119	71	120	35	ENST00000557140,ENST00000557459,ENST00000216797,ENST00000555629
ENSG00000101126:E003	ENSG00000101126	E003	123.628	0.00345787	16.2921	5.42904e-05	0.0404272	18.8238	15.7252	-0.535573	20	50889048	50889957	910	-	117	165	86	120	92	198	122	122	ENST00000621696,ENST00000644386,ENST00000371602,ENST00000396029,ENST00000673732
ENSG00000101558:E001	ENSG00000101558	E001	182.62	0.00172989	17.3666	3.08189e-05	0.029123	22.2236	19.1489	-0.449347	18	9914016	9914051	36	+	167	168	174	148	141	364	165	171	ENST00000400000
ENSG00000101898+ENSG00000101294:E031	ENSG00000101898+ENSG00000101294	E031	31.4625	0.00592703	29.0196	7.16489e-08	0.000318642	7.01929	10.5319	1.18036	20	31548639	31548676	38	+	50	55	27	56	18	28	19	17	ENST00000464508,ENST00000464661,ENST00000460389,ENST00000649583
ENSG00000101901:E013	ENSG00000101901	E013	53.5851	0.0027146	17.1783	3.40297e-05	0.0311417	12.6436	10.1705	-0.636803	X	111681216	111681233	18	+	56	52	48	44	40	64	75	56	ENST00000610588,ENST00000623144,ENST00000636363,ENST00000621367,ENST00000492038,ENST00000470971,ENST00000468657,ENST00000624161,ENST00000622997,ENST00000489033,ENST00000486353,ENST00000473389,ENST00000394780,ENST00000624881,ENST00000622986,ENST00000482374,ENST00000495283,ENST00000251943,ENST00000371979
ENSG00000101901:E014	ENSG00000101901	E014	80.6131	0.00152337	16.1152	5.96037e-05	0.0425061	15.1095	12.8373	-0.480092	X	111681234	111681266	33	+	105	78	68	70	59	88	112	79	ENST00000610588,ENST00000486353,ENST00000623255,ENST00000623144,ENST00000636363,ENST00000621367,ENST00000492038,ENST00000470971,ENST00000468657,ENST00000622997,ENST00000489033,ENST00000624881,ENST00000473389,ENST00000394780,ENST00000624161,ENST00000622986,ENST00000482374,ENST00000495283,ENST00000251943,ENST00000371979
ENSG00000101901:E016	ENSG00000101901	E016	58.6077	0.00215949	24.6937	6.72052e-07	0.00185178	13.2963	10.4668	-0.700866	X	111681300	111681424	125	+	79	41	51	41	51	61	88	60	ENST00000623144,ENST00000610588,ENST00000621367,ENST00000471924,ENST00000468657,ENST00000489033,ENST00000623148,ENST00000622997,ENST00000482374,ENST00000495283,ENST00000251943
ENSG00000102225:E022	ENSG00000102225	E022	21.8871	0.0291923	15.9583	6.47539e-05	0.0450363	5.70115	8.93459	1.30368	X	47223312	47223551	240	+	38	34	23	37	7	8	27	13	ENST00000428400
ENSG00000103335:E038	ENSG00000103335	E038	242.81	0.000719733	15.7599	7.19091e-05	0.0467409	24.6859	22.6045	-0.269343	16	88721808	88722066	259	-	243	201	264	172	212	385	386	123	ENST00000301015
ENSG00000103429:E013	ENSG00000103429	E013	88.4712	0.00460986	23.7607	1.0909e-06	0.00276904	16.2147	12.655	-0.731163	16	14649974	14650556	583	+	71	92	49	74	95	155	73	104	ENST00000562442,ENST00000566520
ENSG00000103994:E036	ENSG00000103994	E036	356.582	0.000589257	31.004	2.57494e-08	0.000139912	26.7468	29.5917	0.316268	15	42449771	42451666	1896	-	418	492	483	422	246	309	267	304	ENST00000565948,ENST00000564754,ENST00000263805
ENSG00000104365:E074	ENSG00000104365	E074	36.2437	0.00493453	16.1541	5.83907e-05	0.0421273	7.91151	10.5213	0.830084	8	42329500	42330913	1414	+	51	49	56	50	23	14	32	25	ENST00000523599
ENSG00000104517:E021	ENSG00000104517	E021	220.202	0.000705664	17.4706	2.91789e-05	0.0278763	23.9268	21.4565	-0.331748	8	102270039	102270183	145	-	270	216	225	219	163	274	235	203	ENST00000521922,ENST00000518205,ENST00000520539,ENST00000220959
ENSG00000104529:E082	ENSG00000104529	E082	67.2293	0.00429113	21.2871	3.95391e-06	0.00716131	10.7146	14.075	0.800076	8	143594416	143594518	103	-	78	132	64	138	41	26	45	45	ENST00000531770,ENST00000526340
ENSG00000104738:E031	ENSG00000104738	E031	575.281	0.000302166	16.3651	5.2239e-05	0.0394059	34.625	36.4707	0.169802	8	47967365	47967450	86	+	616	752	718	682	194	962	519	423	ENST00000648407,ENST00000262105,ENST00000647877,ENST00000520637,ENST00000649919,ENST00000648519,ENST00000649838,ENST00000649973
ENSG00000104835+ENSG00000269190+ENSG00000269547:E065	ENSG00000104835+ENSG00000269190+ENSG00000269547	E065	12.6865	0.014452	16.5132	4.83121e-05	0.0380965	4.04789	6.75982	1.4842	19	38946717	38947046	330	-	19	19	20	25	6	6	9	4	ENST00000597696,ENST00000601394
ENSG00000105221:E082	ENSG00000105221	E082	10.3445	0.0361914	15.8267	6.9416e-05	0.0463329	3.34198	6.39756	1.87828	19	40266206	40266317	112	-	13	18	27	12	1	5	9	3	ENST00000580747,ENST00000441941,ENST00000492463
ENSG00000105281:E013	ENSG00000105281	E013	16.9528	0.0107999	16.2125	5.66186e-05	0.041359	6.00857	7.58286	0.67478	19	46784700	46784732	33	-	12	32	7	26	2	73	2	1	ENST00000594991,ENST00000593713,ENST00000434726
ENSG00000105662:E019	ENSG00000105662	E019	244.837	0.00202944	25.6737	4.04292e-07	0.00125529	25.0644	21.9794	-0.401382	19	18777953	18782333	4381	+	170	236	222	225	245	308	251	293	ENST00000338797,ENST00000321949
ENSG00000105854:E031	ENSG00000105854	E031	8.27104	0.0201043	17.5889	2.7418e-05	0.0270102	3.05263	5.79429	1.85294	7	95418176	95418402	227	-	17	16	13	8	5	1	5	5	ENST00000471883
ENSG00000106263:E039	ENSG00000106263	E039	837.642	0.000196334	23.1178	1.5237e-06	0.00355615	42.7465	40.4787	-0.185719	7	2379394	2379511	118	+	863	1056	652	897	621	1222	857	759	ENST00000397011,ENST00000494658,ENST00000475415,ENST00000360876,ENST00000468611,ENST00000465670
ENSG00000106278:E035	ENSG00000106278	E035	112.117	0.0490099	19.7868	8.658e-06	0.0131477	12.4631	20.7851	1.51873	7	122031560	122032080	521	+	47	163	132	266	112	39	36	109	ENST00000483995
ENSG00000106772:E040	ENSG00000106772	E040	76.1158	0.00304658	18.1569	2.03428e-05	0.0220929	11.7963	14.8686	0.680627	9	76826580	76826732	153	-	264	35	104	40	60	26	95	18	ENST00000376713,ENST00000492157,ENST00000376718,ENST00000443509,ENST00000428286
ENSG00000107262:E024	ENSG00000107262	E024	9.82928	0.0364436	18.4594	1.73561e-05	0.0204335	6.04941	3.5327	-1.55581	9	33264206	33264223	18	-	1	18	0	6	13	8	4	25	ENST00000473781,ENST00000635077
ENSG00000107372:E014	ENSG00000107372	E014	410.342	0.000393297	20.934	4.75375e-06	0.00806398	28.7297	31.4867	0.28983	9	72363470	72363606	137	-	477	575	283	505	484	275	360	367	ENST00000376962,ENST00000343431,ENST00000488164
ENSG00000108010:E004	ENSG00000108010	E004	2.4402	0.0694526	16.8509	4.04342e-05	0.0349469	3.42399	0.725802	-4.47781	10	130159746	130159834	89	+	0	0	0	1	6	5	4	2	ENST00000486974
ENSG00000108219:E029	ENSG00000108219	E029	960.915	0.000927507	41.0734	1.4662e-10	1.37803e-06	45.9258	41.7035	-0.333797	10	80519636	80522631	2996	+	743	1154	778	932	720	1561	899	1072	ENST00000372164,ENST00000372158,ENST00000429989
ENSG00000108846:E017	ENSG00000108846	E017	48.7411	0.0032953	22.5922	2.00291e-06	0.00424703	8.7064	11.8548	0.900748	17	50659182	50659236	55	+	113	79	64	63	35	5	29	25	ENST00000502426
ENSG00000108883:E046	ENSG00000108883	E046	40.1148	0.00533906	15.8915	6.70809e-05	0.0458711	8.21609	10.9875	0.846963	17	44872571	44873167	597	-	69	49	72	34	41	7	26	27	ENST00000590367
ENSG00000109743+ENSG00000237765:E017	ENSG00000109743+ENSG00000237765	E017	167.143	0.00261745	15.8897	6.71414e-05	0.0458711	21.2601	18.5694	-0.407051	4	15681835	15681860	26	+	228	195	150	170	150	149	213	118	ENST00000507305,ENST00000512855,ENST00000510032,ENST00000505260,ENST00000508567,ENST00000513053,ENST00000622362,ENST00000503600,ENST00000514803,ENST00000503617,ENST00000515697,ENST00000502502,ENST00000504598,ENST00000509022,ENST00000507992,ENST00000422728
ENSG00000110395:E022	ENSG00000110395	E022	672.918	0.000338509	23.5118	1.24151e-06	0.00308383	36.6287	38.718	0.183926	11	119299636	119301887	2252	+	767	1075	592	928	470	599	557	610	ENST00000634840,ENST00000264033
ENSG00000110395:E024	ENSG00000110395	E024	154.764	0.00122373	21.496	3.54571e-06	0.00648959	20.6457	17.7486	-0.453507	11	119306288	119306380	93	+	139	204	101	179	114	207	139	186	ENST00000634586,ENST00000264033
ENSG00000110906:E024	ENSG00000110906	E024	20.1352	0.0104226	19.3705	1.07659e-05	0.0150962	5.26839	8.07088	1.23656	12	109458185	109458848	664	-	43	36	25	32	10	3	15	9	ENST00000540089,ENST00000545759
ENSG00000110911:E013	ENSG00000110911	E013	268.725	0.00432637	15.8128	6.99287e-05	0.0463888	26.1604	22.8314	-0.417877	12	50986164	50987945	1782	-	276	223	176	181	314	524	309	182	ENST00000642227,ENST00000643123,ENST00000646740,ENST00000550782,ENST00000394904,ENST00000262052
ENSG00000111358+ENSG00000278861:E024	ENSG00000111358+ENSG00000278861	E024	12.208	0.00943654	15.9357	6.55299e-05	0.0453464	4.24414	6.63769	1.29449	12	123655825	123656128	304	+	20	15	22	14	8	9	9	5	ENST00000623811
ENSG00000111669:E020	ENSG00000111669	E020	29.7177	0.00862837	17.6361	2.67468e-05	0.0264991	9.95573	7.07614	-0.992777	12	6870036	6870048	13	+	26	18	27	26	22	44	55	23	ENST00000482209,ENST00000474253
ENSG00000111801:E017	ENSG00000111801	E017	3.27416	0.0411603	22.5136	2.08656e-06	0.00437896	1.10095	4.01419	3.73506	6	26443660	26443804	145	+	7	7	5	8	1	0	1	0	ENST00000474790,ENST00000467524
ENSG00000111801:E018	ENSG00000111801	E018	2.61776	0.0707878	19.5231	9.93888e-06	0.0144613	0.779251	3.68676	4.48642	6	26443805	26443939	135	+	7	10	3	3	1	0	0	0	ENST00000474790
ENSG00000112078:E017	ENSG00000112078	E017	124.877	0.00107193	17.5016	2.87069e-05	0.027781	16.274	18.5016	0.382191	6	36474890	36474921	32	+	173	143	167	131	65	196	97	79	ENST00000483557,ENST00000498267,ENST00000373731
ENSG00000112078:E028	ENSG00000112078	E028	515.321	0.00248759	18.4066	1.78437e-05	0.0205102	35.2789	31.7589	-0.339278	6	36490378	36491141	764	+	532	496	550	354	356	1002	534	429	ENST00000373731,ENST00000536244
ENSG00000112739:E018	ENSG00000112739	E018	208.697	0.000704721	15.8031	7.02855e-05	0.0463888	23.2491	21.109	-0.293311	6	4056321	4056435	115	+	262	251	182	194	162	281	203	188	ENST00000480058,ENST00000481109,ENST00000463634,ENST00000337659,ENST00000466185
ENSG00000112759:E036	ENSG00000112759	E036	10.6494	0.0119599	20.4379	6.15972e-06	0.00996299	3.70212	6.37101	1.57054	6	44230076	44230331	256	+	15	17	22	13	3	4	12	4	ENST00000472176,ENST00000642613,ENST00000645607
ENSG00000112851:E043	ENSG00000112851	E043	411.667	0.000437532	15.7226	7.33425e-05	0.0474068	31.2934	29.0927	-0.23076	5	66076316	66076408	93	+	477	492	354	432	439	395	365	382	ENST00000380938,ENST00000416865,ENST00000509946,ENST00000508515,ENST00000380943,ENST00000506030,ENST00000380935,ENST00000503913,ENST00000284037,ENST00000505822,ENST00000511297
ENSG00000112972:E021	ENSG00000112972	E021	91.0479	0.0229757	17.0422	3.65582e-05	0.0325144	17.5663	12.4258	-1.02291	5	43313413	43313473	61	-	80	95	91	91	68	171	60	92	ENST00000507004,ENST00000433297,ENST00000507293
ENSG00000113108+ENSG00000283602+ENSG00000283717+ENSG00000283155:E016	ENSG00000113108+ENSG00000283602+ENSG00000283717+ENSG00000283155	E016	43.6227	0.00363371	22.5074	2.09332e-06	0.00437896	8.63259	11.4161	0.815097	5	140561723	140561842	120	-	83	51	70	48	32	8	40	28	ENST00000511896,ENST00000510241,ENST00000511463,ENST00000504872,ENST00000515056
ENSG00000113163:E039	ENSG00000113163	E039	36.715	0.004711	16.1247	5.93044e-05	0.0424884	8.18351	10.6604	0.770206	5	75399310	75399380	71	-	76	47	32	41	26	11	37	35	ENST00000644516,ENST00000644072,ENST00000380494,ENST00000405807,ENST00000357457,ENST00000643780,ENST00000646172,ENST00000261415
ENSG00000113648:E028	ENSG00000113648	E028	18.5434	0.0105001	16.2048	5.685e-05	0.041359	5.31751	7.84123	1.12584	5	135360416	135360496	81	-	30	27	23	32	13	5	13	12	ENST00000512507,ENST00000504197
ENSG00000113845:E006	ENSG00000113845	E006	531.103	0.000403669	23.135	1.51014e-06	0.00354831	35.2054	32.6612	-0.242759	3	119498583	119498816	234	+	633	559	397	457	512	734	561	481	ENST00000486418,ENST00000493694,ENST00000492164,ENST00000264244,ENST00000463927,ENST00000494664,ENST00000466984
ENSG00000113845:E007	ENSG00000113845	E007	538.939	0.0011668	18.7752	1.47068e-05	0.0182654	35.5994	32.7008	-0.275218	3	119498817	119498927	111	+	613	580	418	442	491	786	573	501	ENST00000498399,ENST00000486418,ENST00000493694,ENST00000492164,ENST00000264244,ENST00000463927,ENST00000494664,ENST00000466984
ENSG00000114354:E029	ENSG00000114354	E029	79.5865	0.00157541	15.6111	7.77975e-05	0.0492961	13.2055	14.941	0.363869	3	100748943	100748963	21	+	119	110	74	91	37	138	63	49	ENST00000240851,ENST00000481203,ENST00000476228
ENSG00000114626:E008	ENSG00000114626	E008	7.95971	0.0234316	18.4226	1.76947e-05	0.0205102	2.57013	5.4028	2.14726	3	127673306	127673383	78	+	19	8	26	6	1	4	4	0	ENST00000466612,ENST00000467179
ENSG00000114867:E107	ENSG00000114867	E107	1081.64	0.000229642	22.2099	2.44406e-06	0.00480357	47.3022	45.0639	-0.17077	3	184334909	184335017	109	+	1223	1379	856	1172	981	1311	1074	898	ENST00000435046,ENST00000350481,ENST00000434061,ENST00000414031,ENST00000475721,ENST00000342981,ENST00000346169,ENST00000352767,ENST00000424196,ENST00000442406,ENST00000382330,ENST00000392537,ENST00000460829
ENSG00000114867:E108	ENSG00000114867	E108	759.023	0.000594108	25.7755	3.83528e-07	0.00120155	41.2786	38.3063	-0.251369	3	184335018	184335054	37	+	811	957	571	818	712	954	770	635	ENST00000435046,ENST00000346169,ENST00000352767,ENST00000414031,ENST00000475721,ENST00000342981,ENST00000350481,ENST00000424196,ENST00000442406,ENST00000434061,ENST00000392537,ENST00000460829
ENSG00000114993:E006	ENSG00000114993	E006	20.6286	0.00998469	35.7693	2.22126e-09	1.47872e-05	4.89943	8.99466	1.76179	2	74426575	74426759	185	-	37	26	39	33	10	12	12	6	ENST00000640304
ENSG00000115084:E002	ENSG00000115084	E002	675.043	0.000583947	30.6145	3.14734e-08	0.000162762	39.3484	36.3027	-0.267374	2	113706709	113714352	7644	-	969	642	604	529	670	905	790	431	ENST00000245680
ENSG00000115306:E013	ENSG00000115306	E013	278.146	0.00208654	16.2299	5.61027e-05	0.0410731	23.7944	26.7857	0.364998	2	54621400	54621512	113	+	366	364	244	338	240	259	215	262	ENST00000356805,ENST00000333896,ENST00000389980,ENST00000615901
ENSG00000115414:E023	ENSG00000115414	E023	32.443	0.00580573	17.5059	2.86418e-05	0.027781	7.48253	10.7249	1.04793	2	215370433	215370520	88	-	165	8	19	4	4	14	75	1	ENST00000480024
ENSG00000115677:E014	ENSG00000115677	E014	699.716	0.000843956	18.2722	1.91479e-05	0.021342	39.6815	36.9847	-0.234384	2	241230177	241230203	27	-	617	1055	290	959	720	678	575	802	ENST00000487169,ENST00000310931,ENST00000391976,ENST00000484412,ENST00000442730,ENST00000391975,ENST00000427183
ENSG00000115875:E002	ENSG00000115875	E002	380.133	0.000617447	23.4635	1.27309e-06	0.00313056	27.8083	30.5723	0.298175	2	38743601	38744452	852	-	441	627	385	531	207	411	256	337	ENST00000425778,ENST00000446327,ENST00000313117
ENSG00000115875:E005	ENSG00000115875	E005	104.117	0.0015254	22.2092	2.44495e-06	0.00480357	14.3275	17.1782	0.537523	2	38744893	38744894	2	-	139	186	118	142	44	113	73	73	ENST00000446327,ENST00000432873,ENST00000313117,ENST00000425778,ENST00000425941,ENST00000409276,ENST00000452806
ENSG00000115875:E019	ENSG00000115875	E019	101.979	0.00169244	15.66	7.58089e-05	0.0486394	16.7765	14.3807	-0.45623	2	38748898	38748912	15	-	109	95	111	90	97	108	121	91	ENST00000487773,ENST00000415527,ENST00000425778,ENST00000425941,ENST00000431066,ENST00000443213
ENSG00000116001+ENSG00000115998:E077	ENSG00000116001+ENSG00000115998	E077	40.6584	0.00564451	27.0727	1.95941e-07	0.00070246	7.86587	11.3341	1.06436	2	70227824	70227839	16	-	79	63	65	49	19	11	30	27	ENST00000496096
ENSG00000116350+ENSG00000277916:E003	ENSG00000116350+ENSG00000277916	E003	1068.87	0.000827387	25.2072	5.14901e-07	0.00150468	47.1216	44.892	-0.170523	1	29148671	29149226	556	-	1191	1233	1111	917	737	1517	1300	828	ENST00000373795,ENST00000466448,ENST00000634348
ENSG00000116641:E101	ENSG00000116641	E101	118.29	0.000942612	16.4293	5.04984e-05	0.0386536	15.5505	17.9646	0.428948	1	62618718	62618786	69	-	218	140	149	132	62	112	113	72	ENST00000635123,ENST00000454575,ENST00000340370,ENST00000404627,ENST00000635253,ENST00000634264,ENST00000614472,ENST00000637227,ENST00000637208,ENST00000251157
ENSG00000117523:E012	ENSG00000117523	E012	168.508	0.00180931	20.7412	5.25739e-06	0.0087897	18.248	21.3363	0.470077	1	171515797	171515859	63	+	317	216	210	165	125	140	126	110	ENST00000367742,ENST00000338920,ENST00000392078,ENST00000426496,ENST00000476522,ENST00000467601
ENSG00000117724:E028	ENSG00000117724	E028	762.244	0.00111331	25.5112	4.39828e-07	0.00134167	41.8336	38.5037	-0.279727	1	214658850	214659028	179	+	614	1175	666	1013	254	1179	948	602	ENST00000366955
ENSG00000117724:E029	ENSG00000117724	E029	1050.19	0.000239164	58.5021	2.03073e-14	3.92326e-10	47.7384	44.2816	-0.264433	1	214663591	214664571	981	+	851	1651	917	1402	392	1549	1256	851	ENST00000366955
ENSG00000118058+ENSG00000285827+ENSG00000167283:E044	ENSG00000118058+ENSG00000285827+ENSG00000167283	E044	52.3667	0.00212826	23.0643	1.56675e-06	0.00360819	9.57151	12.3353	0.741386	11	118471778	118471985	208	+	90	100	55	79	33	23	36	30	ENST00000531904,ENST00000648261,ENST00000649690,ENST00000389506,ENST00000534358,ENST00000649699
ENSG00000118242+ENSG00000115425:E003	ENSG00000118242+ENSG00000115425	E003	46.7	0.0122262	21.165	4.21386e-06	0.00747637	11.8208	8.10053	-1.10203	2	215943740	215944110	371	-	26	29	10	27	39	131	76	44	ENST00000263268
ENSG00000118242+ENSG00000115425:E009	ENSG00000118242+ENSG00000115425	E009	194.144	0.000904694	17.1419	3.46879e-05	0.0314601	22.0693	19.5543	-0.365307	2	215947023	215947113	91	-	149	173	83	148	165	378	292	194	ENST00000424992,ENST00000620139,ENST00000420348,ENST00000263268,ENST00000439791
ENSG00000118242+ENSG00000115425:E014	ENSG00000118242+ENSG00000115425	E014	4.52786	0.0388349	16.2071	5.67821e-05	0.041359	2.01006	4.65039	2.42297	2	216032789	216032959	171	-	14	3	7	6	4	1	1	2	ENST00000420348
ENSG00000118242+ENSG00000115425:E021	ENSG00000118242+ENSG00000115425	E021	46.2244	0.0114452	17.8964	2.33265e-05	0.0241423	9.20521	12.378	0.865175	2	216043972	216044015	44	-	66	57	46	47	21	56	58	37	ENST00000461330,ENST00000464737,ENST00000265322,ENST00000442122
ENSG00000118242+ENSG00000115425:E030	ENSG00000118242+ENSG00000115425	E030	75.3316	0.00742238	22.8916	1.71404e-06	0.00387537	11.8738	15.5023	0.784847	2	216065312	216065449	138	-	97	103	61	82	41	93	83	70	ENST00000497889,ENST00000487318,ENST00000474093,ENST00000265322,ENST00000442122,ENST00000461330
ENSG00000118242+ENSG00000115425:E031	ENSG00000118242+ENSG00000115425	E031	51.9665	0.00279903	28.9797	7.31389e-08	0.000318642	9.82623	13.0329	0.826315	2	216065450	216065477	28	-	66	73	45	56	30	66	54	45	ENST00000497889,ENST00000487318,ENST00000474093,ENST00000265322,ENST00000442122,ENST00000461330,ENST00000464722
ENSG00000118242+ENSG00000115425:E032	ENSG00000118242+ENSG00000115425	E032	75.0353	0.0068936	22.7956	1.8018e-06	0.00393752	11.8489	15.4338	0.777906	2	216066385	216066518	134	-	88	115	63	74	53	95	71	66	ENST00000497889,ENST00000487318,ENST00000474093,ENST00000265322,ENST00000442122,ENST00000461330,ENST00000464722
ENSG00000118242+ENSG00000115425:E034	ENSG00000118242+ENSG00000115425	E034	52.8492	0.00578947	17.3833	3.05497e-05	0.0289473	10.0725	12.8882	0.72132	2	216081618	216081745	128	-	59	80	42	54	34	65	57	49	ENST00000474093,ENST00000497889,ENST00000265322,ENST00000442122,ENST00000487318
ENSG00000118785:E024	ENSG00000118785	E024	169.675	0.00353913	22.2473	2.39701e-06	0.00479058	17.8414	22.2719	0.667504	4	87983327	87983410	84	+	123	449	12	315	142	43	198	147	ENST00000237623,ENST00000395080,ENST00000614857
ENSG00000119688+ENSG00000258559:E019	ENSG00000119688+ENSG00000258559	E019	29.2185	0.0037206	33.3561	7.67352e-09	4.68152e-05	6.45838	10.0889	1.29642	14	74288660	74288715	56	-	40	44	50	46	12	18	17	19	ENST00000484380,ENST00000481348,ENST00000556517
ENSG00000120265:E025	ENSG00000120265	E025	540.304	0.0017946	18.1929	1.99625e-05	0.0218989	33.0206	35.7974	0.262084	6	149810909	149811420	512	+	905	581	524	501	441	722	519	318	ENST00000464889,ENST00000367384,ENST00000649295,ENST00000544496,ENST00000367380
ENSG00000120742:E005	ENSG00000120742	E005	937.251	0.00133765	16.2555	5.535e-05	0.0408427	44.3771	42.8209	-0.123378	3	150546052	150546496	445	-	1207	987	858	838	740	1558	1034	576	ENST00000479209,ENST00000239944,ENST00000491660,ENST00000487153
ENSG00000120802:E035	ENSG00000120802	E035	428.199	0.00223162	18.0266	2.17838e-05	0.0229555	32.5298	29.6716	-0.292562	12	98548829	98548957	129	+	368	563	393	500	219	789	480	292	ENST00000393053,ENST00000556029
ENSG00000120885+ENSG00000284280:E038	ENSG00000120885+ENSG00000284280	E038	11.4442	0.0124333	16.758	4.24631e-05	0.035562	4.02072	6.5657	1.41919	8	27613684	27614172	489	-	18	10	19	11	17	4	7	5	ENST00000522238
ENSG00000121413:E033	ENSG00000121413	E033	172.56	0.00086708	17.3185	3.16098e-05	0.0294424	21.0048	18.9746	-0.305873	19	58098174	58098203	30	-	129	206	131	189	192	194	154	188	ENST00000600845,ENST00000600897,ENST00000601063,ENST00000600318,ENST00000594191,ENST00000421612,ENST00000240727,ENST00000601144
ENSG00000122566:E015	ENSG00000122566	E015	5790.81	0.000609148	15.8413	6.8884e-05	0.0461549	84.9484	82.9091	-0.116874	7	26193575	26193694	120	-	6090	8258	5676	5747	3501	7707	6046	5137	ENST00000354667,ENST00000618183,ENST00000463181,ENST00000490912,ENST00000356674,ENST00000360787,ENST00000608362
ENSG00000122566:E027	ENSG00000122566	E027	1137.85	0.00193723	19.3793	1.07165e-05	0.0150877	44.8318	49.2986	0.336766	7	26197831	26197866	36	-	1338	1948	1146	1461	594	1228	999	886	ENST00000354667,ENST00000360787,ENST00000618183,ENST00000463181,ENST00000490912
ENSG00000124802+ENSG00000259040+ENSG00000239264+ENSG00000265818+ENSG00000188428:E025	ENSG00000124802+ENSG00000259040+ENSG00000239264+ENSG00000265818+ENSG00000188428	E025	76.0986	0.00170049	26.2147	3.05492e-07	0.00102149	12.2094	15.198	0.644516	6	8015726	8015828	103	-	145	80	86	84	38	101	73	40	ENST00000397457,ENST00000397456,ENST00000244777,ENST00000475998,ENST00000627748,ENST00000486432,ENST00000543936
ENSG00000124802+ENSG00000259040+ENSG00000239264+ENSG00000265818+ENSG00000188428:E027	ENSG00000124802+ENSG00000259040+ENSG00000239264+ENSG00000265818+ENSG00000188428	E027	71.0971	0.00498374	15.8741	6.76989e-05	0.0459238	11.8282	14.6205	0.623028	6	8026367	8026425	59	-	134	73	75	83	42	95	59	41	ENST00000397457,ENST00000397456,ENST00000244777,ENST00000627748,ENST00000486432,ENST00000439343,ENST00000543936
ENSG00000125462:E012	ENSG00000125462	E012	592.108	0.000664712	25.2548	5.02334e-07	0.00149305	36.3011	33.1125	-0.298974	1	156404412	156404507	96	-	0	1062	13	983	742	13	0	1667	ENST00000310027,ENST00000608007,ENST00000498346,ENST00000400991,ENST00000465270,ENST00000465570,ENST00000673141,ENST00000486517,ENST00000471156,ENST00000488498,ENST00000357975,ENST00000615748,ENST00000492750,ENST00000497824,ENST00000368242,ENST00000368243,ENST00000462458,ENST00000497822
ENSG00000125462:E013	ENSG00000125462	E013	716.222	0.000574893	34.0169	5.46362e-09	3.39281e-05	39.7726	35.4966	-0.376976	1	156404508	156404601	94	-	0	1259	14	1134	987	11	3	1980	ENST00000310027,ENST00000608007,ENST00000498346,ENST00000488498,ENST00000465270,ENST00000465570,ENST00000673141,ENST00000486517,ENST00000471156,ENST00000400991,ENST00000357975,ENST00000615748,ENST00000492750,ENST00000368243,ENST00000368242,ENST00000497824,ENST00000462458,ENST00000464238,ENST00000497822
ENSG00000125462:E014	ENSG00000125462	E014	407.649	0.00419684	56.6142	5.30266e-14	9.21999e-10	25.8626	33.9745	0.861537	1	156404602	156407079	2478	-	0	1068	14	1127	487	0	3	608	ENST00000488498
ENSG00000125462:E017	ENSG00000125462	E017	113.979	0.00191888	23.0811	1.55309e-06	0.00360059	14.6519	17.8073	0.57867	1	156407198	156407696	499	-	0	287	3	257	153	0	1	204	ENST00000488498
ENSG00000125462:E022	ENSG00000125462	E022	159.645	0.00851149	16.5195	4.81511e-05	0.0380965	16.2989	22.2221	0.929788	1	156408092	156409030	939	-	0	426	1	453	157	0	1	265	ENST00000488498
ENSG00000125462:E023	ENSG00000125462	E023	102.344	0.00212849	41.6612	1.08542e-10	1.04848e-06	13.2504	17.5675	0.834421	1	156411831	156412521	691	-	0	274	2	256	137	0	0	155	ENST00000476966
ENSG00000125462:E024	ENSG00000125462	E024	68.706	0.00280946	37.7793	7.92168e-10	6.40643e-06	10.39	14.9762	1.07306	1	156412522	156412708	187	-	0	197	2	184	76	0	0	103	ENST00000465570,ENST00000476966
ENSG00000125462:E025	ENSG00000125462	E025	121.236	0.00581852	25.9288	3.54237e-07	0.00111987	14.3506	19.308	0.882071	1	156412709	156413412	704	-	0	368	3	284	143	0	2	188	ENST00000476966
ENSG00000125462:E028	ENSG00000125462	E028	100.253	0.00610622	18.9407	1.34843e-05	0.0173648	13.4742	17.2064	0.723284	1	156413498	156413915	418	-	0	280	8	226	115	2	0	177	ENST00000476966
ENSG00000125462:E029	ENSG00000125462	E029	59.8362	0.00600192	23.2206	1.44439e-06	0.00344033	9.95856	13.8055	0.956699	1	156413916	156414055	140	-	0	181	4	141	68	0	0	94	ENST00000476966,ENST00000463309
ENSG00000125462:E032	ENSG00000125462	E032	83.5436	0.00422571	18.0283	2.17646e-05	0.0229555	12.0646	15.9187	0.816646	1	156414107	156414298	192	-	0	211	4	220	83	0	0	156	ENST00000484428,ENST00000463309,ENST00000471156,ENST00000489877,ENST00000476966,ENST00000464203,ENST00000482932
ENSG00000125462:E033	ENSG00000125462	E033	448.25	0.000841466	27.2312	1.80526e-07	0.00066785	32.3337	28.7634	-0.371011	1	156414654	156414753	100	-	0	794	8	707	561	2	1	1304	ENST00000484428,ENST00000310027,ENST00000476966,ENST00000608007,ENST00000463309,ENST00000464203,ENST00000486517,ENST00000471156,ENST00000357975,ENST00000615748,ENST00000368243,ENST00000368242,ENST00000497824,ENST00000489877,ENST00000497822,ENST00000462458,ENST00000482932
ENSG00000125462:E034	ENSG00000125462	E034	91.4397	0.00225807	34.4511	4.37094e-09	2.76363e-05	12.1864	17.0298	0.987571	1	156414754	156415396	643	-	0	259	1	239	93	0	0	154	ENST00000608007
ENSG00000125462:E035	ENSG00000125462	E035	172.796	0.00572208	43.3436	4.59232e-11	4.69699e-07	16.2189	23.6107	1.12913	1	156415397	156416768	1372	-	0	500	3	496	189	0	0	235	ENST00000462458,ENST00000608007
ENSG00000125462:E038	ENSG00000125462	E038	49.7751	0.00396474	22.4832	2.1199e-06	0.00437896	8.97276	12.6857	1.01168	1	156416865	156416939	75	-	0	141	0	132	56	0	0	77	ENST00000462458,ENST00000608007
ENSG00000125462:E039	ENSG00000125462	E039	80.977	0.00248729	61.1615	5.25797e-15	1.14279e-10	10.977	16.4737	1.19484	1	156416940	156417439	500	-	0	240	2	224	97	0	0	103	ENST00000608007
ENSG00000125462:E051	ENSG00000125462	E051	305.996	0.00267724	44.4423	2.61968e-11	2.84686e-07	28.9147	21.6748	-0.887998	1	156426798	156426872	75	-	0	454	4	371	413	1	2	1001	ENST00000484428,ENST00000310027,ENST00000400991,ENST00000673141,ENST00000469813,ENST00000471156,ENST00000357975,ENST00000495000,ENST00000368243,ENST00000497824,ENST00000489877,ENST00000476966
ENSG00000125462:E052	ENSG00000125462	E052	244.872	0.00212625	52.357	4.6275e-13	6.43685e-09	26.0655	19.1452	-0.938656	1	156429376	156429399	24	-	0	346	4	287	357	1	2	790	ENST00000484428,ENST00000310027,ENST00000400991,ENST00000673141,ENST00000469813,ENST00000357975,ENST00000495000,ENST00000497824,ENST00000368243,ENST00000489877,ENST00000476966
ENSG00000125462:E053	ENSG00000125462	E053	175.154	0.00254097	54.5173	1.54083e-13	2.43557e-09	22.4712	15.7842	-1.05883	1	156429400	156429401	2	-	0	234	2	191	257	1	1	584	ENST00000484428,ENST00000310027,ENST00000400991,ENST00000673141,ENST00000469813,ENST00000357975,ENST00000495000,ENST00000368243,ENST00000497824,ENST00000476966
ENSG00000125462:E054	ENSG00000125462	E054	167.174	0.00463109	37.215	1.05799e-09	8.36172e-06	22.2331	15.33	-1.11288	1	156429402	156429410	9	-	0	227	2	175	241	1	1	565	ENST00000469813,ENST00000400991,ENST00000673141,ENST00000310027,ENST00000357975,ENST00000495000,ENST00000497824,ENST00000368243,ENST00000476966
ENSG00000125462:E055	ENSG00000125462	E055	95.0495	0.00950533	23.8552	1.03863e-06	0.00267543	17.2304	11.1622	-1.27947	1	156429411	156429413	3	-	0	124	1	87	143	1	1	327	ENST00000469813,ENST00000400991,ENST00000673141,ENST00000310027,ENST00000495000,ENST00000368243,ENST00000497824,ENST00000476966
ENSG00000125462:E056	ENSG00000125462	E056	61.882	0.010308	19.9183	8.08246e-06	0.0124366	13.8543	9.13771	-1.21774	1	156429414	156429418	5	-	0	82	1	58	85	1	1	219	ENST00000469813,ENST00000400991,ENST00000673141,ENST00000495000,ENST00000497824,ENST00000368243,ENST00000476966
ENSG00000125462:E057	ENSG00000125462	E057	40.229	0.00689106	23.1558	1.49388e-06	0.00353399	11.1157	7.25491	-1.2422	1	156429419	156429423	5	-	0	46	1	41	57	1	1	142	ENST00000469813,ENST00000400991,ENST00000673141,ENST00000368243,ENST00000497824,ENST00000476966
ENSG00000125462:E060	ENSG00000125462	E060	32.3771	0.0102014	16.0493	6.1713e-05	0.0434427	10.0236	6.47024	-1.27217	1	156429430	156429548	119	-	0	39	1	30	48	0	0	114	ENST00000497824,ENST00000469813,ENST00000673141
ENSG00000126005+ENSG00000261582+ENSG00000242372:E031	ENSG00000126005+ENSG00000261582+ENSG00000242372	E031	6.854	0.0171477	19.8824	8.23569e-06	0.0126166	2.35588	5.28274	2.33354	20	35278911	35278917	7	-	9	20	5	20	0	3	3	2	ENST00000374443,ENST00000440766,ENST00000374436,ENST00000447927
ENSG00000126522+ENSG00000241258+ENSG00000249319:E057	ENSG00000126522+ENSG00000241258+ENSG00000249319	E057	5.57814	0.0203431	16.1569	5.83061e-05	0.0421273	2.20919	4.66084	2.15677	7	66093335	66093576	242	+	17	8	10	7	2	2	3	0	ENST00000672498,ENST00000304874
ENSG00000127483:E042	ENSG00000127483	E042	448.742	0.00383678	18.5395	1.66419e-05	0.0198874	33.411	29.5128	-0.395479	1	20787195	20787307	113	-	468	420	452	385	395	602	502	416	ENST00000438032,ENST00000437575,ENST00000424732
ENSG00000127603:E081	ENSG00000127603	E081	136.388	0.00745884	24.6665	6.81603e-07	0.00185178	15.4863	20.1113	0.779567	1	39340804	39340953	150	+	230	218	145	194	106	83	100	73	ENST00000372915,ENST00000567887,ENST00000564288,ENST00000289893
ENSG00000127603:E104	ENSG00000127603	E104	763.497	0.000222107	17.5315	2.82584e-05	0.0276976	38.6665	41.0819	0.203943	1	39422374	39422535	162	+	827	1212	651	1062	607	902	459	642	ENST00000372915,ENST00000567887,ENST00000289893,ENST00000673980,ENST00000372925,ENST00000361689,ENST00000564288,ENST00000671089,ENST00000530275
ENSG00000127990:E007	ENSG00000127990	E007	21.0252	0.00801546	15.7989	7.04447e-05	0.0463888	5.94372	8.52101	1.04513	7	94585232	94585236	5	-	50	28	16	26	15	17	19	9	ENST00000645665,ENST00000445866,ENST00000648936,ENST00000447873,ENST00000643206,ENST00000647351,ENST00000645804,ENST00000644816,ENST00000646489,ENST00000643160,ENST00000522045,ENST00000642933
ENSG00000128513:E026	ENSG00000128513	E026	100.503	0.00120992	18.6586	1.56337e-05	0.0190092	16.895	14.2495	-0.504186	7	124829254	124829342	89	-	105	99	99	79	76	171	106	90	ENST00000662531,ENST00000653274,ENST00000357628,ENST00000393329,ENST00000609106,ENST00000436534,ENST00000653241,ENST00000657892,ENST00000655761,ENST00000664330,ENST00000608057,ENST00000668382,ENST00000664366,ENST00000653892,ENST00000653819
ENSG00000128731:E022	ENSG00000128731	E022	229.91	0.00153927	17.5008	2.87185e-05	0.027781	24.4978	21.7846	-0.35808	15	28132100	28132261	162	-	233	258	260	213	163	256	286	209	ENST00000650509,ENST00000649023,ENST00000261609
ENSG00000128731:E025	ENSG00000128731	E025	150.653	0.00103977	17.4302	2.98049e-05	0.0283746	20.2302	17.6946	-0.4013	15	28135478	28135556	79	-	163	184	148	132	96	193	161	161	ENST00000650509,ENST00000649023,ENST00000261609
ENSG00000128928:E019	ENSG00000128928	E019	55.8065	0.0220491	16.8431	4.05997e-05	0.0349469	9.59355	13.5475	1.01002	15	40414406	40414888	483	+	80	82	64	89	34	20	46	49	ENST00000560660
ENSG00000128951:E018	ENSG00000128951	E018	24.6407	0.00593225	17.1391	3.47395e-05	0.0314601	6.36205	8.92113	0.981569	15	48341136	48341288	153	+	39	31	41	34	11	16	21	14	ENST00000559852
ENSG00000129103:E025	ENSG00000129103	E025	21.8966	0.0138267	21.4334	3.66334e-06	0.00666978	5.42701	9.03334	1.47834	7	56076528	56076602	75	+	58	12	45	18	11	6	26	7	ENST00000461912
ENSG00000129103:E026	ENSG00000129103	E026	34.5404	0.0223055	17.112	3.52387e-05	0.0317468	7.2788	11.0125	1.20538	7	56076603	56076833	231	+	75	29	61	33	22	15	42	11	ENST00000531229,ENST00000461912
ENSG00000129946:E005	ENSG00000129946	E005	4.13169	0.0295311	17.9229	2.30037e-05	0.0238792	1.52673	4.45941	3.09556	19	419057	419879	823	-	1	14	4	13	2	0	0	2	ENST00000587423
ENSG00000130119:E040	ENSG00000130119	E040	19.4301	0.0090321	17.8023	2.45087e-05	0.0249214	8.13218	5.47182	-1.14889	X	54560941	54560967	27	+	12	16	17	8	16	42	32	15	ENST00000336470,ENST00000674225,ENST00000674420,ENST00000360845,ENST00000674311
ENSG00000130309:E010	ENSG00000130309	E010	12.6899	0.0200062	18.1465	2.04549e-05	0.0220929	3.56681	7.20804	2.03607	19	17571870	17571924	55	+	19	8	46	9	4	8	7	3	ENST00000601354
ENSG00000130517:E016	ENSG00000130517	E016	240.719	0.00093067	18.041	2.16196e-05	0.0229555	22.6818	24.6398	0.253209	19	18363431	18363678	248	+	186	354	214	311	193	330	135	256	ENST00000600283,ENST00000604499,ENST00000596962,ENST00000597431,ENST00000252813,ENST00000269919
ENSG00000131446:E001	ENSG00000131446	E001	69.1545	0.00742537	16.7411	4.28425e-05	0.0356423	14.1569	11.3112	-0.658788	5	180784782	180790542	5761	-	51	73	21	69	73	125	69	79	ENST00000333055
ENSG00000131504:E008	ENSG00000131504	E008	504.627	0.000372118	24.4175	7.75606e-07	0.00207475	34.6576	32.1276	-0.244497	5	141516625	141517008	384	-	580	695	356	587	341	566	575	484	ENST00000448451,ENST00000643312,ENST00000476339,ENST00000468119,ENST00000253811,ENST00000518047,ENST00000389057,ENST00000389054,ENST00000643718,ENST00000398557,ENST00000647433
ENSG00000132254:E001	ENSG00000132254	E001	29.3967	0.00429494	26.5404	2.58085e-07	0.000897491	9.69874	6.69298	-1.07798	11	6474683	6475679	997	-	12	27	12	27	38	43	23	47	ENST00000614314
ENSG00000132424:E034	ENSG00000132424	E034	13.6214	0.0211872	19.4996	1.00622e-05	0.0145797	3.93001	6.97199	1.65925	6	99415748	99416348	601	-	28	21	22	23	6	0	10	6	ENST00000466057
ENSG00000132471:E032	ENSG00000132471	E032	11.1318	0.0158524	15.8424	6.88411e-05	0.0461549	3.87387	6.40493	1.45488	17	75851677	75852350	674	-	17	17	21	13	7	5	8	5	ENST00000587642
ENSG00000132535:E050	ENSG00000132535	E050	12.075	0.0218611	21.6239	3.31688e-06	0.00616815	3.53808	6.80032	1.89053	17	7206931	7207295	365	-	26	24	20	14	7	1	5	6	ENST00000650301,ENST00000649971
ENSG00000132692:E027	ENSG00000132692	E027	35.4124	0.00789054	18.3697	1.81924e-05	0.0207423	6.88899	10.304	1.17083	1	156657097	156657674	578	+	0	45	0	33	72	0	2	101	ENST00000496038
ENSG00000132963:E008	ENSG00000132963	E008	874.429	0.000638989	18.1492	2.0426e-05	0.0220929	41.2895	43.7134	0.195587	13	28678035	28678925	891	+	1270	1154	634	1027	535	1142	933	666	ENST00000380842,ENST00000460403
ENSG00000133030:E061	ENSG00000133030	E061	743.208	0.0010826	22.859	1.74328e-06	0.00387537	41.1104	37.9616	-0.267562	17	17189501	17192647	3147	+	1089	861	530	759	535	850	836	697	ENST00000651222,ENST00000395811
ENSG00000134265:E017	ENSG00000134265	E017	7.43116	0.0775738	16.4374	5.02833e-05	0.0386005	2.26244	5.61504	2.62695	18	10540400	10540779	380	+	10	10	21	13	2	1	1	4	ENST00000582978
ENSG00000134744:E049	ENSG00000134744	E049	21.9928	0.01191	23.7986	1.06959e-06	0.00273493	5.30289	8.71367	1.44046	1	52462480	52462912	433	-	39	32	46	27	11	6	16	8	ENST00000469810,ENST00000371541
ENSG00000134874:E015	ENSG00000134874	E015	11.7973	0.0113453	18.426	1.76629e-05	0.0205102	3.61781	6.7304	1.79618	13	95599357	95599364	8	-	26	9	35	8	3	7	8	3	ENST00000466569
ENSG00000134884:E012	ENSG00000134884	E012	979.656	0.000699861	20.691	5.39677e-06	0.00897955	45.2251	43.3533	-0.146828	13	106567624	106568137	514	-	1222	915	1443	840	623	1040	1296	663	ENST00000400198,ENST00000472226
ENSG00000135045:E001	ENSG00000135045	E001	271.788	0.000832251	16.6559	4.48113e-05	0.0366136	24.5021	25.993	0.182035	9	74946583	74948206	1624	-	410	344	278	320	97	320	387	154	ENST00000376854
ENSG00000135045:E002	ENSG00000135045	E002	194.312	0.000917184	16.3431	5.28488e-05	0.0396796	22.4843	20.7496	-0.243269	9	74952186	74952912	727	-	239	220	176	204	74	291	303	131	ENST00000376854
ENSG00000135387:E017	ENSG00000135387	E017	958.98	0.000186292	16.6765	4.43258e-05	0.0364404	42.9686	44.9265	0.154389	11	34071726	34071788	63	+	1025	1601	752	1324	610	1009	726	959	ENST00000526494,ENST00000533641,ENST00000532820,ENST00000532755,ENST00000389645,ENST00000529307,ENST00000534825,ENST00000530820,ENST00000530008,ENST00000341394,ENST00000534042
ENSG00000135537:E027	ENSG00000135537	E027	44.3907	0.00386088	18.4538	1.74078e-05	0.0204335	11.5712	9.0727	-0.70992	6	108523565	108526001	2437	+	33	53	27	37	46	70	40	52	ENST00000368977
ENSG00000135912:E004	ENSG00000135912	E004	16.1982	0.00867763	16.1642	5.80822e-05	0.0420793	5.00601	7.43939	1.14777	2	218710912	218710955	44	+	20	27	21	34	2	16	10	10	ENST00000437755,ENST00000415717,ENST00000457313,ENST00000392102
ENSG00000135924:E024	ENSG00000135924	E024	28.46	0.0108725	21.1453	4.25743e-06	0.00751534	6.58173	9.88482	1.18198	2	219281374	219281717	344	+	60	29	49	22	26	6	25	16	ENST00000477917
ENSG00000135976:E004	ENSG00000135976	E004	17.0076	0.0176083	17.8268	2.41954e-05	0.0247469	7.95066	5.0486	-1.31627	2	97113552	97113656	105	+	15	9	15	17	18	27	19	16	ENST00000420699,ENST00000461153,ENST00000452478,ENST00000652721,ENST00000639293
ENSG00000136243:E018	ENSG00000136243	E018	5.90124	0.0210683	16.5175	4.82039e-05	0.0380965	2.35428	4.69244	1.99268	7	23196136	23196163	28	+	16	5	14	7	3	0	5	0	ENST00000548367
ENSG00000136527:E035	ENSG00000136527	E035	26.4972	0.00384692	18.3322	1.85544e-05	0.0209489	6.78069	9.33656	0.929341	3	185934429	185934505	77	-	35	45	32	38	13	28	16	18	ENST00000487615,ENST00000471134
ENSG00000137100:E018	ENSG00000137100	E018	21.4981	0.00632209	19.412	1.05346e-05	0.014943	5.88851	8.39003	1.02712	9	34616453	34616743	291	-	34	30	29	28	21	4	21	10	ENST00000479399
ENSG00000137504:E001	ENSG00000137504	E001	258.417	0.00068327	19.4179	1.05021e-05	0.014943	22.6792	25.3938	0.346356	11	85659708	85660148	441	-	350	419	211	429	192	104	169	268	ENST00000490820
ENSG00000137504:E020	ENSG00000137504	E020	412.024	0.00135243	16.0781	6.07816e-05	0.0430484	31.4912	28.8727	-0.274704	11	85664190	85664653	464	-	417	571	333	537	367	215	374	513	ENST00000490820,ENST00000525639,ENST00000527447,ENST00000260058
ENSG00000137571:E001	ENSG00000137571	E001	370.952	0.00070721	20.6124	5.6232e-06	0.00926763	28.8715	26.8317	-0.228881	8	69667046	69672342	5297	-	244	1072	71	931	223	21	193	405	ENST00000260126
ENSG00000138246:E066	ENSG00000138246	E066	190.217	0.000729385	15.9689	6.43906e-05	0.0449635	22.5051	20.1163	-0.339531	3	132525610	132525789	180	+	295	143	205	121	115	316	283	108	ENST00000260818,ENST00000650455
ENSG00000138750:E034	ENSG00000138750	E034	4.3129	0.048304	18.2961	1.89098e-05	0.0212126	1.40843	4.33376	3.24568	4	76145692	76145820	129	-	8	6	10	10	1	0	1	1	ENST00000510569
ENSG00000138834:E014	ENSG00000138834	E014	179.559	0.00604572	22.5931	2.00206e-06	0.00424703	18.1739	22.1284	0.592736	16	1744190	1744977	788	+	255	230	300	220	128	45	179	117	ENST00000564098,ENST00000561765
ENSG00000139971+ENSG00000257621:E029	ENSG00000139971+ENSG00000257621	E029	37.6866	0.00677495	29.6389	5.205e-08	0.00024795	7.62446	11.2164	1.12435	14	58272615	58272976	362	-	66	71	47	41	28	11	25	27	ENST00000555707,ENST00000556225
ENSG00000140400:E069	ENSG00000140400	E069	78.7849	0.00195944	22.8001	1.7976e-06	0.00393752	12.0345	15.0432	0.656539	15	75360689	75360954	266	-	112	100	106	103	61	18	72	71	ENST00000562461,ENST00000564785
ENSG00000141458:E022	ENSG00000141458	E022	204.708	0.000892147	18.2615	1.92556e-05	0.021389	23.1713	20.5962	-0.357346	18	23539355	23539470	116	-	203	212	185	167	158	316	274	165	ENST00000269228,ENST00000591051,ENST00000591075
ENSG00000141837:E036	ENSG00000141837	E036	49.1343	0.00551206	15.6104	7.78248e-05	0.0492961	9.26092	11.4588	0.62155	19	13224957	13225314	358	-	95	117	17	95	41	0	24	33	ENST00000635988,ENST00000636610
ENSG00000141837:E037	ENSG00000141837	E037	96.6951	0.00235024	24.5289	7.32046e-07	0.0019734	13.092	15.8588	0.565654	19	13225315	13226555	1241	-	156	234	40	197	77	0	44	77	ENST00000635988
ENSG00000141837:E038	ENSG00000141837	E038	47.6141	0.00516673	15.843	6.88206e-05	0.0461549	9.06491	11.3064	0.644662	19	13226943	13227430	488	-	82	120	17	96	44	1	24	25	ENST00000636670
ENSG00000141837:E044	ENSG00000141837	E044	31.4624	0.00442463	16.4207	5.07277e-05	0.0386536	6.98855	9.40152	0.86197	19	13229062	13229115	54	-	55	76	10	75	23	0	13	20	ENST00000574822
ENSG00000141837:E045	ENSG00000141837	E045	55.7204	0.00280741	20.3184	6.55668e-06	0.010556	9.46112	12.3633	0.781836	19	13229689	13230081	393	-	72	146	24	134	39	0	25	39	ENST00000635742
ENSG00000143776:E002	ENSG00000143776	E002	704.12	0.00109776	31.9515	1.58066e-08	9.01107e-05	40.5115	36.8341	-0.317633	1	226989866	226993626	3761	-	977	638	705	605	495	1174	815	451	ENST00000366767,ENST00000366766,ENST00000366764,ENST00000334218,ENST00000366769,ENST00000448940
ENSG00000144485:E017	ENSG00000144485	E017	61.6803	0.00318509	15.883	6.73808e-05	0.0459238	10.5646	13.6307	0.74681	2	238239748	238239824	77	-	1	128	7	130	49	6	6	158	ENST00000409356
ENSG00000144746:E014	ENSG00000144746	E014	1686.79	0.000419458	30.5913	3.18513e-08	0.000162762	53.8338	56.085	0.154544	3	69104838	69106064	1227	+	2932	2314	805	1846	1737	703	2070	1456	ENST00000478935,ENST00000273258
ENSG00000145020+ENSG00000145029+ENSG00000283189:E138	ENSG00000145020+ENSG00000145029+ENSG00000283189	E138	29.2722	0.011323	15.5796	7.91028e-05	0.0499238	10.073	6.92178	-1.0909	3	49429285	49429288	4	-	23	28	32	22	19	27	45	38	ENST00000636166,ENST00000422593,ENST00000638115,ENST00000494057,ENST00000615713,ENST00000436744,ENST00000637088,ENST00000273598,ENST00000423832
ENSG00000145545:E011	ENSG00000145545	E011	770.067	0.00177445	21.5282	3.48661e-06	0.00641518	41.406	38.8001	-0.219128	5	6668973	6674386	5414	+	929	529	1083	507	321	1536	941	560	ENST00000274192
ENSG00000145604:E022	ENSG00000145604	E022	215.301	0.00167502	20.8545	4.95526e-06	0.00836502	20.8246	24.0463	0.437398	5	36182173	36182514	342	+	266	329	233	322	113	272	156	135	ENST00000620197,ENST00000509692,ENST00000274255
ENSG00000145907:E009	ENSG00000145907	E009	9.97871	0.0136678	17.3152	3.16649e-05	0.0294424	6.13308	3.55184	-1.57999	5	151772504	151772668	165	+	10	5	5	4	13	18	14	10	ENST00000520006,ENST00000522666
ENSG00000147601:E017	ENSG00000147601	E017	10.9541	0.0112026	22.8838	1.72092e-06	0.00387537	3.36365	6.34507	1.83574	8	73031613	73032041	429	+	20	20	18	21	3	3	7	3	ENST00000520783,ENST00000518961
ENSG00000148985:E015	ENSG00000148985	E015	33.1236	0.00768859	16.4841	4.90606e-05	0.0381392	10.1146	7.55366	-0.849427	11	3797959	3797971	13	+	18	41	18	23	41	48	40	35	ENST00000396993,ENST00000524661,ENST00000532535,ENST00000396986,ENST00000459679,ENST00000490830,ENST00000464261,ENST00000532523,ENST00000464229,ENST00000489571,ENST00000477358,ENST00000300730,ENST00000485602,ENST00000465237,ENST00000475884,ENST00000464906
ENSG00000148985:E016	ENSG00000148985	E016	33.7471	0.00575925	18.934	1.35323e-05	0.0173648	10.2318	7.59289	-0.868004	11	3797972	3797982	11	+	18	41	18	24	41	49	42	36	ENST00000396993,ENST00000464906,ENST00000524661,ENST00000532535,ENST00000396986,ENST00000459679,ENST00000490830,ENST00000464261,ENST00000485602,ENST00000464229,ENST00000489571,ENST00000300730,ENST00000477358,ENST00000465237,ENST00000475884,ENST00000464441,ENST00000532523
ENSG00000148985:E024	ENSG00000148985	E024	37.3268	0.00545392	17.2764	3.23177e-05	0.0298103	10.67	8.13331	-0.790734	11	3808294	3808315	22	+	22	47	22	25	42	53	49	39	ENST00000532535,ENST00000396986,ENST00000490830,ENST00000464906,ENST00000524661,ENST00000464261,ENST00000465307,ENST00000464229,ENST00000477358,ENST00000475884,ENST00000532523,ENST00000396993,ENST00000532017,ENST00000396991,ENST00000534498,ENST00000493547,ENST00000465237,ENST00000464441,ENST00000528216,ENST00000485602,ENST00000459679,ENST00000489571,ENST00000300730,ENST00000495026
ENSG00000149115:E020	ENSG00000149115	E020	222.958	0.000644336	16.8127	4.12568e-05	0.0352405	21.5404	24.0643	0.337484	11	57320079	57320376	298	-	509	181	185	181	234	153	289	110	ENST00000358252,ENST00000528882,ENST00000532437
ENSG00000149311:E117	ENSG00000149311	E117	102.129	0.00447003	16.979	3.77955e-05	0.0331904	17.1938	14.252	-0.555812	11	108365082	108365218	137	+	87	153	63	124	89	104	118	99	ENST00000524792,ENST00000278616,ENST00000527181,ENST00000452508,ENST00000525178
ENSG00000149532:E044	ENSG00000149532	E044	12.599	0.00835243	16.4825	4.91012e-05	0.0381392	4.22129	6.57138	1.28098	11	61421314	61421389	76	-	24	20	17	18	9	3	8	7	ENST00000489728,ENST00000544669
ENSG00000149806+ENSG00000284489+ENSG00000162298:E062	ENSG00000149806+ENSG00000284489+ENSG00000162298	E062	182.869	0.00103948	16.636	4.52828e-05	0.0367065	21.8546	19.1956	-0.391218	11	65133160	65133207	48	-	163	223	120	175	212	152	210	204	ENST00000525874,ENST00000377190,ENST00000529207,ENST00000528487,ENST00000294256,ENST00000532771,ENST00000526060,ENST00000307289,ENST00000533685,ENST00000527142,ENST00000531018,ENST00000449943
ENSG00000149806+ENSG00000284489+ENSG00000162298:E063	ENSG00000149806+ENSG00000284489+ENSG00000162298	E063	159.629	0.00118411	16.8143	4.12209e-05	0.0352405	20.5442	17.8682	-0.418595	11	65133208	65133252	45	-	137	195	101	154	191	128	183	181	ENST00000525874,ENST00000377190,ENST00000529207,ENST00000294256,ENST00000532771,ENST00000526060,ENST00000527142,ENST00000533685,ENST00000307289,ENST00000531018,ENST00000449943
ENSG00000149806+ENSG00000284489+ENSG00000162298:E067	ENSG00000149806+ENSG00000284489+ENSG00000162298	E067	178.884	0.0011748	18.1611	2.02986e-05	0.0220929	21.6996	18.9079	-0.414914	11	65133470	65133548	79	-	163	204	110	183	211	155	199	201	ENST00000377190,ENST00000528487,ENST00000294256,ENST00000532771,ENST00000527142,ENST00000526060,ENST00000307289,ENST00000449943
ENSG00000149970:E046	ENSG00000149970	E046	19.2297	0.0108203	19.6607	9.24863e-06	0.0138035	8.19931	5.3871	-1.21795	X	21504789	21506742	1954	+	6	25	15	14	24	22	15	29	ENST00000644798,ENST00000643841
ENSG00000150551:E006	ENSG00000150551	E006	550.02	0.000603371	20.977	4.64823e-06	0.00796266	34.0374	33.3767	-0.0633505	2	132669881	132670200	320	-	172	874	46	873	831	102	219	1103	ENST00000449209,ENST00000397463
ENSG00000150687:E020	ENSG00000150687	E020	34.5267	0.00646798	22.8763	1.72773e-06	0.00387537	6.74568	10.2755	1.22371	11	86952789	86952910	122	+	71	72	22	80	23	6	10	16	ENST00000533902
ENSG00000151348:E003	ENSG00000151348	E003	136.283	0.00112512	20.9532	4.70635e-06	0.00802272	19.2306	16.6139	-0.436576	11	44095679	44095716	38	+	191	118	91	107	117	142	179	158	ENST00000533608,ENST00000527014,ENST00000532479
ENSG00000151348:E004	ENSG00000151348	E004	240.485	0.000717263	19.1322	1.21968e-05	0.0164832	24.7378	22.2962	-0.317573	11	44095717	44095852	136	+	308	242	169	216	218	233	290	270	ENST00000358681,ENST00000533608,ENST00000527014,ENST00000532479
ENSG00000151422:E003	ENSG00000151422	E003	7.00194	0.0229239	15.7746	7.13553e-05	0.0466331	5.17916	2.62733	-1.96135	5	108748399	108748633	235	+	2	2	6	3	14	8	10	7	ENST00000513676
ENSG00000151422:E027	ENSG00000151422	E027	43.509	0.00527686	17.2693	3.24385e-05	0.0298425	8.83643	11.4887	0.765759	5	108959225	108959347	123	+	78	58	51	66	22	29	35	29	ENST00000505323,ENST00000618353,ENST00000438717,ENST00000504143,ENST00000281092
ENSG00000151914:E023	ENSG00000151914	E023	376.91	0.000519893	22.4758	2.12809e-06	0.00437896	30.1792	27.9666	-0.239434	6	56466078	56466113	36	-	547	485	205	437	371	249	408	378	ENST00000482156,ENST00000370788,ENST00000651790,ENST00000651289,ENST00000361203,ENST00000421834,ENST00000523597,ENST00000651457,ENST00000523292,ENST00000340834,ENST00000524216,ENST00000244364,ENST00000651941,ENST00000312431
ENSG00000151914:E024	ENSG00000151914	E024	457.816	0.000587242	27.6507	1.45317e-07	0.000549283	33.0675	30.5386	-0.254148	6	56466114	56466195	82	-	673	592	239	527	443	325	498	453	ENST00000482156,ENST00000370788,ENST00000651790,ENST00000244364,ENST00000361203,ENST00000421834,ENST00000523597,ENST00000651457,ENST00000523292,ENST00000340834,ENST00000312431,ENST00000651289,ENST00000651941
ENSG00000151914:E029	ENSG00000151914	E029	325.504	0.000493167	16.8438	4.05867e-05	0.0349469	28.0819	26.2752	-0.206978	6	56468982	56468999	18	-	499	422	169	373	331	222	338	312	ENST00000370788,ENST00000340834,ENST00000244364,ENST00000361203,ENST00000421834,ENST00000651457,ENST00000312431,ENST00000651941
ENSG00000151914:E098	ENSG00000151914	E098	175.394	0.000957809	19.1496	1.20863e-05	0.016418	18.7096	21.5826	0.430096	6	56572127	56572266	140	-	369	238	120	237	156	92	155	107	ENST00000518398,ENST00000370788,ENST00000244364,ENST00000361203,ENST00000421834,ENST00000312431,ENST00000652573
ENSG00000151914:E099	ENSG00000151914	E099	296.989	0.000714062	19.0234	1.29127e-05	0.0167817	24.4279	27.2761	0.340894	6	56572747	56573064	318	-	596	420	190	382	287	137	257	209	ENST00000518398,ENST00000370788,ENST00000244364,ENST00000361203,ENST00000421834,ENST00000312431,ENST00000652573
ENSG00000151914:E109	ENSG00000151914	E109	148.723	0.00166495	18.2866	1.90037e-05	0.0212493	17.0443	20.0915	0.492146	6	56601443	56601676	234	-	314	230	96	192	125	68	109	117	ENST00000361203
ENSG00000152291:E006	ENSG00000152291	E006	10.8363	0.0123876	16.4942	4.87992e-05	0.0381347	3.9051	6.39328	1.42639	2	85322746	85322758	13	-	31	13	9	11	11	2	8	6	ENST00000282120,ENST00000409015,ENST00000409232
ENSG00000152291:E007	ENSG00000152291	E007	12.6375	0.0119517	18.4125	1.77884e-05	0.0205102	4.24795	6.87927	1.39555	2	85322759	85322799	41	-	31	13	12	18	11	3	12	6	ENST00000282120,ENST00000409015
ENSG00000152332:E012	ENSG00000152332	E012	869.412	0.000247233	19.4319	1.04253e-05	0.0149193	41.4816	42.8286	0.109298	1	162522404	162524054	1651	+	1517	1076	844	1031	616	962	785	494	ENST00000538489,ENST00000282169,ENST00000545294,ENST00000489294
ENSG00000153187:E020	ENSG00000153187	E020	83.1659	0.00175625	20.6386	5.5467e-06	0.00918507	12.6176	15.4475	0.596235	1	244848890	244850296	1407	-	143	103	118	98	56	67	83	31	ENST00000649899,ENST00000366527
ENSG00000153187:E038	ENSG00000153187	E038	1982.65	0.000140143	15.8035	7.02715e-05	0.0463888	59.6013	57.8788	-0.11409	1	244855004	244855044	41	-	2087	2909	1651	2353	1310	2819	1697	1730	ENST00000640306,ENST00000640056,ENST00000366525,ENST00000640001,ENST00000638475,ENST00000476241,ENST00000638716,ENST00000639064,ENST00000468690,ENST00000639880,ENST00000638952,ENST00000638230,ENST00000638301,ENST00000283179,ENST00000639628,ENST00000640264,ENST00000649899,ENST00000640218,ENST00000444376,ENST00000440865,ENST00000475997
ENSG00000153827:E070	ENSG00000153827	E070	19.7963	0.00798072	16.1109	5.97401e-05	0.0425061	8.10753	5.59246	-1.07694	2	229921564	229921662	99	-	13	18	10	18	29	29	18	21	ENST00000430954
ENSG00000154277:E013	ENSG00000154277	E013	18.4184	0.0137392	16.4812	4.9134e-05	0.0381392	5.28856	8.06374	1.22293	4	41257010	41257020	11	+	27	33	21	32	5	11	17	12	ENST00000512419,ENST00000472501
ENSG00000154721:E022	ENSG00000154721	E022	678.902	0.000513604	36.5254	1.50687e-09	1.11471e-05	38.5815	35.6458	-0.261415	21	25714890	25717552	2663	+	178	965	346	789	729	750	215	1343	ENST00000480456,ENST00000312957
ENSG00000155158:E001	ENSG00000155158	E001	177.435	0.00575626	19.44	1.0381e-05	0.0149193	22.5482	18.4322	-0.607688	9	15163622	15170844	7223	-	301	161	102	134	195	123	340	92	ENST00000512701
ENSG00000157193:E049	ENSG00000157193	E049	3.70269	0.0400986	22.7612	1.8343e-06	0.00393752	1.11595	4.24126	3.85505	1	53266700	53268598	1899	-	11	6	6	8	0	0	1	1	ENST00000459674
ENSG00000159433:E016	ENSG00000159433	E016	12.8492	0.0106172	16.2525	5.54357e-05	0.0408427	3.97567	6.50171	1.42338	15	42662794	42662891	98	+	28	19	30	11	3	3	8	7	ENST00000564158,ENST00000568493,ENST00000290607
ENSG00000159840:E011	ENSG00000159840	E011	32.8468	0.00392968	18.8812	1.39121e-05	0.0176566	7.62038	10.3356	0.886971	7	143382448	143382592	145	+	43	57	20	60	24	27	19	27	ENST00000468083
ENSG00000160584:E037	ENSG00000160584	E037	127.755	0.00135854	15.6304	7.70074e-05	0.0490464	16.2497	18.6346	0.408063	11	116876924	116877042	119	-	204	167	125	161	82	109	124	97	ENST00000446921,ENST00000413553,ENST00000445177,ENST00000375300,ENST00000415541
ENSG00000161010+ENSG00000197226:E028	ENSG00000161010+ENSG00000197226	E028	58.3279	0.00261008	18.8862	1.38753e-05	0.0176566	10.4581	13.2801	0.699716	5	179842000	179842007	8	-	97	78	81	58	40	54	51	30	ENST00000520995,ENST00000523084,ENST00000376931,ENST00000522663,ENST00000520150,ENST00000518235,ENST00000292586,ENST00000521675,ENST00000519208,ENST00000523267,ENST00000610475,ENST00000521299,ENST00000523737,ENST00000520698,ENST00000524068,ENST00000518219,ENST00000520900
ENSG00000161204:E015	ENSG00000161204	E015	22.7945	0.00634389	22.8758	1.72813e-06	0.00387537	5.89204	8.89887	1.19665	3	184186876	184187046	171	+	38	34	37	23	13	11	17	17	ENST00000485921,ENST00000463685
ENSG00000161640+ENSG00000221125+ENSG00000269179+ENSG00000213024+ENSG00000104951:E044	ENSG00000161640+ENSG00000221125+ENSG00000269179+ENSG00000213024+ENSG00000104951	E044	3.98059	0.0318421	18.488	1.70981e-05	0.0203625	1.40883	4.18334	3.14274	19	49911367	49911370	4	-	6	11	6	9	2	0	1	0	ENST00000599788
ENSG00000161904:E037	ENSG00000161904	E037	388.738	0.000736267	28.1704	1.11093e-07	0.000449217	31.0658	27.9956	-0.328064	6	33788381	33788774	394	-	442	400	331	401	328	478	433	362	ENST00000293760,ENST00000614475,ENST00000442696
ENSG00000161904:E039	ENSG00000161904	E039	275.909	0.00211255	19.1106	1.23361e-05	0.0165632	26.7465	23.6193	-0.383036	6	33788831	33789119	289	-	301	268	225	299	242	334	331	248	ENST00000293760,ENST00000421671,ENST00000614475
ENSG00000163349:E012	ENSG00000163349	E012	314.419	0.000471555	28.9513	7.422e-08	0.000318642	25.6161	28.0402	0.280898	1	113940741	113941459	719	+	473	306	464	260	201	441	248	218	ENST00000426820,ENST00000626993,ENST00000369555,ENST00000369561,ENST00000369559,ENST00000369558
ENSG00000163482:E010	ENSG00000163482	E010	9.65022	0.0260683	15.7046	7.40434e-05	0.0477711	3.16956	5.90235	1.79789	2	218672914	218673017	104	+	28	13	15	13	6	2	3	3	ENST00000473557,ENST00000468026
ENSG00000163531:E055	ENSG00000163531	E055	18.395	0.0695477	15.8757	6.76405e-05	0.0459238	4.53919	8.25355	1.73257	1	204988807	204990563	1757	+	39	28	28	32	10	0	15	5	ENST00000512826
ENSG00000163531:E059	ENSG00000163531	E059	59.5999	0.0630117	17.9882	2.2228e-05	0.0233528	8.71914	14.508	1.49013	1	204997407	205000846	3440	+	124	94	80	102	28	10	58	16	ENST00000492085
ENSG00000163681:E002	ENSG00000163681	E002	14.5884	0.0195796	17.1711	3.41602e-05	0.031179	7.31614	4.39102	-1.47839	3	57756230	57756281	52	+	7	12	10	7	13	25	24	18	ENST00000295951
ENSG00000163812:E004	ENSG00000163812	E004	13.3896	0.0160973	19.6862	9.12595e-06	0.0136791	4.0539	6.99155	1.57767	3	44918144	44918792	649	-	21	19	25	24	5	8	7	5	ENST00000424952
ENSG00000164031:E027	ENSG00000164031	E027	110.903	0.00101231	17.4928	2.88395e-05	0.027781	17.3488	15.1004	-0.411836	4	99930535	99930589	55	-	140	102	97	86	116	136	121	99	ENST00000471738,ENST00000610281,ENST00000474664,ENST00000493110,ENST00000426476,ENST00000469942,ENST00000442697
ENSG00000164081+ENSG00000164080:E067	ENSG00000164081+ENSG00000164080	E067	170.135	0.000833554	16.2353	5.59433e-05	0.0410731	21.4223	18.762	-0.399153	3	51704019	51704283	265	+	201	152	154	127	117	306	210	139	ENST00000463857,ENST00000614067,ENST00000611400,ENST00000341333,ENST00000415259,ENST00000457573,ENST00000395057,ENST00000416589
ENSG00000164134:E002	ENSG00000164134	E002	148.527	0.000811361	18.4035	1.78726e-05	0.0205102	20.0816	17.6435	-0.387741	4	139301588	139301831	244	+	179	187	108	161	136	206	123	126	ENST00000296543,ENST00000398947
ENSG00000164221:E021	ENSG00000164221	E021	41.1424	0.00388335	22.852	1.74963e-06	0.00387537	11.4495	8.56096	-0.847896	5	115296427	115296623	197	-	19	52	26	40	38	80	42	39	ENST00000506442,ENST00000503027,ENST00000379611
ENSG00000164484:E006	ENSG00000164484	E006	261.439	0.00217261	16.8039	4.14475e-05	0.0352405	23.0095	23.9719	0.125207	6	130440407	130443061	2655	+	91	361	0	344	687	5	40	394	ENST00000392429,ENST00000617887,ENST00000545622,ENST00000296978
ENSG00000164692:E025	ENSG00000164692	E025	33.977	0.0167003	16.7962	4.16161e-05	0.0352975	6.98479	2.8047	-2.63913	7	94411056	94411154	99	+	2	0	2	0	8	146	130	0	ENST00000297268,ENST00000620463
ENSG00000164898+ENSG00000269955+ENSG00000146963:E011	ENSG00000164898+ENSG00000269955+ENSG00000146963	E011	468.022	0.00156567	16.761	4.23962e-05	0.035562	33.4774	30.8542	-0.261226	7	139345501	139345621	121	+	431	580	413	493	404	646	495	380	ENST00000541515,ENST00000468383,ENST00000481123,ENST00000482181,ENST00000488886,ENST00000297534
ENSG00000165060+ENSG00000119139+ENSG00000285130:E099	ENSG00000165060+ENSG00000119139+ENSG00000285130	E099	4.78413	0.0245314	16.124	5.9327e-05	0.0424884	2.01758	4.37648	2.23664	9	69248225	69248898	674	+	12	10	6	8	2	0	3	1	ENST00000648087,ENST00000636247,ENST00000643352
ENSG00000166130:E004	ENSG00000166130	E004	247.354	0.00085716	16.9106	3.91829e-05	0.0340646	24.5923	22.6984	-0.245055	12	98644523	98644788	266	-	260	264	137	220	347	262	306	184	ENST00000299157,ENST00000342502,ENST00000393042
ENSG00000166436:E040	ENSG00000166436	E040	4.33347	0.0351326	18.3496	1.83856e-05	0.020826	1.25258	4.08111	3.41047	11	8671786	8671866	81	-	9	7	9	11	0	0	1	1	ENST00000402157,ENST00000531498,ENST00000646038
ENSG00000166483+ENSG00000238387:E010	ENSG00000166483+ENSG00000238387	E010	23.327	0.0293273	16.8668	4.00959e-05	0.0347714	5.74667	8.98882	1.29827	11	9577896	9578027	132	+	44	44	24	40	8	4	24	13	ENST00000524549
ENSG00000166938:E043	ENSG00000166938	E043	12.4141	0.00967841	16.574	4.67884e-05	0.03749	4.13635	6.5624	1.33578	15	66329613	66330024	412	+	22	22	22	16	3	8	9	5	ENST00000568874
ENSG00000166971:E004	ENSG00000166971	E004	166.641	0.00098581	17.3588	3.09467e-05	0.0291645	18.5877	20.9763	0.363463	16	53491839	53492304	466	-	218	220	161	214	126	158	104	173	ENST00000571523,ENST00000300245,ENST00000394657,ENST00000565431
ENSG00000167674:E037	ENSG00000167674	E037	489.549	0.000396002	16.2611	5.51859e-05	0.0408427	33.8417	31.7934	-0.200681	19	4501914	4502033	120	+	346	704	432	629	358	614	422	514	ENST00000615225,ENST00000616600,ENST00000592417,ENST00000621835,ENST00000614903,ENST00000587016
ENSG00000168003:E038	ENSG00000168003	E038	60.894	0.0356996	17.6505	2.65449e-05	0.0263947	9.70848	14.6067	1.19718	11	62883348	62883988	641	+	88	94	65	103	35	26	55	45	ENST00000542922
ENSG00000168385:E021	ENSG00000168385	E021	317.251	0.000582351	18.9538	1.33921e-05	0.0173127	28.1855	25.5858	-0.300719	2	241315936	241315943	8	+	295	363	259	333	253	495	242	355	ENST00000484740,ENST00000402092,ENST00000411484,ENST00000495463,ENST00000473479,ENST00000475474,ENST00000407971,ENST00000457335,ENST00000482304,ENST00000466211,ENST00000391971,ENST00000494824,ENST00000434955,ENST00000616972,ENST00000401990,ENST00000469175,ENST00000462147,ENST00000461048,ENST00000436795
ENSG00000168385:E022	ENSG00000168385	E022	327.087	0.000530718	17.3184	3.16104e-05	0.0294424	28.5202	26.0476	-0.282411	2	241315944	241315945	2	+	307	385	269	338	257	511	247	365	ENST00000484740,ENST00000402092,ENST00000411484,ENST00000495463,ENST00000473479,ENST00000475474,ENST00000407971,ENST00000457335,ENST00000482304,ENST00000466211,ENST00000391971,ENST00000494824,ENST00000441533,ENST00000464128,ENST00000434955,ENST00000616972,ENST00000401990,ENST00000469175,ENST00000462147,ENST00000461048,ENST00000436795
ENSG00000168385:E023	ENSG00000168385	E023	347.98	0.000619755	18.2498	1.93747e-05	0.021389	29.3666	26.7813	-0.288199	2	241315946	241315950	5	+	325	411	282	361	272	541	267	391	ENST00000484740,ENST00000457335,ENST00000494824,ENST00000482304,ENST00000464128,ENST00000461048,ENST00000469175,ENST00000495463,ENST00000475474,ENST00000411484,ENST00000425899,ENST00000462147,ENST00000466211,ENST00000391971,ENST00000401990,ENST00000436795,ENST00000407971,ENST00000473479,ENST00000402092,ENST00000467971,ENST00000441533,ENST00000434955,ENST00000616972
ENSG00000168385:E024	ENSG00000168385	E024	351.327	0.000735161	17.3216	3.1558e-05	0.0294424	29.4829	26.9079	-0.285996	2	241315951	241315952	2	+	326	416	287	364	275	544	272	393	ENST00000425899,ENST00000457335,ENST00000494824,ENST00000482304,ENST00000464128,ENST00000461048,ENST00000469175,ENST00000411484,ENST00000495463,ENST00000475474,ENST00000443492,ENST00000484740,ENST00000401990,ENST00000462147,ENST00000466211,ENST00000391971,ENST00000436795,ENST00000407971,ENST00000473479,ENST00000402092,ENST00000467971,ENST00000441533,ENST00000434955,ENST00000616972
ENSG00000168439:E033	ENSG00000168439	E033	1299.74	0.000137002	20.0332	7.6108e-06	0.0117629	50.8826	49.1451	-0.126029	11	64203489	64203622	134	+	1487	1875	967	1622	719	1677	1391	1158	ENST00000305218,ENST00000538945,ENST00000358794,ENST00000536973,ENST00000540887
ENSG00000168487+ENSG00000177725:E056	ENSG00000168487+ENSG00000177725	E056	55.6176	0.0378552	17.283	3.22055e-05	0.0297858	9.38901	13.8665	1.14133	8	22201483	22201802	320	+	106	86	61	60	52	8	59	30	ENST00000520970,ENST00000520626
ENSG00000169679:E016	ENSG00000169679	E016	250.914	0.00164873	19.1964	1.17934e-05	0.0160829	25.9023	22.8417	-0.385835	2	110650546	110650739	194	-	209	350	183	294	74	443	315	248	ENST00000409311,ENST00000466333,ENST00000671097,ENST00000490632,ENST00000302759,ENST00000535254
ENSG00000170248:E050	ENSG00000170248	E050	318.032	0.000695813	29.4385	5.77206e-08	0.000271248	28.6452	25.5495	-0.355791	3	33865243	33865317	75	+	495	291	300	214	202	432	481	226	ENST00000473593,ENST00000648706,ENST00000489869,ENST00000307296,ENST00000457054
ENSG00000170581:E023	ENSG00000170581	E023	26.9777	0.00418066	28.8497	7.82199e-08	0.000331719	6.12646	9.32611	1.22016	12	56348624	56348751	128	-	61	35	41	38	19	4	16	13	ENST00000557199
ENSG00000170581:E026	ENSG00000170581	E026	27.0155	0.00760793	15.6514	7.61571e-05	0.0487728	6.59477	9.12073	0.941844	12	56348852	56348912	61	-	57	47	28	36	21	2	21	16	ENST00000557199
ENSG00000170919:E039	ENSG00000170919	E039	12.8434	0.00905434	30.1249	4.05091e-08	0.000198409	3.68287	7.08081	1.89187	13	45374934	45376302	1369	+	30	18	22	20	4	4	10	3	ENST00000434849
ENSG00000171853:E043	ENSG00000171853	E043	19.7863	0.00730307	19.0915	1.24601e-05	0.0166447	5.46116	8.12901	1.1534	2	3467430	3468006	577	+	33	18	38	22	21	6	12	10	ENST00000469147
ENSG00000172037:E004	ENSG00000172037	E004	62.3473	0.00920121	16.5294	4.79016e-05	0.0380965	10.6204	13.8498	0.778371	3	49121363	49121432	70	-	138	68	75	62	42	32	67	38	ENST00000467506
ENSG00000173436+ENSG00000270136+ENSG00000158747:E027	ENSG00000173436+ENSG00000270136+ENSG00000158747	E027	413.971	0.00378096	20.4647	6.07423e-06	0.00987063	28.4585	32.6401	0.434693	1	19626588	19626606	19	+	644	654	321	519	168	538	394	306	ENST00000322753,ENST00000648702,ENST00000617872,ENST00000467029,ENST00000485362,ENST00000481464
ENSG00000173436+ENSG00000270136+ENSG00000158747:E040	ENSG00000173436+ENSG00000270136+ENSG00000158747	E040	44.684	0.00305315	17.93	2.29175e-05	0.023861	11.6729	9.0372	-0.746939	1	19644311	19644446	136	+	44	38	28	36	42	57	83	34	ENST00000375136
ENSG00000173821+ENSG00000280248:E089	ENSG00000173821+ENSG00000280248	E089	23.3468	0.00613029	16.6497	4.49576e-05	0.0366136	6.13218	8.70211	1.01588	17	80382189	80382362	174	+	56	25	36	25	9	9	26	12	ENST00000411702
ENSG00000173992:E015	ENSG00000173992	E015	26.1016	0.00838751	27.1644	1.86872e-07	0.000678208	6.03692	9.52423	1.32404	11	66600034	66600434	401	+	47	41	41	32	17	6	16	18	ENST00000534763
ENSG00000174485:E021	ENSG00000174485	E021	130.72	0.00668471	16.7665	4.22738e-05	0.035562	15.9659	19.4385	0.586911	15	65690539	65691457	919	-	266	180	84	185	94	135	132	45	ENST00000635620,ENST00000431932,ENST00000443035
ENSG00000174485:E022	ENSG00000174485	E022	39.1363	0.00265449	21.1658	4.21222e-06	0.00747637	8.34129	11.2255	0.865665	15	65691458	65691511	54	-	91	55	29	55	22	34	35	17	ENST00000635620,ENST00000431932,ENST00000443035,ENST00000564674
ENSG00000175224:E081	ENSG00000175224	E081	444.378	0.000970355	15.8725	6.77577e-05	0.0459238	32.6117	30.0982	-0.255541	11	46673243	46674324	1082	+	422	570	305	490	371	517	453	497	ENST00000524625,ENST00000526508,ENST00000359513
ENSG00000176444:E015	ENSG00000176444	E015	96.5229	0.00373439	34.9824	3.32698e-09	2.14251e-05	12.7387	16.8604	0.827809	1	155268360	155268707	348	-	136	138	161	136	54	28	87	62	ENST00000497188
ENSG00000176597:E006	ENSG00000176597	E006	5.43254	0.0228311	16.7545	4.25415e-05	0.035562	4.76104	2.25874	-2.15426	3	183253563	183253675	113	+	2	2	2	4	7	10	7	8	ENST00000464191
ENSG00000176978:E013	ENSG00000176978	E013	100.471	0.00347206	21.861	2.93126e-06	0.00557019	13.8146	17.1966	0.648148	9	137112231	137112377	147	-	85	129	109	117	102	80	91	96	ENST00000483783
ENSG00000177200+ENSG00000280227:E005	ENSG00000177200+ENSG00000280227	E005	42.2009	0.00416837	30.0129	4.29182e-08	0.000207289	11.7784	8.31595	-1.01522	16	53121300	53121980	681	+	33	45	25	31	52	61	40	49	ENST00000564582,ENST00000561869
ENSG00000177426:E032	ENSG00000177426	E032	53.1908	0.0332804	16.8058	4.1407e-05	0.0352405	8.80251	14.1766	1.39428	18	3455414	3456353	940	+	58	69	91	71	40	47	27	35	ENST00000472042
ENSG00000177595:E015	ENSG00000177595	E015	23.9686	0.0161344	18.7665	1.47738e-05	0.0182673	5.72404	9.02136	1.32021	11	800913	800984	72	-	21	46	36	50	11	4	16	17	ENST00000527357,ENST00000534525
ENSG00000177728+ENSG00000284595:E101	ENSG00000177728+ENSG00000284595	E101	8.06019	0.0282473	22.7632	1.83246e-06	0.00393752	2.54476	5.7913	2.37695	17	75498815	75498911	97	+	13	15	10	22	2	1	3	4	ENST00000581453
ENSG00000177963+ENSG00000283920:E030	ENSG00000177963+ENSG00000283920	E030	37.4727	0.00651341	15.8196	6.96758e-05	0.0463888	8.22465	10.6066	0.740868	11	211350	212415	1066	+	65	41	50	48	30	13	33	28	ENST00000530149
ENSG00000178125+ENSG00000121022:E020	ENSG00000178125+ENSG00000121022	E020	4.83508	0.025273	15.7714	7.1475e-05	0.0466331	4.46154	2.0829	-2.20033	8	67013006	67013096	91	-	0	5	1	2	4	11	5	10	ENST00000324682,ENST00000522909,ENST00000517834,ENST00000519919,ENST00000520633,ENST00000521040
ENSG00000178125+ENSG00000121022:E032	ENSG00000178125+ENSG00000121022	E032	2.31102	0.0754935	15.9281	6.57962e-05	0.0453981	3.34533	0.738265	-4.36154	8	67028538	67028551	14	-	0	0	1	0	3	7	5	2	ENST00000324682,ENST00000521581
ENSG00000178252+ENSG00000178467:E032	ENSG00000178252+ENSG00000178467	E032	239.156	0.00345775	24.1823	8.76355e-07	0.00231132	25.4609	21.4928	-0.51762	3	49005777	49005867	91	+	276	202	239	194	234	231	335	211	ENST00000472301,ENST00000343546,ENST00000484115,ENST00000383729
ENSG00000178252+ENSG00000178467:E059	ENSG00000178252+ENSG00000178467	E059	74.1391	0.00497206	21.8691	2.91898e-06	0.00557019	11.5252	14.7773	0.730482	3	49011528	49011633	106	+	112	105	110	93	43	27	73	53	ENST00000429900,ENST00000419837,ENST00000452875
ENSG00000178913:E004	ENSG00000178913	E004	670.208	0.000450327	16.3493	5.26769e-05	0.0396502	36.7899	39.0503	0.198026	5	141319900	141320238	339	-	1234	699	482	627	496	706	949	413	ENST00000313368,ENST00000624761
ENSG00000178927:E057	ENSG00000178927	E057	48.3227	0.00334761	20.1722	7.07741e-06	0.0111871	9.25362	12.1569	0.797065	17	82449606	82449714	109	-	91	63	65	56	23	19	52	36	ENST00000583359,ENST00000585044,ENST00000583242,ENST00000577732
ENSG00000178982:E020	ENSG00000178982	E020	15.1524	0.0208719	17.6106	2.71069e-05	0.0267797	4.26323	7.35469	1.57904	19	38632497	38632600	104	+	15	38	15	37	5	5	5	11	ENST00000588299
ENSG00000179134:E007	ENSG00000179134	E007	7.21016	0.0175534	25.6234	4.14985e-07	0.00127709	2.38043	5.60348	2.47423	19	39352375	39352489	115	+	10	22	10	13	1	3	2	3	ENST00000601613
ENSG00000179869:E019	ENSG00000179869	E019	40.5873	0.00574978	16.4181	5.07971e-05	0.0386536	8.49941	10.7051	0.67232	7	48271787	48272995	1209	+	80	25	4	17	121	2	59	0	ENST00000435803,ENST00000417403
ENSG00000180549+ENSG00000279073+ENSG00000107281:E021	ENSG00000180549+ENSG00000279073+ENSG00000107281	E021	25.1919	0.00729694	24.953	5.87447e-07	0.00167446	6.07569	9.51888	1.30386	9	137040985	137041061	77	-	24	58	23	43	17	6	17	23	ENST00000488145
ENSG00000181350:E005	ENSG00000181350	E005	2.33419	0.0657188	16.6509	4.49279e-05	0.0366136	0.984955	3.75414	3.86275	17	16447961	16448294	334	-	4	5	3	7	0	1	1	0	ENST00000409887
ENSG00000181790:E033	ENSG00000181790	E033	37.5301	0.0109923	30.7694	2.90586e-08	0.000154947	7.55854	12.2806	1.415	8	142539414	142540020	607	+	3	80	15	86	26	69	4	35	ENST00000518820
ENSG00000183092:E016	ENSG00000183092	E016	5.31133	0.026737	23.2625	1.41331e-06	0.0033895	1.95085	5.03971	2.74184	14	100548054	100548098	45	-	9	6	16	7	1	2	4	0	ENST00000556751,ENST00000554356
ENSG00000183506:E044	ENSG00000183506	E044	52.4323	0.00244354	15.8509	6.85357e-05	0.0461549	12.3135	10.112	-0.576024	22	21517325	21517481	157	-	43	34	79	39	40	65	75	45	ENST00000479693,ENST00000450651,ENST00000476537
ENSG00000184470:E013	ENSG00000184470	E013	186.391	0.00113676	21.7827	3.05334e-06	0.00577065	19.3364	22.5453	0.463803	22	19878090	19878187	98	-	277	321	183	259	87	213	158	101	ENST00000542719,ENST00000634471,ENST00000474308,ENST00000400519,ENST00000487165,ENST00000400525,ENST00000494454,ENST00000634537,ENST00000495655,ENST00000462843,ENST00000400521,ENST00000462330,ENST00000485358,ENST00000400518
ENSG00000184470:E017	ENSG00000184470	E017	12.5692	0.0109468	24.7671	6.46909e-07	0.00181422	3.54992	6.87243	1.91147	22	19880718	19880855	138	-	20	32	14	26	5	3	5	5	ENST00000495655
ENSG00000184470:E044	ENSG00000184470	E044	102.991	0.0013033	16.5073	4.84644e-05	0.03813	16.9092	14.7918	-0.396437	22	19915838	19915843	6	-	127	113	99	94	66	146	138	73	ENST00000496729,ENST00000334363,ENST00000474308,ENST00000484672,ENST00000400518,ENST00000494454,ENST00000635155,ENST00000542719,ENST00000491939,ENST00000400521,ENST00000400519,ENST00000400525
ENSG00000184470:E046	ENSG00000184470	E046	112.915	0.00126341	17.0666	3.60917e-05	0.0323435	17.6628	15.506	-0.386889	22	19918143	19918177	35	-	141	127	108	101	72	159	156	76	ENST00000496729,ENST00000334363,ENST00000474308,ENST00000484672,ENST00000400525,ENST00000635155,ENST00000542719,ENST00000491939,ENST00000400521,ENST00000400519,ENST00000400518
ENSG00000184634:E014	ENSG00000184634	E014	67.6963	0.00214938	16.503	4.85741e-05	0.0381301	11.4101	13.8697	0.572911	X	71122508	71122607	100	+	97	90	85	96	41	45	47	61	ENST00000333646,ENST00000374080,ENST00000374102
ENSG00000185551+ENSG00000283888:E012	ENSG00000185551+ENSG00000283888	E012	222.272	0.00124982	20.2411	6.82691e-06	0.0108902	21.6531	23.6209	0.264747	15	96337837	96338618	782	+	292	388	11	395	212	22	222	282	ENST00000394171,ENST00000421109,ENST00000394166
ENSG00000186017:E025	ENSG00000186017	E025	4.52837	0.0275348	15.7943	7.06162e-05	0.0463888	4.36554	2.02329	-2.22125	19	36489538	36489561	24	-	3	3	2	0	8	8	7	4	ENST00000472909,ENST00000480361,ENST00000493391,ENST00000494354,ENST00000392170
ENSG00000186174:E012	ENSG00000186174	E012	147.342	0.00220672	19.6146	9.47422e-06	0.0140282	17.0495	19.8281	0.451525	11	118908417	118908625	209	-	220	185	165	194	151	73	97	118	ENST00000334801,ENST00000527266,ENST00000526143,ENST00000532899
ENSG00000186792+ENSG00000243477+ENSG00000214706:E073	ENSG00000186792+ENSG00000243477+ENSG00000214706	E073	41.5647	0.00508694	17.8375	2.40597e-05	0.0246807	8.61597	11.6161	0.871545	3	50297528	50297672	145	-	104	37	57	31	22	35	53	14	ENST00000443094,ENST00000450489,ENST00000443842,ENST00000442620,ENST00000452674
ENSG00000187514+ENSG00000284378+ENSG00000277986:E033	ENSG00000187514+ENSG00000284378+ENSG00000277986	E033	652.429	0.000979564	17.8023	2.45093e-05	0.0249214	36.1417	38.9697	0.249586	2	231713466	231713506	41	+	460	1382	472	894	377	1056	498	430	ENST00000481928,ENST00000341369,ENST00000409115
ENSG00000187624:E003	ENSG00000187624	E003	7.39694	0.0421335	16.5152	4.82619e-05	0.0380965	5.41071	2.59469	-2.12403	17	410361	410646	286	+	3	5	2	3	18	4	10	9	ENST00000360127,ENST00000491373,ENST00000571106
ENSG00000187955:E067	ENSG00000187955	E067	79.0949	0.00255549	21.8888	2.88919e-06	0.0055656	15.2767	12.1353	-0.677634	8	120370336	120370736	401	+	221	55	10	55	161	5	68	53	ENST00000309791
ENSG00000188215+ENSG00000196678:E017	ENSG00000188215+ENSG00000196678	E017	13.4557	0.0143461	17.1584	3.43879e-05	0.0313047	4.23042	6.79121	1.37015	16	20800403	20800753	351	-	41	18	18	15	6	4	12	3	ENST00000562987
ENSG00000189319+ENSG00000203791+ENSG00000258539:E002	ENSG00000189319+ENSG00000203791+ENSG00000258539	E002	399.7	0.000955853	23.4229	1.30022e-06	0.00316191	31.2451	28.6071	-0.278711	10	124619292	124621670	2379	-	445	390	421	292	292	631	492	322	ENST00000337318
ENSG00000196235:E024	ENSG00000196235	E024	57.7712	0.0077137	17.7361	2.53767e-05	0.0256173	10.1049	13.2433	0.791831	19	39458176	39458293	118	+	67	79	101	68	36	28	50	45	ENST00000598786
ENSG00000196263:E012	ENSG00000196263	E012	217.774	0.000893828	15.777	7.12638e-05	0.0466331	23.3354	21.7735	-0.210782	19	56526022	56530212	4191	+	350	180	288	187	139	221	276	155	ENST00000591537,ENST00000308031
ENSG00000196381+ENSG00000267552+ENSG00000120784+ENSG00000198182:E034	ENSG00000196381+ENSG00000267552+ENSG00000120784+ENSG00000198182	E034	7.97942	0.0160742	16.254	5.53913e-05	0.0408427	5.65974	3.17072	-1.67528	19	37678623	37678773	151	-	9	3	3	5	6	18	12	9	ENST00000585624
ENSG00000196381+ENSG00000267552+ENSG00000120784+ENSG00000198182:E040	ENSG00000196381+ENSG00000267552+ENSG00000120784+ENSG00000198182	E040	26.0385	0.00525235	19.0277	1.28832e-05	0.0167817	9.30779	6.68531	-0.961432	19	37691521	37691618	98	-	27	15	24	23	18	34	47	23	ENST00000586732,ENST00000591114,ENST00000585547,ENST00000587199,ENST00000589676,ENST00000585624,ENST00000358582,ENST00000586606,ENST00000593040,ENST00000590008
ENSG00000197070+ENSG00000181090+ENSG00000283411:E078	ENSG00000197070+ENSG00000181090+ENSG00000283411	E078	169.685	0.00424261	18.7029	1.52748e-05	0.0186379	18.2485	21.544	0.499317	9	137728349	137728400	52	+	192	280	143	278	131	131	88	166	ENST00000636027,ENST00000460486,ENST00000637977,ENST00000637261,ENST00000460843,ENST00000462484,ENST00000371394,ENST00000626066,ENST00000629335,ENST00000638071,ENST00000637161
ENSG00000197070+ENSG00000181090+ENSG00000283411:E079	ENSG00000197070+ENSG00000181090+ENSG00000283411	E079	203.431	0.000756277	36.4848	1.53863e-09	1.11471e-05	19.9376	23.4013	0.485409	9	137728401	137728529	129	+	225	349	172	315	163	146	124	193	ENST00000636027,ENST00000637977,ENST00000637261,ENST00000460843,ENST00000462484,ENST00000371394,ENST00000626066,ENST00000629335,ENST00000638071,ENST00000637161
ENSG00000197070+ENSG00000181090+ENSG00000283411:E087	ENSG00000197070+ENSG00000181090+ENSG00000283411	E087	223.654	0.000606312	36.2182	1.76413e-09	1.22695e-05	20.9682	24.4233	0.464345	9	137743392	137743528	137	+	226	419	188	329	165	161	144	226	ENST00000636027,ENST00000640639,ENST00000637977,ENST00000478940,ENST00000460843,ENST00000462484,ENST00000629808,ENST00000637261,ENST00000495657,ENST00000626066,ENST00000629335,ENST00000638071,ENST00000637161,ENST00000371394,ENST00000637318
ENSG00000197217+ENSG00000134013:E054	ENSG00000197217+ENSG00000134013	E054	6.55821	0.0484652	15.7661	7.16747e-05	0.0466758	2.30232	5.14351	2.32264	8	23434682	23434738	57	-	17	7	12	12	4	2	0	2	ENST00000522255
ENSG00000197343+ENSG00000272647+ENSG00000244219:E043	ENSG00000197343+ENSG00000272647+ENSG00000244219	E043	35.9023	0.00446473	25.9733	3.46175e-07	0.00110926	7.42472	10.6007	1.03643	7	99571380	99571571	192	+	61	67	42	62	16	10	28	21	ENST00000493947,ENST00000494357
ENSG00000197343+ENSG00000272647+ENSG00000244219:E044	ENSG00000197343+ENSG00000272647+ENSG00000244219	E044	33.3629	0.00522465	19.3387	1.09468e-05	0.0151009	7.37756	10.1089	0.916283	7	99571572	99571687	116	+	55	70	38	48	19	10	28	17	ENST00000494357
ENSG00000197860:E012	ENSG00000197860	E012	41.8399	0.00306498	16.9173	3.9045e-05	0.0340298	11.1475	8.67468	-0.731314	5	65721917	65722109	193	-	34	37	27	35	57	62	32	47	ENST00000381007
ENSG00000197912:E104	ENSG00000197912	E104	34.5005	0.00550407	20.253	6.78463e-06	0.0108726	7.56459	10.3947	0.924954	16	89541347	89541370	24	+	64	58	39	48	22	12	29	20	ENST00000644044,ENST00000644061,ENST00000643350,ENST00000643734,ENST00000642334,ENST00000646399,ENST00000646930,ENST00000644901,ENST00000644498,ENST00000642814,ENST00000643954
ENSG00000197912:E105	ENSG00000197912	E105	29.1275	0.00669048	17.758	2.50858e-05	0.0254332	6.90252	9.59744	0.957989	16	89541371	89541384	14	+	51	53	30	44	20	10	23	16	ENST00000644044,ENST00000644061,ENST00000643734,ENST00000642334,ENST00000646399,ENST00000646930,ENST00000644901,ENST00000644498,ENST00000643350,ENST00000643954
ENSG00000198242+ENSG00000238649+ENSG00000238423+ENSG00000238597:E007	ENSG00000198242+ENSG00000238649+ENSG00000238423+ENSG00000238597	E007	16.6646	0.0161071	16.6824	4.41898e-05	0.0364147	7.54918	5.0678	-1.15481	17	28720329	28720413	85	+	12	13	11	9	14	45	19	14	ENST00000394938
ENSG00000198399:E049	ENSG00000198399	E049	32.5621	0.00801544	17.8646	2.3719e-05	0.0244032	7.38666	10.2314	0.947843	2	24308617	24308756	140	-	76	46	29	48	24	24	24	9	ENST00000361999,ENST00000622089,ENST00000355123,ENST00000412011,ENST00000406921
ENSG00000198467:E005	ENSG00000198467	E005	40.3074	0.00371038	16.1834	5.74959e-05	0.0417416	8.47534	11.0251	0.766639	9	35682269	35682904	636	-	45	81	31	70	34	6	35	33	ENST00000643485,ENST00000644325
ENSG00000198561+ENSG00000211450+ENSG00000288534+ENSG00000254732+ENSG00000213593:E011	ENSG00000198561+ENSG00000211450+ENSG00000288534+ENSG00000254732+ENSG00000213593	E011	429	0.000758325	15.6336	7.68768e-05	0.0490464	32.0439	29.5544	-0.256821	11	57712765	57712807	43	+	445	570	294	448	442	444	375	461	ENST00000378312,ENST00000524972,ENST00000525035,ENST00000528042,ENST00000673781,ENST00000674116,ENST00000674060,ENST00000529403,ENST00000673810,ENST00000533602,ENST00000528110,ENST00000530114,ENST00000278422
ENSG00000198793:E035	ENSG00000198793	E035	2.3377	0.0620686	16.5838	4.65465e-05	0.0374689	3.34832	0.739027	-4.36114	1	11139659	11139660	2	-	0	0	0	1	2	5	6	4	ENST00000476768
ENSG00000198826:E010	ENSG00000198826	E010	144.999	0.00131406	16.3271	5.32965e-05	0.0397722	20.0208	17.3324	-0.431624	15	32616251	32616340	90	+	141	179	134	122	76	191	243	116	ENST00000361627,ENST00000567348,ENST00000563864
ENSG00000200354+ENSG00000201512+ENSG00000225091+ENSG00000196756+ENSG00000277034:E022	ENSG00000200354+ENSG00000201512+ENSG00000225091+ENSG00000196756+ENSG00000277034	E022	11.9368	0.0303665	15.5996	7.82707e-05	0.0494884	3.88469	6.5778	1.52401	20	38421647	38421774	128	-	22	18	11	27	9	2	5	7	ENST00000362582,ENST00000668482,ENST00000666225,ENST00000669405,ENST00000656023,ENST00000664626,ENST00000666806,ENST00000414142,ENST00000657868,ENST00000658141,ENST00000668042,ENST00000658051,ENST00000667282
ENSG00000200354+ENSG00000201512+ENSG00000225091+ENSG00000196756+ENSG00000277034:E030	ENSG00000200354+ENSG00000201512+ENSG00000225091+ENSG00000196756+ENSG00000277034	E030	26.7926	0.00883511	24.6677	6.81146e-07	0.00185178	6.34135	9.56608	1.19428	20	38422369	38422984	616	-	35	61	28	42	14	11	16	21	ENST00000664964,ENST00000655311,ENST00000667188,ENST00000659102,ENST00000667282,ENST00000658324
ENSG00000201129+ENSG00000143569:E065	ENSG00000201129+ENSG00000143569	E065	16.9654	0.00711747	16.3356	5.30583e-05	0.0396796	4.95929	7.57571	1.22761	1	154269413	154269695	283	+	35	22	33	16	10	7	16	4	ENST00000484819
ENSG00000201499+ENSG00000240344:E022	ENSG00000201499+ENSG00000240344	E022	38.115	0.00293604	18.8474	1.41607e-05	0.0177775	8.18505	10.8035	0.808612	2	200885319	200885343	25	-	67	52	47	54	26	23	28	23	ENST00000470442,ENST00000497501,ENST00000492074,ENST00000409361,ENST00000487879,ENST00000409449,ENST00000286175
ENSG00000201569+ENSG00000225746+ENSG00000200279+ENSG00000200215+ENSG00000200480+ENSG00000258399+ENSG00000211574+ENSG00000201689+ENSG00000276919+ENSG00000202270+ENSG00000200406+ENSG00000200413+ENSG00000275662+ENSG00000200367+ENSG00000200832+ENSG00000275134+ENSG00000222185+ENSG00000201247+ENSG00000200150+ENSG00000201318+ENSG00000201672+ENSG00000222095+ENSG00000214548+ENSG00000276225+ENSG00000199593…	ENSG00000201569+ENSG00000225746+ENSG00000200279+ENSG00000200215+ENSG00000200480+ENSG00000258399+ENSG00000211574+ENSG00000201689+ENSG00000276919+ENSG00000202270+ENSG00000200406+ENSG00000200413+ENSG00000275662+ENSG00000200367+ENSG00000200832+ENSG00000275134+ENSG00000222185+ENSG00000201247+ENSG00000200150+ENSG00000201318+ENSG00000201672+ENSG00000222095+ENSG00000214548+ENSG00000276225+ENSG00000199593…	E065	93.2226	0.0016289	26.0347	3.35342e-07	0.00108986	12.6074	15.8905	0.682346	14	100836076	100836166	91	+	100	146	179	150	46	21	83	50	ENST00000455531,ENST00000522618
ENSG00000201569+ENSG00000225746+ENSG00000200279+ENSG00000200215+ENSG00000200480+ENSG00000258399+ENSG00000211574+ENSG00000201689+ENSG00000276919+ENSG00000202270+ENSG00000200406+ENSG00000200413+ENSG00000275662+ENSG00000200367+ENSG00000200832+ENSG00000275134+ENSG00000222185+ENSG00000201247+ENSG00000200150+ENSG00000201318+ENSG00000201672+ENSG00000222095+ENSG00000214548+ENSG00000276225+ENSG00000199593…	ENSG00000201569+ENSG00000225746+ENSG00000200279+ENSG00000200215+ENSG00000200480+ENSG00000258399+ENSG00000211574+ENSG00000201689+ENSG00000276919+ENSG00000202270+ENSG00000200406+ENSG00000200413+ENSG00000275662+ENSG00000200367+ENSG00000200832+ENSG00000275134+ENSG00000222185+ENSG00000201247+ENSG00000200150+ENSG00000201318+ENSG00000201672+ENSG00000222095+ENSG00000214548+ENSG00000276225+ENSG00000199593…	E094	88.8763	0.00333006	30.7462	2.94075e-08	0.000154947	11.5539	16.0584	0.96925	14	100857389	100857623	235	+	87	206	121	176	38	24	47	58	ENST00000398460,ENST00000522771
ENSG00000203875+ENSG00000275072+ENSG00000220563:E087	ENSG00000203875+ENSG00000275072+ENSG00000220563	E087	175.043	0.00790392	18.0894	2.10771e-05	0.0224833	23.0583	17.1382	-0.89299	6	85678437	85678497	61	-	106	210	89	173	286	209	121	181	ENST00000662245,ENST00000656441,ENST00000658383,ENST00000658742,ENST00000661011,ENST00000624128,ENST00000660580,ENST00000667693,ENST00000670094,ENST00000435947,ENST00000655847,ENST00000623163,ENST00000659276,ENST00000668100,ENST00000662914,ENST00000657398,ENST00000664449,ENST00000665041,ENST00000663073,ENST00000669824,ENST00000670327,ENST00000670410,ENST00000658077,ENST00000428833,ENST00000658584…
ENSG00000204262:E058	ENSG00000204262	E058	405.12	0.000563924	18.8026	1.44969e-05	0.0181102	28.6608	31.5044	0.299155	2	189104264	189104277	14	-	1180	337	318	272	393	326	392	191	ENST00000618828,ENST00000374866,ENST00000649966
ENSG00000204394:E041	ENSG00000204394	E041	19.9853	0.0124987	15.6395	7.66386e-05	0.0489909	5.51046	8.2135	1.15744	6	31782634	31782720	87	-	30	38	19	37	10	7	14	15	ENST00000461328,ENST00000474643
ENSG00000204410+ENSG00000228727+ENSG00000255152:E043	ENSG00000204410+ENSG00000228727+ENSG00000255152	E043	64.1731	0.00289768	19.0719	1.25883e-05	0.0166447	10.6072	13.3805	0.680529	6	31759135	31759177	43	+	74	119	88	119	26	18	61	38	ENST00000395853,ENST00000650702,ENST00000375750,ENST00000375740,ENST00000375755,ENST00000467319,ENST00000463144,ENST00000375703,ENST00000423982,ENST00000450148,ENST00000493662,ENST00000468136
ENSG00000204580+ENSG00000284370:E049	ENSG00000204580+ENSG00000284370	E049	6.71805	0.0236442	19.7465	8.84225e-06	0.0133112	2.5676	5.44968	2.17511	6	30885232	30885307	76	+	6	18	9	12	2	0	3	7	ENST00000421124
ENSG00000204634:E003	ENSG00000204634	E003	12.0706	0.0291441	21.2054	4.12602e-06	0.0074119	4.05208	7.31835	1.71151	2	101011040	101011450	411	-	17	14	13	21	4	17	9	8	ENST00000494011
ENSG00000204713:E005	ENSG00000204713	E005	44.2159	0.0340343	16.7497	4.26485e-05	0.035566	7.92858	12.3171	1.28491	6	28904666	28907235	2570	-	59	68	71	79	24	16	36	19	ENST00000481474
ENSG00000205213:E004	ENSG00000205213	E004	6.26533	0.0349899	18.4329	1.75996e-05	0.0205102	1.82011	4.7243	2.75512	11	27373000	27373550	551	-	11	14	13	13	1	1	1	1	ENST00000489910
ENSG00000206941+ENSG00000149273:E044	ENSG00000206941+ENSG00000149273	E044	1159.26	0.00161637	19.0361	1.28265e-05	0.0167817	45.4573	49.6006	0.310391	11	75405658	75405680	23	+	966	2414	796	1709	592	1402	726	1198	ENST00000422465,ENST00000525690,ENST00000278572,ENST00000534440,ENST00000528439,ENST00000532872,ENST00000530721,ENST00000531188,ENST00000526248
ENSG00000206941+ENSG00000149273:E045	ENSG00000206941+ENSG00000149273	E045	680.001	0.00247162	15.7932	7.06543e-05	0.0463888	35.9753	40.0158	0.353649	11	75405681	75405688	8	+	560	1489	451	1008	327	851	397	694	ENST00000422465,ENST00000525690,ENST00000278572,ENST00000528439,ENST00000532872,ENST00000530721,ENST00000531188,ENST00000526248
ENSG00000207496+ENSG00000144713:E003	ENSG00000207496+ENSG00000144713	E003	745.891	0.000265425	16.9969	3.74415e-05	0.0330464	39.3254	40.5287	0.101476	3	12836047	12836049	3	-	771	1111	707	878	344	1424	551	552	ENST00000396957,ENST00000429711,ENST00000273223
ENSG00000207496+ENSG00000144713:E004	ENSG00000207496+ENSG00000144713	E004	1067.56	0.000636167	18.4603	1.73481e-05	0.0204335	45.3381	47.2026	0.142071	3	12836050	12836059	10	-	1099	1643	1048	1210	497	2030	784	766	ENST00000396957,ENST00000435983,ENST00000429711,ENST00000273223
ENSG00000213398+ENSG00000124067:E037	ENSG00000213398+ENSG00000124067	E037	15.9317	0.0240589	24.9341	5.93237e-07	0.00167722	4.13271	7.73149	1.81398	16	67945221	67945261	41	-	27	20	32	28	8	0	10	8	ENST00000570802,ENST00000570616
ENSG00000213585:E015	ENSG00000213585	E015	447.983	0.000404419	17.4961	2.87892e-05	0.027781	32.6692	30.5796	-0.210937	5	133993016	133993018	3	-	565	516	350	426	325	603	509	409	ENST00000466080,ENST00000265333,ENST00000395047
ENSG00000213639+ENSG00000163806:E011	ENSG00000213639+ENSG00000163806	E011	304.728	0.00757478	17.1303	3.49003e-05	0.0315236	29.1041	23.9151	-0.608937	2	28752011	28752037	27	+	364	320	298	338	261	364	236	306	ENST00000464273,ENST00000395366
ENSG00000214753+ENSG00000168000+ENSG00000234857:E081	ENSG00000214753+ENSG00000168000+ENSG00000234857	E081	1013.96	0.000550973	19.5764	9.66572e-06	0.0141652	43.8446	46.3022	0.190534	11	62721820	62721942	123	-	1213	1583	747	1367	564	1131	901	996	ENST00000403734,ENST00000301785
ENSG00000214753+ENSG00000168000+ENSG00000234857:E083	ENSG00000214753+ENSG00000168000+ENSG00000234857	E083	905.592	0.000932277	19.7478	8.83637e-06	0.0133112	41.5886	44.3682	0.22258	11	62722601	62722713	113	-	1099	1428	703	1201	478	998	802	892	ENST00000403734,ENST00000301785
ENSG00000214753+ENSG00000168000+ENSG00000234857:E084	ENSG00000214753+ENSG00000168000+ENSG00000234857	E084	670.046	0.000331005	19.3508	1.08774e-05	0.0151009	36.6848	38.9419	0.198156	11	62722813	62722863	51	-	791	1069	525	860	382	728	598	657	ENST00000403734,ENST00000301785
ENSG00000214753+ENSG00000168000+ENSG00000234857:E085	ENSG00000214753+ENSG00000168000+ENSG00000234857	E085	659.802	0.000329443	16.6113	4.58776e-05	0.0371022	36.5193	38.623	0.185568	11	62722864	62722903	40	-	773	1060	511	840	390	726	597	628	ENST00000540127,ENST00000403734,ENST00000301785
ENSG00000215301:E044	ENSG00000215301	E044	10.3386	0.0587551	15.827	6.94068e-05	0.0463329	3.17806	6.52538	2.08091	X	41340815	41341069	255	+	33	18	15	9	1	1	9	5	ENST00000642589,ENST00000645253,ENST00000645574,ENST00000645380,ENST00000642424,ENST00000642161,ENST00000646390
ENSG00000221978:E058	ENSG00000221978	E058	348.195	0.000429813	25.4266	4.59534e-07	0.00137761	29.4384	26.5074	-0.327795	1	1399019	1399309	291	-	462	286	505	291	256	267	512	249	ENST00000408918,ENST00000488340,ENST00000481223,ENST00000425598,ENST00000496007,ENST00000400809
ENSG00000223482:E018	ENSG00000223482	E018	88.0033	0.0012875	30.4468	3.4315e-08	0.000170472	12.9689	16.221	0.66037	10	87241182	87245855	4674	-	122	139	89	98	71	85	66	64	ENST00000667520,ENST00000446751,ENST00000663113
ENSG00000228065:E089	ENSG00000228065	E089	6.73287	0.0347624	18.726	1.50907e-05	0.0184781	5.56448	2.49749	-2.31539	10	65779542	65781067	1526	+	6	0	6	3	15	6	9	5	ENST00000659962,ENST00000671025
ENSG00000229896+ENSG00000095951:E022	ENSG00000229896+ENSG00000095951	E022	302.236	0.00167354	17.3372	3.12998e-05	0.0294176	25.4084	27.2642	0.218454	6	12120223	12125745	5523	+	678	283	361	265	191	362	324	103	ENST00000379388,ENST00000627968,ENST00000541134
ENSG00000231925:E014	ENSG00000231925	E014	23.8589	0.0145209	16.7665	4.22733e-05	0.035562	6.15815	9.05507	1.11933	6	33304639	33304988	350	-	66	27	25	22	17	5	30	10	ENST00000480730
ENSG00000235848+ENSG00000138061:E047	ENSG00000235848+ENSG00000138061	E047	4.86417	0.0338246	15.9397	6.53919e-05	0.0453464	4.29734	1.3614	-3.3193	2	38074409	38074958	550	-	1	1	0	1	17	1	12	1	ENST00000614273,ENST00000610745
ENSG00000237515:E013	ENSG00000237515	E013	277.044	0.00112226	19.0734	1.25789e-05	0.0166447	26.2088	23.8446	-0.291013	16	13235294	13240416	5123	+	238	603	57	523	190	107	79	486	ENST00000558583
ENSG00000238039+ENSG00000241489+ENSG00000010404+ENSG00000241769:E020	ENSG00000238039+ENSG00000241489+ENSG00000010404+ENSG00000241769	E020	100.33	0.00651879	18.7983	1.45298e-05	0.0181102	14.0456	17.0836	0.579673	X	149502660	149503311	652	-	213	105	85	106	79	48	152	50	ENST00000428056
ENSG00000239672+ENSG00000243678+ENSG00000011052:E015	ENSG00000239672+ENSG00000243678+ENSG00000011052	E015	1401.08	0.000329048	26.1622	3.139e-07	0.00103961	52.8928	50.1427	-0.195971	17	51155651	51155759	109	+	1210	1902	1132	1575	742	2597	1398	1199	ENST00000456492,ENST00000512768,ENST00000480143,ENST00000555572,ENST00000376392,ENST00000013034,ENST00000511355,ENST00000393193,ENST00000475573,ENST00000393196,ENST00000487481,ENST00000465188,ENST00000336097
ENSG00000239672+ENSG00000243678+ENSG00000011052:E019	ENSG00000239672+ENSG00000243678+ENSG00000011052	E019	1722.85	0.00020333	27.1607	1.87226e-07	0.000678208	57.0812	54.5863	-0.169794	17	51159980	51160081	102	+	1504	2406	1404	1919	935	3142	1676	1470	ENST00000480143,ENST00000512768,ENST00000555572,ENST00000376392,ENST00000013034,ENST00000511355,ENST00000393193,ENST00000475573,ENST00000393196,ENST00000336097
ENSG00000239672+ENSG00000243678+ENSG00000011052:E022	ENSG00000239672+ENSG00000243678+ENSG00000011052	E022	1986.95	0.000661822	18.6274	1.58922e-05	0.0192562	60.0263	57.4627	-0.169807	17	51161160	51161272	113	+	1689	2841	1591	2175	1063	3649	1931	1736	ENST00000480143,ENST00000555572,ENST00000376392,ENST00000013034,ENST00000511355,ENST00000393193,ENST00000475573,ENST00000393196,ENST00000336097
ENSG00000239672+ENSG00000243678+ENSG00000011052:E044	ENSG00000239672+ENSG00000243678+ENSG00000011052	E044	2699.41	0.000267834	27.9284	1.25887e-07	0.000503188	64.4933	66.9315	0.152999	17	51171487	51171608	122	+	3062	3828	2586	3164	1503	4279	2528	1830	ENST00000393190,ENST00000514264,ENST00000555572,ENST00000376392,ENST00000503064,ENST00000393183,ENST00000570801,ENST00000393193,ENST00000573262,ENST00000512737,ENST00000513177
ENSG00000241014+ENSG00000243749+ENSG00000284773+ENSG00000271741+ENSG00000163867:E010	ENSG00000241014+ENSG00000243749+ENSG00000284773+ENSG00000271741+ENSG00000163867	E010	78.3767	0.0194385	16.2699	5.49284e-05	0.0408149	15.8208	11.3593	-0.974779	1	34985198	34985313	116	-	112	25	67	24	46	182	165	32	ENST00000373337,ENST00000417456
ENSG00000241014+ENSG00000243749+ENSG00000284773+ENSG00000271741+ENSG00000163867:E011	ENSG00000241014+ENSG00000243749+ENSG00000284773+ENSG00000271741+ENSG00000163867	E011	18.5072	0.0264981	16.423	5.06671e-05	0.0386536	8.23528	4.94177	-1.48035	1	34985314	34985353	40	-	25	5	10	3	13	50	40	8	ENST00000373337
ENSG00000241973:E087	ENSG00000241973	E087	163.501	0.000972669	19.4054	1.05708e-05	0.014943	18.3502	21.1248	0.423247	22	20819641	20819900	260	-	276	174	171	157	109	156	195	121	ENST00000485963,ENST00000255882
ENSG00000241973:E088	ENSG00000241973	E088	106.049	0.0011824	19.4332	1.04182e-05	0.0149193	14.658	17.3743	0.504032	22	20820539	20820611	73	-	176	117	118	107	66	97	131	72	ENST00000485963,ENST00000255882
ENSG00000242173+ENSG00000286901+ENSG00000167930:E027	ENSG00000242173+ENSG00000286901+ENSG00000167930	E027	341.225	0.000823345	20.1276	7.24456e-06	0.0113995	26.4319	29.1069	0.300989	16	254675	254681	7	+	453	409	317	411	301	296	318	294	ENST00000453430,ENST00000421000,ENST00000399932,ENST00000653392,ENST00000654053,ENST00000419173,ENST00000301678,ENST00000301679,ENST00000420500,ENST00000666018,ENST00000496874,ENST00000659283,ENST00000600536,ENST00000449945,ENST00000420046,ENST00000438220
ENSG00000243156+ENSG00000093100:E002	ENSG00000243156+ENSG00000093100	E002	2048.66	0.000214156	26.3038	2.91721e-07	0.000984913	59.4299	57.5669	-0.123662	22	17787652	17790539	2888	-	1263	4291	1690	3651	1546	881	1231	2332	ENST00000441493,ENST00000672019,ENST00000476405
ENSG00000243156+ENSG00000093100:E069	ENSG00000243156+ENSG00000093100	E069	177.148	0.00222316	16.0282	6.24048e-05	0.0437525	18.2362	21.0486	0.430963	22	17902631	17902747	117	-	132	370	201	373	110	64	80	152	ENST00000495076,ENST00000400561,ENST00000414725,ENST00000383094,ENST00000585038,ENST00000672019,ENST00000441493
ENSG00000244327+ENSG00000175054:E093	ENSG00000244327+ENSG00000175054	E093	23.7241	0.00675357	19.0204	1.29332e-05	0.0167817	6.06363	8.86357	1.10193	3	142563110	142565466	2357	-	61	32	28	32	8	14	22	9	ENST00000657914,ENST00000659195
ENSG00000244462+ENSG00000272897+ENSG00000214078+ENSG00000244005:E006	ENSG00000244462+ENSG00000272897+ENSG00000214078+ENSG00000244005	E006	315.036	0.000717384	15.9001	6.67765e-05	0.0458393	28.074	25.6745	-0.277626	20	35626159	35626251	93	-	307	368	264	292	219	501	360	289	ENST00000397442,ENST00000397443,ENST00000415920,ENST00000462352,ENST00000498814,ENST00000483359,ENST00000473373,ENST00000317677,ENST00000401607,ENST00000483495,ENST00000352393
ENSG00000245466+ENSG00000259115+ENSG00000133997:E012	ENSG00000245466+ENSG00000259115+ENSG00000133997	E012	6.11268	0.0193407	15.7987	7.04496e-05	0.0463888	2.56454	5.18975	2.03711	14	70591382	70591814	433	-	17	9	11	4	2	4	4	2	ENST00000555296
ENSG00000247679:E005	ENSG00000247679	E005	18.1577	0.0167137	16.9618	3.81398e-05	0.0334083	5.34751	7.86909	1.11986	5	177617546	177618641	1096	+	32	31	23	21	13	12	9	12	ENST00000656340
ENSG00000249898:E015	ENSG00000249898	E015	8.5484	0.0194815	16.7292	4.31129e-05	0.0357816	3.03644	5.57363	1.75589	8	6633082	6634594	1513	-	9	19	13	20	2	1	8	2	ENST00000659223
ENSG00000251022+ENSG00000138674:E024	ENSG00000251022+ENSG00000138674	E024	365.85	0.00176014	19.3361	1.09615e-05	0.0151009	30.3759	27.1438	-0.353136	4	82842185	82842481	297	-	470	408	325	321	367	469	367	270	ENST00000355196,ENST00000505984,ENST00000348405,ENST00000505472,ENST00000503937,ENST00000508502,ENST00000395310,ENST00000448323,ENST00000264405,ENST00000515749,ENST00000443462
ENSG00000253729:E026	ENSG00000253729	E026	705.927	0.000327933	35.741	2.25369e-09	1.47872e-05	40.677	37.0661	-0.310698	8	47800793	47800986	194	-	776	892	766	801	316	1110	736	537	ENST00000314191,ENST00000338368
ENSG00000253729:E027	ENSG00000253729	E027	604.213	0.000315278	31.3717	2.13063e-08	0.000119504	37.9178	34.6176	-0.299112	8	47803306	47803480	175	-	687	733	668	682	299	901	608	479	ENST00000314191,ENST00000338368
ENSG00000253729:E053	ENSG00000253729	E053	309.779	0.000464372	27.8936	1.28173e-07	0.0005065	25.1227	27.8517	0.31979	8	47862062	47862127	66	-	404	478	405	428	128	357	262	173	ENST00000314191,ENST00000338368
ENSG00000254673+ENSG00000168172+ENSG00000168522:E019	ENSG00000254673+ENSG00000168172+ENSG00000168522	E019	61.037	0.00223979	16.4717	4.93814e-05	0.0381608	10.8071	13.261	0.59962	8	42997550	42997589	40	+	92	86	89	65	46	51	42	37	ENST00000526882,ENST00000307602,ENST00000527306
ENSG00000254673+ENSG00000168172+ENSG00000168522:E024	ENSG00000254673+ENSG00000168172+ENSG00000168522	E024	54.9893	0.00212788	16.6366	4.52697e-05	0.0367065	10.2374	12.6793	0.625964	8	43002107	43002141	35	+	92	70	83	58	33	53	38	34	ENST00000533539,ENST00000524839,ENST00000307602,ENST00000526882
ENSG00000254673+ENSG00000168172+ENSG00000168522:E025	ENSG00000254673+ENSG00000168172+ENSG00000168522	E025	69.5044	0.00195343	17.7004	2.58566e-05	0.0259125	11.6127	14.1345	0.577141	8	43007847	43007929	83	+	109	91	105	73	39	68	50	47	ENST00000533539,ENST00000524839,ENST00000307602,ENST00000526882
ENSG00000257108+ENSG00000282907+ENSG00000007541:E034	ENSG00000257108+ENSG00000282907+ENSG00000007541	E034	10.2507	0.0250457	15.934	6.55909e-05	0.0453464	3.57853	6.3915	1.67795	16	576255	576257	3	+	16	22	7	21	6	2	8	6	ENST00000635107,ENST00000470411,ENST00000422307
ENSG00000257379+ENSG00000205352+ENSG00000282977+ENSG00000197111+ENSG00000273658:E044	ENSG00000257379+ENSG00000205352+ENSG00000282977+ENSG00000197111+ENSG00000273658	E044	25.8082	0.0102539	21.2013	4.13489e-06	0.0074119	6.20773	9.44087	1.2176	12	53452976	53453283	308	+	56	28	44	29	12	10	30	9	ENST00000550192
ENSG00000257524+ENSG00000106992+ENSG00000160408:E043	ENSG00000257524+ENSG00000106992+ENSG00000160408	E043	155.821	0.000960768	18.6062	1.60696e-05	0.0193919	20.1174	17.7364	-0.377432	9	127890637	127890655	19	-	134	165	121	149	189	134	160	181	ENST00000373144,ENST00000622357,ENST00000373146,ENST00000373141,ENST00000373142,ENST00000447681,ENST00000480417,ENST00000643338,ENST00000646171,ENST00000291839,ENST00000643029
ENSG00000257727+ENSG00000062485+ENSG00000144785:E048	ENSG00000257727+ENSG00000062485+ENSG00000144785	E048	248.439	0.00073279	15.9198	6.60844e-05	0.0455067	22.8103	25.0074	0.281543	12	56285962	56286008	47	-	445	363	229	327	132	218	237	161	ENST00000551936,ENST00000351328,ENST00000552222,ENST00000547298,ENST00000551137,ENST00000549318,ENST00000548041,ENST00000547283,ENST00000542324,ENST00000546891,ENST00000551968,ENST00000548849,ENST00000547423,ENST00000546621,ENST00000550655,ENST00000546930,ENST00000550734,ENST00000551253,ENST00000551430,ENST00000548567,ENST00000551473,ENST00000550159
ENSG00000258653+ENSG00000140043+ENSG00000119725:E017	ENSG00000258653+ENSG00000140043+ENSG00000119725	E017	4.19663	0.0348238	16.4657	4.95389e-05	0.0381977	1.58189	4.3117	2.89573	14	73874584	73874627	44	+	14	2	10	6	2	1	1	0	ENST00000555976
ENSG00000259784+ENSG00000162066+ENSG00000162065+ENSG00000185883+ENSG00000260272:E011	ENSG00000259784+ENSG00000162066+ENSG00000162065+ENSG00000185883+ENSG00000260272	E011	134.263	0.00564957	20.5721	5.74284e-06	0.00937593	16.1237	19.6607	0.591901	16	2496118	2497113	996	+	157	156	173	155	98	102	150	108	ENST00000569874,ENST00000567020,ENST00000643767,ENST00000564543,ENST00000562105,ENST00000646147,ENST00000627285,ENST00000630263
ENSG00000259784+ENSG00000162066+ENSG00000162065+ENSG00000185883+ENSG00000260272:E015	ENSG00000259784+ENSG00000162066+ENSG00000162065+ENSG00000185883+ENSG00000260272	E015	38.8658	0.00618516	18.0903	2.10668e-05	0.0224833	8.38926	11.1269	0.823202	16	2498322	2498396	75	+	59	58	50	34	27	32	32	31	ENST00000569874,ENST00000567020,ENST00000564879,ENST00000562105,ENST00000646147,ENST00000643767,ENST00000627285,ENST00000630263
ENSG00000259784+ENSG00000162066+ENSG00000162065+ENSG00000185883+ENSG00000260272:E021	ENSG00000259784+ENSG00000162066+ENSG00000162065+ENSG00000185883+ENSG00000260272	E021	49.3085	0.0060805	17.5304	2.82751e-05	0.0276976	9.60636	12.3725	0.739626	16	2500804	2501052	249	+	81	68	46	55	41	39	43	37	ENST00000569874,ENST00000567020,ENST00000564879,ENST00000646147,ENST00000627285,ENST00000630263
ENSG00000259784+ENSG00000162066+ENSG00000162065+ENSG00000185883+ENSG00000260272:E022	ENSG00000259784+ENSG00000162066+ENSG00000162065+ENSG00000185883+ENSG00000260272	E022	76.3076	0.00244076	23.7106	1.11964e-06	0.0028011	12.106	15.0216	0.634936	16	2501053	2501709	657	+	101	94	91	84	64	65	64	63	ENST00000627285,ENST00000567020,ENST00000564879,ENST00000630263,ENST00000646147
ENSG00000259992+ENSG00000205084+ENSG00000135702+ENSG00000260092+ENSG00000065457:E022	ENSG00000259992+ENSG00000205084+ENSG00000135702+ENSG00000260092+ENSG00000065457	E022	74.1157	0.00368019	16.5314	4.7852e-05	0.0380965	14.6937	11.8466	-0.633206	16	75545352	75545428	77	-	77	61	52	43	62	167	92	57	ENST00000258173,ENST00000562410,ENST00000460606,ENST00000569294,ENST00000564489,ENST00000568377,ENST00000570006
ENSG00000259992+ENSG00000205084+ENSG00000135702+ENSG00000260092+ENSG00000065457:E023	ENSG00000259992+ENSG00000205084+ENSG00000135702+ENSG00000260092+ENSG00000065457	E023	62.5617	0.00488659	17.4265	2.98637e-05	0.0283746	13.7075	10.6563	-0.738073	16	75545429	75545495	67	-	58	54	43	33	46	148	84	51	ENST00000258173,ENST00000562410,ENST00000569294,ENST00000564489,ENST00000568377,ENST00000570006
ENSG00000259992+ENSG00000205084+ENSG00000135702+ENSG00000260092+ENSG00000065457:E024	ENSG00000259992+ENSG00000205084+ENSG00000135702+ENSG00000260092+ENSG00000065457	E024	46.2369	0.00291986	27.8302	1.32442e-07	0.000513427	12.1159	8.67563	-0.974865	16	75545826	75545863	38	-	33	36	30	25	35	110	64	45	ENST00000258173,ENST00000562410,ENST00000565067,ENST00000569294,ENST00000564489,ENST00000568377
ENSG00000259992+ENSG00000205084+ENSG00000135702+ENSG00000260092+ENSG00000065457:E025	ENSG00000259992+ENSG00000205084+ENSG00000135702+ENSG00000260092+ENSG00000065457	E025	71.06	0.00226903	38.7006	4.94051e-10	4.1904e-06	14.9197	10.8514	-0.934996	16	75545864	75545954	91	-	69	47	42	37	52	176	91	70	ENST00000258173,ENST00000562410,ENST00000565067,ENST00000569294,ENST00000564489,ENST00000568377,ENST00000570006
ENSG00000259992+ENSG00000205084+ENSG00000135702+ENSG00000260092+ENSG00000065457:E031	ENSG00000259992+ENSG00000205084+ENSG00000135702+ENSG00000260092+ENSG00000065457	E031	60.7891	0.00203443	21.6518	3.26897e-06	0.00611175	13.4613	10.5437	-0.715776	16	75555804	75555925	122	-	68	44	38	34	46	128	77	63	ENST00000258173,ENST00000561809,ENST00000615437,ENST00000562410,ENST00000565067,ENST00000564489,ENST00000568377,ENST00000564576,ENST00000570006
ENSG00000259992+ENSG00000205084+ENSG00000135702+ENSG00000260092+ENSG00000065457:E032	ENSG00000259992+ENSG00000205084+ENSG00000135702+ENSG00000260092+ENSG00000065457	E032	45.4678	0.0031279	18.2323	1.95531e-05	0.0215177	11.6376	9.01487	-0.745266	16	75555926	75555973	48	-	43	33	30	28	42	80	65	46	ENST00000258173,ENST00000561809,ENST00000562410,ENST00000565067,ENST00000564489,ENST00000568377,ENST00000564576,ENST00000570006
ENSG00000259992+ENSG00000205084+ENSG00000135702+ENSG00000260092+ENSG00000065457:E034	ENSG00000259992+ENSG00000205084+ENSG00000135702+ENSG00000260092+ENSG00000065457	E034	47.0337	0.00302483	18.7614	1.48134e-05	0.0182673	11.8748	9.14768	-0.761786	16	75556071	75556233	163	-	47	33	33	25	36	90	61	56	ENST00000258173,ENST00000561809,ENST00000562410,ENST00000565067,ENST00000568377,ENST00000564576,ENST00000570006
ENSG00000259992+ENSG00000205084+ENSG00000135702+ENSG00000260092+ENSG00000065457:E045	ENSG00000259992+ENSG00000205084+ENSG00000135702+ENSG00000260092+ENSG00000065457	E045	101.695	0.0015516	28.9599	7.38926e-08	0.000318642	14.215	17.4112	0.600913	16	75600002	75600348	347	-	184	114	115	99	56	146	96	53	ENST00000566445,ENST00000568478,ENST00000307921
ENSG00000259992+ENSG00000205084+ENSG00000135702+ENSG00000260092+ENSG00000065457:E054	ENSG00000259992+ENSG00000205084+ENSG00000135702+ENSG00000260092+ENSG00000065457	E054	58.0812	0.00322892	17.4812	2.90169e-05	0.0278244	10.6843	13.2808	0.637366	16	75612788	75612803	16	-	98	72	61	63	33	67	59	37	ENST00000566445,ENST00000568001,ENST00000307921
ENSG00000259992+ENSG00000205084+ENSG00000135702+ENSG00000260092+ENSG00000065457:E055	ENSG00000259992+ENSG00000205084+ENSG00000135702+ENSG00000260092+ENSG00000065457	E055	61.1495	0.00277835	16.4967	4.87336e-05	0.0381347	11.0093	13.5054	0.599166	16	75612804	75612861	58	-	98	73	68	65	40	70	57	41	ENST00000566445,ENST00000568001,ENST00000567281,ENST00000307921
ENSG00000261934+ENSG00000262576+ENSG00000204956+ENSG00000253159+ENSG00000242419+ENSG00000253846+ENSG00000262209+ENSG00000253485+ENSG00000253767+ENSG00000240184+ENSG00000240764+ENSG00000253731+ENSG00000254221+ENSG00000081853+ENSG00000253305+ENSG00000254122+ENSG00000253953+ENSG00000276547+ENSG00000254245+ENSG00000253910+ENSG00000253873+ENSG00000253537:E082	ENSG00000261934+ENSG00000262576+ENSG00000204956+ENSG00000253159+ENSG00000242419+ENSG00000253846+ENSG00000262209+ENSG00000253485+ENSG00000253767+ENSG00000240184+ENSG00000240764+ENSG00000253731+ENSG00000254221+ENSG00000081853+ENSG00000253305+ENSG00000254122+ENSG00000253953+ENSG00000276547+ENSG00000254245+ENSG00000253910+ENSG00000253873+ENSG00000253537	E082	505.487	0.0156206	17.3068	3.18053e-05	0.0294941	29.3537	37.5358	0.792908	5	141485768	141487615	1848	+	421	606	777	511	364	425	252	693	ENST00000617094,ENST00000306593
ENSG00000262730+ENSG00000170043+ENSG00000170049:E020	ENSG00000262730+ENSG00000170043+ENSG00000170049	E020	8.40419	0.0164396	22.4426	2.16518e-06	0.00440317	2.81202	5.85514	2.12031	17	7927344	7927418	75	-	17	22	9	15	0	2	6	4	ENST00000570587,ENST00000303790,ENST00000574006,ENST00000573621
ENSG00000262730+ENSG00000170043+ENSG00000170049:E021	ENSG00000262730+ENSG00000170043+ENSG00000170049	E021	5.84764	0.0238129	16.6855	4.4116e-05	0.0364147	2.29488	4.94558	2.21844	17	7927419	7927423	5	-	13	17	5	10	0	2	4	2	ENST00000574006,ENST00000303790,ENST00000570587,ENST00000570852,ENST00000573621
ENSG00000262730+ENSG00000170043+ENSG00000170049:E022	ENSG00000262730+ENSG00000170043+ENSG00000170049	E022	6.49107	0.0197715	21.5626	3.42465e-06	0.00633469	2.29334	5.26844	2.40336	17	7927657	7927694	38	-	16	17	7	11	0	3	4	1	ENST00000574006,ENST00000303790,ENST00000570587,ENST00000570852,ENST00000573621
ENSG00000264112+ENSG00000136450+ENSG00000266086:E025	ENSG00000264112+ENSG00000136450+ENSG00000266086	E025	1645.28	0.000240777	22.2282	2.42086e-06	0.00480357	54.2611	55.4238	0.0799101	17	58005135	58005253	119	-	2553	2054	2068	1746	609	2854	1355	850	ENST00000665125,ENST00000578794,ENST00000582730,ENST00000583741,ENST00000581979,ENST00000258962
ENSG00000264501+ENSG00000054523:E071	ENSG00000264501+ENSG00000054523	E071	1262.69	0.00407658	20.5822	5.71253e-06	0.00937044	51.8317	45.9149	-0.435725	1	10378339	10381596	3258	+	839	1618	880	1358	1318	1394	885	1778	ENST00000377086,ENST00000620295,ENST00000622724,ENST00000377081
ENSG00000267041:E008	ENSG00000267041	E008	2.67797	0.0709701	18.1113	2.08361e-05	0.0223635	3.55132	0.753204	-4.47636	19	36772808	36772814	7	-	0	0	1	0	3	9	5	3	ENST00000614887,ENST00000589390
ENSG00000267632+ENSG00000283929+ENSG00000033627:E056	ENSG00000267632+ENSG00000283929+ENSG00000033627	E056	4.98255	0.0234939	15.5754	7.92804e-05	0.0499452	2.08781	4.57395	2.26549	17	42510059	42510183	125	+	8	11	7	10	2	0	3	2	ENST00000591237,ENST00000587510
ENSG00000267632+ENSG00000283929+ENSG00000033627:E057	ENSG00000267632+ENSG00000283929+ENSG00000033627	E057	15.2303	0.0124611	15.9635	6.45759e-05	0.0450025	4.73008	7.33909	1.27239	17	42510184	42511519	1336	+	23	28	20	22	8	5	15	8	ENST00000591237
ENSG00000267632+ENSG00000283929+ENSG00000033627:E076	ENSG00000267632+ENSG00000283929+ENSG00000033627	E076	408.327	0.000499706	28.2686	1.05596e-07	0.000432011	31.2821	28.5489	-0.288865	17	42521786	42522577	792	+	385	446	321	375	456	440	400	445	ENST00000544137,ENST00000587797,ENST00000592831,ENST00000264649,ENST00000585828,ENST00000343619
ENSG00000268043:E005	ENSG00000268043	E005	4.96479	0.022163	15.792	7.07004e-05	0.0463888	1.90904	4.34573	2.37588	1	146951814	146952037	224	+	11	9	9	9	2	0	2	1	ENST00000617931
ENSG00000268614+ENSG00000090674+ENSG00000032444:E026	ENSG00000268614+ENSG00000090674+ENSG00000032444	E026	89.3693	0.00143798	23.3949	1.31926e-06	0.00318593	15.9478	13.0573	-0.590035	19	7530286	7530400	115	+	58	94	71	71	71	139	109	108	ENST00000595860,ENST00000264079,ENST00000594692,ENST00000394321
ENSG00000268614+ENSG00000090674+ENSG00000032444:E027	ENSG00000268614+ENSG00000090674+ENSG00000032444	E027	79.7878	0.00182325	29.2714	6.29177e-08	0.000291728	15.3008	12.0304	-0.707749	19	7530401	7530434	34	+	53	84	58	54	69	122	103	98	ENST00000595860,ENST00000264079,ENST00000394321
ENSG00000268614+ENSG00000090674+ENSG00000032444:E028	ENSG00000268614+ENSG00000090674+ENSG00000032444	E028	89.4579	0.00186534	24.1801	8.77339e-07	0.00231132	16.0203	13.0077	-0.614675	19	7530435	7530501	67	+	57	104	61	70	74	140	108	109	ENST00000595860,ENST00000599334,ENST00000264079,ENST00000394321
ENSG00000268614+ENSG00000090674+ENSG00000032444:E030	ENSG00000268614+ENSG00000090674+ENSG00000032444	E030	100.037	0.00930648	16.1353	5.89732e-05	0.0424595	17.0101	13.5661	-0.669135	19	7533523	7533594	72	+	57	117	72	72	88	153	139	109	ENST00000599334,ENST00000264079,ENST00000602227,ENST00000394321
ENSG00000268614+ENSG00000090674+ENSG00000032444:E031	ENSG00000268614+ENSG00000090674+ENSG00000032444	E031	81.2293	0.00536582	16.3716	5.20583e-05	0.039355	15.2897	12.3807	-0.621469	19	7533595	7533653	59	+	53	92	59	60	67	115	121	89	ENST00000599334,ENST00000264079,ENST00000601870,ENST00000602227,ENST00000394321
ENSG00000268614+ENSG00000090674+ENSG00000032444:E032	ENSG00000268614+ENSG00000090674+ENSG00000032444	E032	78.0312	0.00404898	15.8691	6.78788e-05	0.0459238	14.9723	12.2568	-0.588929	19	7533759	7533868	110	+	60	88	50	61	58	116	116	86	ENST00000599334,ENST00000264079,ENST00000601870,ENST00000602227,ENST00000394321
ENSG00000269897+ENSG00000168283+ENSG00000148444:E006	ENSG00000269897+ENSG00000168283+ENSG00000148444	E006	40.9124	0.0165419	17.024	3.69111e-05	0.0327444	8.61697	11.8152	0.920968	10	22316417	22316419	3	+	86	44	33	36	20	58	52	21	ENST00000456711,ENST00000479958,ENST00000468179,ENST00000602390,ENST00000470045,ENST00000602574,ENST00000475460,ENST00000376836
ENSG00000269897+ENSG00000168283+ENSG00000148444:E012	ENSG00000269897+ENSG00000168283+ENSG00000148444	E012	104.928	0.0110201	25.106	5.42636e-07	0.00156271	13.9897	18.2796	0.793232	10	22316441	22316444	4	+	191	108	96	90	53	174	119	61	ENST00000456711,ENST00000489125,ENST00000470045,ENST00000468179,ENST00000472610,ENST00000602390,ENST00000496071,ENST00000463688,ENST00000602574,ENST00000444869,ENST00000475460,ENST00000376836,ENST00000463409,ENST00000479958
ENSG00000269897+ENSG00000168283+ENSG00000148444:E013	ENSG00000269897+ENSG00000168283+ENSG00000148444	E013	123.591	0.00930804	29.1149	6.82119e-08	0.000308061	15.1863	19.7275	0.779465	10	22316445	22316451	7	+	217	132	115	104	63	207	134	77	ENST00000456711,ENST00000489125,ENST00000470045,ENST00000468179,ENST00000472610,ENST00000602390,ENST00000376836,ENST00000463688,ENST00000602574,ENST00000444869,ENST00000475460,ENST00000496071,ENST00000463409,ENST00000479958,ENST00000448361
ENSG00000269897+ENSG00000168283+ENSG00000148444:E014	ENSG00000269897+ENSG00000168283+ENSG00000148444	E014	226.903	0.000918726	147.341	6.60889e-34	2.29824e-28	20.2706	26.5185	0.820346	10	22316452	22316556	105	+	352	266	221	219	123	345	235	154	ENST00000456711,ENST00000417470,ENST00000489125,ENST00000479958,ENST00000470045,ENST00000472610,ENST00000602390,ENST00000496071,ENST00000463688,ENST00000602574,ENST00000444869,ENST00000468179,ENST00000475460,ENST00000376836,ENST00000463409,ENST00000448361
ENSG00000269897+ENSG00000168283+ENSG00000148444:E018	ENSG00000269897+ENSG00000168283+ENSG00000148444	E018	327.408	0.002523	124.917	5.30613e-29	4.61302e-24	23.8017	31.5923	0.883309	10	22317884	22317995	112	+	546	367	324	314	178	481	326	227	ENST00000479958,ENST00000489125,ENST00000456711,ENST00000470045,ENST00000472610,ENST00000602390,ENST00000475460,ENST00000463688,ENST00000602574,ENST00000444869,ENST00000472673,ENST00000463409,ENST00000496071,ENST00000468179,ENST00000376836,ENST00000483684,ENST00000468469
ENSG00000269897+ENSG00000168283+ENSG00000148444:E020	ENSG00000269897+ENSG00000168283+ENSG00000148444	E020	332.661	0.00206724	132.665	1.07012e-30	1.24045e-25	24.091	31.6543	0.852575	10	22318105	22318168	64	+	528	374	354	299	183	477	338	242	ENST00000479958,ENST00000470045,ENST00000468179,ENST00000472610,ENST00000602390,ENST00000496071,ENST00000463688,ENST00000602574,ENST00000444869,ENST00000472673,ENST00000475460,ENST00000376836,ENST00000463409,ENST00000483684,ENST00000468469,ENST00000448361
ENSG00000269897+ENSG00000168283+ENSG00000148444:E021	ENSG00000269897+ENSG00000168283+ENSG00000148444	E021	11.2896	0.0100029	32.3501	1.28749e-08	7.71941e-05	3.6215	7.0225	1.91644	10	22318169	22318271	103	+	26	12	19	12	6	5	9	6	ENST00000479958,ENST00000470045
ENSG00000269897+ENSG00000168283+ENSG00000148444:E022	ENSG00000269897+ENSG00000168283+ENSG00000148444	E022	285.009	0.005294	79.6898	4.3805e-19	1.38483e-14	22.0459	29.9049	0.942589	10	22318272	22318300	29	+	494	314	297	269	137	430	279	194	ENST00000479958,ENST00000472610,ENST00000468179,ENST00000475460,ENST00000602390,ENST00000470045,ENST00000463688,ENST00000602574,ENST00000444869,ENST00000471350,ENST00000376836,ENST00000463409,ENST00000468469,ENST00000448361
ENSG00000269897+ENSG00000168283+ENSG00000148444:E023	ENSG00000269897+ENSG00000168283+ENSG00000148444	E023	274.712	0.00425361	93.5377	3.9854e-22	1.97989e-17	21.6353	29.4479	0.951013	10	22318301	22318306	6	+	470	302	296	259	136	407	267	186	ENST00000479958,ENST00000472610,ENST00000468179,ENST00000602395,ENST00000475460,ENST00000602390,ENST00000470045,ENST00000463688,ENST00000602574,ENST00000444869,ENST00000471350,ENST00000376836,ENST00000463409,ENST00000468469,ENST00000448361
ENSG00000269897+ENSG00000168283+ENSG00000148444:E024	ENSG00000269897+ENSG00000168283+ENSG00000148444	E024	20.0249	0.00643685	30.5645	3.2295e-08	0.000162762	5.53723	8.728	1.32007	10	22318307	22318352	46	+	38	20	24	25	11	16	21	13	ENST00000479958,ENST00000468179,ENST00000602395,ENST00000470045,ENST00000463688,ENST00000602574
ENSG00000269897+ENSG00000168283+ENSG00000148444:E025	ENSG00000269897+ENSG00000168283+ENSG00000148444	E025	18.8581	0.0062477	16.6874	4.40731e-05	0.0364147	5.75951	8.0493	0.970768	10	22318353	22318364	12	+	33	22	20	16	13	18	21	14	ENST00000479958,ENST00000468179,ENST00000602395,ENST00000470045,ENST00000463688,ENST00000602574,ENST00000472673,ENST00000496071
ENSG00000269897+ENSG00000168283+ENSG00000148444:E026	ENSG00000269897+ENSG00000168283+ENSG00000148444	E026	19.6934	0.0086357	19.6135	9.47988e-06	0.0140282	5.72119	8.39009	1.11062	10	22318365	22318403	39	+	39	23	21	16	14	15	21	15	ENST00000479958,ENST00000468179,ENST00000602395,ENST00000470045,ENST00000463688,ENST00000602574,ENST00000496071
ENSG00000269897+ENSG00000168283+ENSG00000148444:E027	ENSG00000269897+ENSG00000168283+ENSG00000148444	E027	39.2581	0.0142566	25.4749	4.48166e-07	0.00135522	8.02241	11.8299	1.13245	10	22318404	22318652	249	+	68	47	46	37	30	37	31	30	ENST00000479958,ENST00000468179,ENST00000602395,ENST00000463688,ENST00000602574,ENST00000496071
ENSG00000269897+ENSG00000168283+ENSG00000148444:E028	ENSG00000269897+ENSG00000168283+ENSG00000148444	E028	335.764	0.00381714	92.663	6.20024e-22	2.69516e-17	24.0851	31.8602	0.874032	10	22318653	22318713	61	+	543	361	353	320	179	493	320	254	ENST00000479958,ENST00000456711,ENST00000468179,ENST00000602395,ENST00000472610,ENST00000496071,ENST00000463688,ENST00000602574,ENST00000471350,ENST00000376836,ENST00000463409,ENST00000483684,ENST00000468469,ENST00000448361
ENSG00000269897+ENSG00000168283+ENSG00000148444:E030	ENSG00000269897+ENSG00000168283+ENSG00000148444	E030	247.046	0.00638885	53.7894	2.23171e-13	3.37425e-09	20.8529	27.5828	0.857317	10	22318806	22318826	21	+	380	233	288	243	140	361	235	184	ENST00000479958,ENST00000456711,ENST00000468179,ENST00000602395,ENST00000376836,ENST00000463688,ENST00000602574,ENST00000471350,ENST00000496071,ENST00000463409,ENST00000483684,ENST00000468469,ENST00000448361
ENSG00000269897+ENSG00000168283+ENSG00000148444:E031	ENSG00000269897+ENSG00000168283+ENSG00000148444	E031	259.055	0.0084613	44.7468	2.2423e-11	2.51535e-07	21.2727	28.245	0.871199	10	22318827	22318862	36	+	392	236	313	260	141	382	249	191	ENST00000479958,ENST00000456711,ENST00000468179,ENST00000602395,ENST00000496071,ENST00000463688,ENST00000602574,ENST00000471350,ENST00000376836,ENST00000463409,ENST00000483684,ENST00000448361
ENSG00000269897+ENSG00000168283+ENSG00000148444:E033	ENSG00000269897+ENSG00000168283+ENSG00000148444	E033	273.566	0.00734855	59.0738	1.51866e-14	3.10655e-10	21.5538	29.285	0.944973	10	22318959	22319018	60	+	412	280	346	262	159	395	248	186	ENST00000479958,ENST00000456711,ENST00000468179,ENST00000602395,ENST00000602390,ENST00000496071,ENST00000463688,ENST00000602574,ENST00000444869,ENST00000471350,ENST00000376836,ENST00000463409,ENST00000483684,ENST00000448361
ENSG00000269897+ENSG00000168283+ENSG00000148444:E034	ENSG00000269897+ENSG00000168283+ENSG00000148444	E034	14.5767	0.0142677	27.8238	1.32878e-07	0.000513427	4.43048	7.70594	1.60322	10	22319019	22319281	263	+	22	21	25	15	10	12	11	6	ENST00000468179,ENST00000602574,ENST00000471350
ENSG00000269897+ENSG00000168283+ENSG00000148444:E035	ENSG00000269897+ENSG00000168283+ENSG00000148444	E035	20.7678	0.0154953	16.1085	5.98154e-05	0.0425061	5.803	8.6022	1.1421	10	22319282	22319938	657	+	33	16	38	16	15	19	21	12	ENST00000602574
ENSG00000269897+ENSG00000168283+ENSG00000148444:E036	ENSG00000269897+ENSG00000168283+ENSG00000148444	E036	273.738	0.00244883	137.315	1.02874e-31	1.78872e-26	21.5127	29.4413	0.967511	10	22319939	22320256	318	+	422	303	330	267	155	381	262	178	ENST00000479958,ENST00000456711,ENST00000376836,ENST00000463688,ENST00000602574,ENST00000444869,ENST00000496071,ENST00000483684,ENST00000448361
ENSG00000269897+ENSG00000168283+ENSG00000148444:E040	ENSG00000269897+ENSG00000168283+ENSG00000148444	E040	63.0664	0.0125713	42.1519	8.4452e-11	8.39091e-07	14.0126	8.18449	-1.57168	10	22321099	22321458	360	+	19	27	18	30	64	136	119	83	ENST00000376663
ENSG00000269897+ENSG00000168283+ENSG00000148444:E041	ENSG00000269897+ENSG00000168283+ENSG00000148444	E041	90.7785	0.0311031	28.6105	8.85012e-08	0.000370799	16.7296	9.66747	-1.61138	10	22321459	22321584	126	+	31	37	20	44	114	178	177	107	ENST00000376663,ENST00000602523
ENSG00000269897+ENSG00000168283+ENSG00000148444:E042	ENSG00000269897+ENSG00000168283+ENSG00000148444	E042	94.7708	0.0192367	36.8375	1.28396e-09	9.92217e-06	17.0203	10.102	-1.53442	10	22321585	22321696	112	+	36	39	25	44	112	185	192	109	ENST00000376663,ENST00000456675,ENST00000602523
ENSG00000269897+ENSG00000168283+ENSG00000148444:E048	ENSG00000269897+ENSG00000168283+ENSG00000148444	E048	139.743	0.0226714	40.9195	1.58633e-10	1.4517e-06	20.6311	11.9151	-1.62809	10	22326431	22326518	88	+	44	67	32	59	149	294	285	170	ENST00000442508,ENST00000417470,ENST00000602358,ENST00000489125,ENST00000456675,ENST00000602523,ENST00000602524,ENST00000602390,ENST00000376663,ENST00000475460,ENST00000463409,ENST00000416820,ENST00000602395
ENSG00000269897+ENSG00000168283+ENSG00000148444:E049	ENSG00000269897+ENSG00000168283+ENSG00000148444	E049	98.912	0.0170826	52.4974	4.30822e-13	6.24243e-09	17.6193	9.64482	-1.77248	10	22326519	22326521	3	+	26	41	25	39	97	217	210	124	ENST00000442508,ENST00000417470,ENST00000602358,ENST00000489125,ENST00000456675,ENST00000602523,ENST00000602524,ENST00000602390,ENST00000376663,ENST00000475460,ENST00000602395,ENST00000463409,ENST00000416820,ENST00000443519
ENSG00000269897+ENSG00000168283+ENSG00000148444:E050	ENSG00000269897+ENSG00000168283+ENSG00000148444	E050	133.11	0.0202756	46.9434	7.30655e-12	8.76156e-08	20.2137	11.4656	-1.67908	10	22326522	22326558	37	+	34	59	33	60	131	302	253	177	ENST00000442508,ENST00000417470,ENST00000602358,ENST00000456675,ENST00000602523,ENST00000602524,ENST00000602390,ENST00000376663,ENST00000475460,ENST00000416820,ENST00000443519
ENSG00000269897+ENSG00000168283+ENSG00000148444:E051	ENSG00000269897+ENSG00000168283+ENSG00000148444	E051	118.467	0.0243097	39.9993	2.54059e-10	2.20873e-06	19.1046	10.8573	-1.66891	10	22326559	22326561	3	+	29	57	26	55	119	273	215	160	ENST00000442508,ENST00000417470,ENST00000602358,ENST00000456675,ENST00000602523,ENST00000602524,ENST00000602390,ENST00000376663,ENST00000416820,ENST00000443519
ENSG00000269897+ENSG00000168283+ENSG00000148444:E052	ENSG00000269897+ENSG00000168283+ENSG00000148444	E052	12.1445	0.0944252	16.1223	5.93799e-05	0.0424884	3.57328	7.45735	2.12952	10	22326562	22326831	270	+	13	20	20	24	5	3	10	7	ENST00000602523,ENST00000602524,ENST00000602358
ENSG00000269897+ENSG00000168283+ENSG00000148444:E053	ENSG00000269897+ENSG00000168283+ENSG00000148444	E053	8.62122	0.0177366	26.0796	3.27624e-07	0.00107482	3.17533	6.20798	1.93887	10	22326832	22326889	58	+	15	14	9	16	3	4	8	5	ENST00000602358,ENST00000602523
ENSG00000269897+ENSG00000168283+ENSG00000148444:E054	ENSG00000269897+ENSG00000168283+ENSG00000148444	E054	148.325	0.0173929	51.922	5.77494e-13	7.72399e-09	21.2479	12.2715	-1.63072	10	22326890	22326940	51	+	49	73	28	65	149	345	267	197	ENST00000442508,ENST00000417470,ENST00000602358,ENST00000456675,ENST00000602523,ENST00000602390,ENST00000376663,ENST00000416820,ENST00000443519
ENSG00000269897+ENSG00000168283+ENSG00000148444:E055	ENSG00000269897+ENSG00000168283+ENSG00000148444	E055	150.659	0.0104896	75.3049	4.03348e-18	1.16887e-13	21.4642	12.2909	-1.65673	10	22326941	22326986	46	+	50	70	31	64	151	371	267	191	ENST00000442508,ENST00000417470,ENST00000602358,ENST00000456675,ENST00000602390,ENST00000376663,ENST00000416820,ENST00000443519
ENSG00000269897+ENSG00000168283+ENSG00000148444:E056	ENSG00000269897+ENSG00000168283+ENSG00000148444	E056	156.227	0.0112391	66.3267	3.82047e-16	1.02197e-11	21.7335	12.7759	-1.58095	10	22327595	22327650	56	+	48	75	41	68	152	368	283	202	ENST00000442508,ENST00000417470,ENST00000602358,ENST00000456675,ENST00000602390,ENST00000376663,ENST00000416820
ENSG00000269897+ENSG00000168283+ENSG00000148444:E058	ENSG00000269897+ENSG00000168283+ENSG00000148444	E058	150.929	0.00462197	95.4526	1.51474e-22	8.77915e-18	21.3037	12.9899	-1.47165	10	22327742	22327791	50	+	62	75	42	61	144	343	281	190	ENST00000442508,ENST00000417470,ENST00000602358,ENST00000456675,ENST00000602390,ENST00000376663,ENST00000416820
ENSG00000269897+ENSG00000168283+ENSG00000148444:E059	ENSG00000269897+ENSG00000168283+ENSG00000148444	E059	112.251	0.0028138	85.6361	2.16292e-20	8.35727e-16	18.4609	11.5299	-1.39051	10	22327792	22327792	1	+	52	50	39	47	91	260	221	137	ENST00000442508,ENST00000417470,ENST00000602358,ENST00000456675,ENST00000602390,ENST00000376663
ENSG00000269897+ENSG00000168283+ENSG00000148444:E063	ENSG00000269897+ENSG00000168283+ENSG00000148444	E063	181.182	0.00293021	123.125	1.30907e-28	9.10457e-24	23.2701	14.3537	-1.44609	10	22327950	22328058	109	+	79	87	54	74	163	451	344	200	ENST00000442508,ENST00000417470,ENST00000602358,ENST00000602390,ENST00000376663,ENST00000496174,ENST00000490311
ENSG00000269897+ENSG00000168283+ENSG00000148444:E064	ENSG00000269897+ENSG00000168283+ENSG00000148444	E064	12.4085	0.0402883	22.4641	2.1411e-06	0.0043798	3.89393	7.3231	1.82846	10	22328059	22328133	75	+	25	16	18	16	8	4	16	2	ENST00000490311
ENSG00000269897+ENSG00000168283+ENSG00000148444:E065	ENSG00000269897+ENSG00000168283+ENSG00000148444	E065	146.428	0.00730628	63.9827	1.25515e-15	3.04672e-11	20.923	13.0694	-1.39922	10	22328134	22328160	27	+	62	78	48	55	133	364	287	149	ENST00000442508,ENST00000417470,ENST00000602358,ENST00000602390,ENST00000376663,ENST00000496174,ENST00000490311,ENST00000443519
ENSG00000269897+ENSG00000168283+ENSG00000148444:E066	ENSG00000269897+ENSG00000168283+ENSG00000148444	E066	131.859	0.0084508	58.1267	2.45772e-14	4.49827e-10	19.9423	12.3058	-1.43123	10	22328161	22328179	19	+	57	67	42	49	124	342	255	125	ENST00000417470,ENST00000602358,ENST00000602390,ENST00000376663,ENST00000496174,ENST00000490311,ENST00000443519
ENSG00000269897+ENSG00000168283+ENSG00000148444:E067	ENSG00000269897+ENSG00000168283+ENSG00000148444	E067	141.859	0.0128938	50.2842	1.33014e-12	1.71318e-08	20.7269	12.4342	-1.51707	10	22328600	22328671	72	+	56	71	39	54	125	370	291	137	ENST00000417470,ENST00000602358,ENST00000602390,ENST00000376663,ENST00000496174,ENST00000490311,ENST00000443519
ENSG00000269897+ENSG00000168283+ENSG00000148444:E068	ENSG00000269897+ENSG00000168283+ENSG00000148444	E068	127.978	0.0228916	32.0339	1.51504e-08	8.78089e-05	19.6531	11.8805	-1.4904	10	22328672	22328698	27	+	37	66	37	60	120	317	255	132	ENST00000417470,ENST00000602390,ENST00000376663,ENST00000496174,ENST00000490311,ENST00000443519
ENSG00000269897+ENSG00000168283+ENSG00000148444:E069	ENSG00000269897+ENSG00000168283+ENSG00000148444	E069	140.204	0.00931848	46.0498	1.15284e-11	1.33634e-07	20.312	13.1715	-1.28693	10	22329048	22329090	43	+	54	69	52	71	129	335	264	148	ENST00000417470,ENST00000602390,ENST00000376663,ENST00000496174,ENST00000490311,ENST00000443519
ENSG00000269897+ENSG00000168283+ENSG00000148444:E070	ENSG00000269897+ENSG00000168283+ENSG00000148444	E070	118.976	0.00648483	48.1872	3.87413e-12	4.81153e-08	18.7185	12.3615	-1.22792	10	22329091	22329098	8	+	48	56	50	62	105	277	221	132	ENST00000376663,ENST00000417470,ENST00000490311,ENST00000443519,ENST00000602390
ENSG00000269897+ENSG00000168283+ENSG00000148444:E071	ENSG00000269897+ENSG00000168283+ENSG00000148444	E071	140.937	0.0130133	32.1017	1.46307e-08	8.62346e-05	20.2373	13.4638	-1.2113	10	22329099	22329128	30	+	52	67	64	73	117	337	263	156	ENST00000376663,ENST00000490311,ENST00000443519,ENST00000602390
ENSG00000269897+ENSG00000168283+ENSG00000148444:E072	ENSG00000269897+ENSG00000168283+ENSG00000148444	E072	219.617	0.00837016	56.3285	6.13198e-14	1.01543e-09	25.0553	16.4723	-1.26529	10	22329213	22329398	186	+	88	109	94	97	191	496	426	251	ENST00000376663,ENST00000490311,ENST00000443519,ENST00000602390
ENSG00000269897+ENSG00000168283+ENSG00000148444:E073	ENSG00000269897+ENSG00000168283+ENSG00000148444	E073	184.403	0.00333806	82.4609	1.07781e-19	3.74809e-15	23.0107	15.4488	-1.19469	10	22329399	22329491	93	+	89	92	80	80	172	387	354	212	ENST00000376663,ENST00000490311,ENST00000602390
ENSG00000269897+ENSG00000168283+ENSG00000148444:E074	ENSG00000269897+ENSG00000168283+ENSG00000148444	E074	142.582	0.0061725	63.8922	1.31419e-15	3.04672e-11	20.5042	13.1651	-1.31675	10	22329492	22329542	51	+	62	70	55	59	133	294	286	171	ENST00000376663,ENST00000602390
ENSG00000269897+ENSG00000168283+ENSG00000148444:E075	ENSG00000269897+ENSG00000168283+ENSG00000148444	E075	644.829	0.0293616	26.8542	2.19395e-07	0.000770652	40.6472	27.1905	-1.29915	10	22329543	22331484	1942	+	211	353	247	300	688	1360	1237	704	ENST00000376663
ENSG00000272822+ENSG00000134285+ENSG00000239617+ENSG00000134287:E035	ENSG00000272822+ENSG00000134285+ENSG00000239617+ENSG00000134287	E035	23.073	0.0105415	22.7627	1.83293e-06	0.00393752	5.76718	8.99228	1.28907	12	48925167	48925299	133	-	46	37	29	29	15	6	15	17	ENST00000553027
ENSG00000273269+ENSG00000143933+ENSG00000239605:E041	ENSG00000273269+ENSG00000143933+ENSG00000239605	E041	101.399	0.0201296	16.3815	5.17869e-05	0.0392351	12.9683	17.7993	0.936756	2	47172414	47172459	46	-	147	170	116	170	64	54	82	54	ENST00000460218,ENST00000456319,ENST00000489742,ENST00000484408
ENSG00000274072+ENSG00000278217+ENSG00000251562:E017	ENSG00000274072+ENSG00000278217+ENSG00000251562	E017	616.074	0.00100646	25.9648	3.47692e-07	0.00110926	37.5447	34.336	-0.292833	11	65500537	65500713	177	+	804	690	307	555	896	113	959	545	ENST00000619449,ENST00000534336,ENST00000610481
ENSG00000274072+ENSG00000278217+ENSG00000251562:E029	ENSG00000274072+ENSG00000278217+ENSG00000251562	E029	201.581	0.000794315	31.2741	2.24049e-08	0.000123671	19.8816	23.2081	0.468549	11	65503610	65503678	69	+	399	243	131	228	235	9	268	134	ENST00000619449,ENST00000534336
ENSG00000275052:E023	ENSG00000275052	E023	412.895	0.000419095	17.9432	2.27593e-05	0.023839	31.5756	29.232	-0.244346	2	55617144	55617608	465	-	489	497	363	439	334	518	353	401	ENST00000611717,ENST00000616288,ENST00000612688,ENST00000616407
ENSG00000275994+ENSG00000269893:E014	ENSG00000275994+ENSG00000269893	E014	191.058	0.00138648	28.4129	9.80094e-08	0.000405747	19.478	22.6881	0.461112	4	118279624	118279820	197	+	313	328	179	243	122	161	171	107	ENST00000602483,ENST00000667980,ENST00000602520,ENST00000654083,ENST00000602414,ENST00000602819,ENST00000602573,ENST00000665363,ENST00000652022
ENSG00000276690+ENSG00000276074+ENSG00000242808+ENSG00000278026:E034	ENSG00000276690+ENSG00000276074+ENSG00000242808+ENSG00000278026	E034	22.1413	0.0116868	36.2449	1.74012e-09	1.22695e-05	9.65407	4.96035	-1.93209	3	181175086	181175143	58	+	0	28	4	19	8	59	2	58	ENST00000671456,ENST00000646841,ENST00000597347
ENSG00000276690+ENSG00000276074+ENSG00000242808+ENSG00000278026:E035	ENSG00000276690+ENSG00000276074+ENSG00000242808+ENSG00000278026	E035	23.34	0.00890651	37.7803	7.91781e-10	6.40643e-06	9.81328	5.20067	-1.84288	3	181175144	181175154	11	+	0	28	5	23	9	59	2	61	ENST00000671456,ENST00000646841,ENST00000597347,ENST00000469278
ENSG00000276690+ENSG00000276074+ENSG00000242808+ENSG00000278026:E108	ENSG00000276690+ENSG00000276074+ENSG00000242808+ENSG00000278026	E108	50.9674	0.00895945	21.8837	2.89683e-06	0.0055656	8.81612	12.4314	1.00352	3	181699884	181700003	120	+	75	81	97	68	30	13	33	28	ENST00000597347
ENSG00000278053:E008	ENSG00000278053	E008	12.084	0.0149994	21.0629	4.44461e-06	0.00768961	3.75523	6.64387	1.65094	17	37619840	37620872	1033	-	28	13	25	16	3	3	11	4	ENST00000614307
ENSG00000278206+ENSG00000229036+ENSG00000034693:E039	ENSG00000278206+ENSG00000229036+ENSG00000034693	E039	4.23235	0.0409365	17.4793	2.90446e-05	0.0278244	1.42609	4.26625	3.16433	6	143504598	143504897	300	+	15	4	7	8	1	0	0	2	ENST00000590703
ENSG00000281195+ENSG00000075292:E077	ENSG00000281195+ENSG00000075292	E077	212.828	0.000755783	18.2971	1.88991e-05	0.0212126	23.5824	21.1593	-0.32958	2	71433165	71433283	119	+	211	292	175	240	178	287	174	197	ENST00000409544,ENST00000460310,ENST00000487638,ENST00000483421,ENST00000488126,ENST00000409407,ENST00000461991,ENST00000264447,ENST00000493576,ENST00000472758
ENSG00000281453+ENSG00000092969:E001	ENSG00000281453+ENSG00000092969	E001	95.636	0.00168701	16.106	5.98936e-05	0.0425061	16.3729	13.7769	-0.510289	1	218345336	218346234	899	+	262	32	61	24	165	28	185	10	ENST00000366930
ENSG00000282246+ENSG00000165630+ENSG00000239665:E133	ENSG00000282246+ENSG00000165630+ENSG00000239665	E133	16.3651	0.021639	27.6651	1.44239e-07	0.000549283	4.0908	7.82165	1.87712	10	13655486	13655796	311	+	24	33	26	36	3	8	9	4	ENST00000622799,ENST00000419851,ENST00000601460,ENST00000619884,ENST00000615209,ENST00000430721,ENST00000613191
ENSG00000282246+ENSG00000165630+ENSG00000239665:E134	ENSG00000282246+ENSG00000165630+ENSG00000239665	E134	8.96107	0.0135461	19.5815	9.63957e-06	0.0141652	3.01948	5.77934	1.877	10	13655797	13655910	114	+	19	17	13	16	4	3	4	2	ENST00000622799,ENST00000601460,ENST00000619884,ENST00000615209,ENST00000430721,ENST00000613191
ENSG00000283958+ENSG00000200418+ENSG00000238942+ENSG00000200320+ENSG00000156976+ENSG00000221420+ENSG00000263776:E034	ENSG00000283958+ENSG00000200418+ENSG00000238942+ENSG00000200320+ENSG00000156976+ENSG00000221420+ENSG00000263776	E034	22.5259	0.015023	16.0179	6.27476e-05	0.0439044	5.70975	8.51267	1.15859	3	186786052	186786075	24	+	43	27	44	27	16	2	20	8	ENST00000495049
ENSG00000283958+ENSG00000200418+ENSG00000238942+ENSG00000200320+ENSG00000156976+ENSG00000221420+ENSG00000263776:E035	ENSG00000283958+ENSG00000200418+ENSG00000238942+ENSG00000200320+ENSG00000156976+ENSG00000221420+ENSG00000263776	E035	29.4035	0.0381391	15.7548	7.21036e-05	0.0467799	6.32378	9.91588	1.30701	3	186786076	186786163	88	+	55	41	56	39	17	3	27	9	ENST00000465792,ENST00000495049
ENSG00000283958+ENSG00000200418+ENSG00000238942+ENSG00000200320+ENSG00000156976+ENSG00000221420+ENSG00000263776:E059	ENSG00000283958+ENSG00000200418+ENSG00000238942+ENSG00000200320+ENSG00000156976+ENSG00000221420+ENSG00000263776	E059	1563.64	0.000164855	26.3145	2.90106e-07	0.000984913	54.2971	52.428	-0.130473	3	186787495	186787522	28	+	1833	1963	1548	1793	1312	1603	1378	1400	ENST00000443963,ENST00000461021,ENST00000429589,ENST00000425053,ENST00000440191,ENST00000475409,ENST00000492144,ENST00000494445,ENST00000485101,ENST00000323963,ENST00000468362,ENST00000426808
ENSG00000284122+ENSG00000165795:E074	ENSG00000284122+ENSG00000165795	E074	2.31076	0.0626127	23.4556	1.27833e-06	0.00313056	0.0158945	3.66049	15.6968	14	21021088	21021122	35	-	3	7	3	8	0	0	0	0	ENST00000553593,ENST00000557305
ENSG00000284148+ENSG00000076706:E023	ENSG00000284148+ENSG00000076706	E023	3.27517	0.0740087	17.0443	3.65175e-05	0.0325144	0.0246784	3.61184	14.3887	11	119312950	119313012	63	-	4	9	2	15	0	0	0	0	ENST00000616240,ENST00000525586
ENSG00000284412+ENSG00000106624:E031	ENSG00000284412+ENSG00000106624	E031	3.38368	0.0387606	15.7374	7.2771e-05	0.047125	1.15611	3.89328	3.50557	7	44111631	44111772	142	+	0	12	3	13	1	0	0	1	ENST00000413907,ENST00000431035
ENSG00000284541+ENSG00000176953:E008	ENSG00000284541+ENSG00000176953	E008	5.28232	0.0434033	19.2842	1.12634e-05	0.0154207	1.79944	4.75111	2.80446	16	28952563	28952643	81	+	6	10	13	11	2	0	3	0	ENST00000565919
ENSG00000285016+ENSG00000153107+ENSG00000266139+ENSG00000172965:E124	ENSG00000285016+ENSG00000153107+ENSG00000266139+ENSG00000172965	E124	218.984	0.0030433	17.6847	2.60715e-05	0.0260528	24.153	20.9408	-0.434145	2	111429443	111429620	178	-	284	257	138	184	251	190	280	188	ENST00000308604,ENST00000419736,ENST00000409569,ENST00000643766,ENST00000644013,ENST00000603827,ENST00000673894,ENST00000441075,ENST00000673840,ENST00000603310,ENST00000674026,ENST00000442293,ENST00000673821,ENST00000674045,ENST00000674087,ENST00000604981
ENSG00000285133+ENSG00000175197:E010	ENSG00000285133+ENSG00000175197	E010	3.56025	0.0480225	18.3974	1.79298e-05	0.0205102	1.51422	4.13102	2.89816	12	57517596	57517705	110	-	14	3	4	6	3	0	1	0	ENST00000552740
ENSG00000285133+ENSG00000175197:E011	ENSG00000285133+ENSG00000175197	E011	3.9397	0.0610671	16.5916	4.63571e-05	0.0374029	1.69681	4.27893	2.67125	12	57517706	57517711	6	-	15	3	4	7	4	0	1	0	ENST00000623876,ENST00000551116,ENST00000547303,ENST00000547526,ENST00000552740,ENST00000346473
ENSG00000285133+ENSG00000175197:E012	ENSG00000285133+ENSG00000175197	E012	4.52839	0.047595	16.6671	4.4548e-05	0.0365367	2.00415	4.49687	2.3344	12	57517712	57517753	42	-	17	3	5	7	4	0	3	0	ENST00000623876,ENST00000551116,ENST00000642841,ENST00000547303,ENST00000547526,ENST00000552740,ENST00000346473
ENSG00000285238+ENSG00000111641+ENSG00000111642:E043	ENSG00000285238+ENSG00000111641+ENSG00000111642	E043	140.5	0.00158544	15.6824	7.49188e-05	0.0482463	17.1389	19.4782	0.382453	12	6566262	6566324	63	-	184	212	136	180	104	156	114	92	ENST00000545492,ENST00000542867,ENST00000545915,ENST00000382421,ENST00000540228,ENST00000536124,ENST00000617555,ENST00000545200,ENST00000541778,ENST00000322166,ENST00000537442,ENST00000399466,ENST00000620535,ENST00000542944,ENST00000646322,ENST00000538420,ENST00000644480
ENSG00000285547+ENSG00000147099+ENSG00000125931:E041	ENSG00000285547+ENSG00000147099+ENSG00000125931	E041	11.9603	0.0111505	18.449	1.74515e-05	0.0204335	3.93619	6.53621	1.46756	X	72330077	72330657	581	-	26	19	22	13	2	7	7	7	ENST00000647859
ENSG00000286110+ENSG00000259905+ENSG00000275127+ENSG00000276844+ENSG00000214265+ENSG00000274640+ENSG00000207001+ENSG00000224078+ENSG00000251896+ENSG00000212380+ENSG00000276314+ENSG00000201634+ENSG00000207093+ENSG00000128739+ENSG00000199833+ENSG00000279192+ENSG00000277785+ENSG00000207014+ENSG00000201969+ENSG00000206621+ENSG00000207460+ENSG00000206727+ENSG00000273835+ENSG00000278123+ENSG00000252277…	ENSG00000286110+ENSG00000259905+ENSG00000275127+ENSG00000276844+ENSG00000214265+ENSG00000274640+ENSG00000207001+ENSG00000224078+ENSG00000251896+ENSG00000212380+ENSG00000276314+ENSG00000201634+ENSG00000207093+ENSG00000128739+ENSG00000199833+ENSG00000279192+ENSG00000277785+ENSG00000207014+ENSG00000201969+ENSG00000206621+ENSG00000207460+ENSG00000206727+ENSG00000273835+ENSG00000278123+ENSG00000252277…	E258	1314	0.000482544	20.1762	7.0627e-06	0.0111871	51.2589	48.5705	-0.195261	15	24976877	24977029	153	+	1354	1501	1145	1451	902	1633	1325	1454	ENST00000579070,ENST00000400097,ENST00000577565,ENST00000390687,ENST00000645002,ENST00000346403,ENST00000580062,ENST00000400100,ENST00000642807,ENST00000554227
ENSG00000286110+ENSG00000259905+ENSG00000275127+ENSG00000276844+ENSG00000214265+ENSG00000274640+ENSG00000207001+ENSG00000224078+ENSG00000251896+ENSG00000212380+ENSG00000276314+ENSG00000201634+ENSG00000207093+ENSG00000128739+ENSG00000199833+ENSG00000279192+ENSG00000277785+ENSG00000207014+ENSG00000201969+ENSG00000206621+ENSG00000207460+ENSG00000206727+ENSG00000273835+ENSG00000278123+ENSG00000252277…	ENSG00000286110+ENSG00000259905+ENSG00000275127+ENSG00000276844+ENSG00000214265+ENSG00000274640+ENSG00000207001+ENSG00000224078+ENSG00000251896+ENSG00000212380+ENSG00000276314+ENSG00000201634+ENSG00000207093+ENSG00000128739+ENSG00000199833+ENSG00000279192+ENSG00000277785+ENSG00000207014+ENSG00000201969+ENSG00000206621+ENSG00000207460+ENSG00000206727+ENSG00000273835+ENSG00000278123+ENSG00000252277…	E259	1160.68	0.000783082	16.935	3.86812e-05	0.0337975	48.8774	46.0898	-0.208903	15	24977778	24977850	73	+	1124	1357	1035	1270	800	1440	1223	1255	ENST00000579070,ENST00000400097,ENST00000577565,ENST00000390687,ENST00000645002,ENST00000346403,ENST00000580062,ENST00000557230,ENST00000400100,ENST00000642807,ENST00000554227
ENSG00000286110+ENSG00000259905+ENSG00000275127+ENSG00000276844+ENSG00000214265+ENSG00000274640+ENSG00000207001+ENSG00000224078+ENSG00000251896+ENSG00000212380+ENSG00000276314+ENSG00000201634+ENSG00000207093+ENSG00000128739+ENSG00000199833+ENSG00000279192+ENSG00000277785+ENSG00000207014+ENSG00000201969+ENSG00000206621+ENSG00000207460+ENSG00000206727+ENSG00000273835+ENSG00000278123+ENSG00000252277…	ENSG00000286110+ENSG00000259905+ENSG00000275127+ENSG00000276844+ENSG00000214265+ENSG00000274640+ENSG00000207001+ENSG00000224078+ENSG00000251896+ENSG00000212380+ENSG00000276314+ENSG00000201634+ENSG00000207093+ENSG00000128739+ENSG00000199833+ENSG00000279192+ENSG00000277785+ENSG00000207014+ENSG00000201969+ENSG00000206621+ENSG00000207460+ENSG00000206727+ENSG00000273835+ENSG00000278123+ENSG00000252277…	E260	931.442	0.00115583	20.0828	7.41605e-06	0.0115647	45.0342	41.6605	-0.268614	15	24977851	24977865	15	+	882	1058	811	1004	639	1160	1033	1027	ENST00000579070,ENST00000400097,ENST00000577565,ENST00000390687,ENST00000645002,ENST00000346403,ENST00000557230,ENST00000400100,ENST00000642807,ENST00000554227
ENSG00000286110+ENSG00000259905+ENSG00000275127+ENSG00000276844+ENSG00000214265+ENSG00000274640+ENSG00000207001+ENSG00000224078+ENSG00000251896+ENSG00000212380+ENSG00000276314+ENSG00000201634+ENSG00000207093+ENSG00000128739+ENSG00000199833+ENSG00000279192+ENSG00000277785+ENSG00000207014+ENSG00000201969+ENSG00000206621+ENSG00000207460+ENSG00000206727+ENSG00000273835+ENSG00000278123+ENSG00000252277…	ENSG00000286110+ENSG00000259905+ENSG00000275127+ENSG00000276844+ENSG00000214265+ENSG00000274640+ENSG00000207001+ENSG00000224078+ENSG00000251896+ENSG00000212380+ENSG00000276314+ENSG00000201634+ENSG00000207093+ENSG00000128739+ENSG00000199833+ENSG00000279192+ENSG00000277785+ENSG00000207014+ENSG00000201969+ENSG00000206621+ENSG00000207460+ENSG00000206727+ENSG00000273835+ENSG00000278123+ENSG00000252277…	E528	9.36424	0.0210096	21.0776	4.41043e-06	0.00766863	3.01933	6.06094	2.01494	15	25112021	25112214	194	+	13	20	19	14	3	2	5	4	ENST00000667478,ENST00000546682,ENST00000671121,ENST00000668444,ENST00000660956

## Sheet: cbx.vs.ctrl.sign
List of significant DEUs in cbx vs ctrl, padj. < 0.05.
rowID	groupID	featureID	exonBaseMean	dispersion	stat	pvalue	padj	ctr	cbx	log2fold_cbx_ctr	genomicData.seqnames	genomicData.start	genomicData.end	genomicData.width	genomicData.strand	countData.cbx_1_3082	countData.cbx_1_3118	countData.cbx_2_3082	countData.cbx_2_3118	countData.ctr_1_3082	countData.ctr_1_3118	countData.ctr_2_3082	countData.ctr_2_3118	transcripts
ENSG00000001630+ENSG00000001631+ENSG00000285772+ENSG00000240720+ENSG00000285953+ENSG00000243107:E019	ENSG00000001630+ENSG00000001631+ENSG00000285772+ENSG00000240720+ENSG00000285953+ENSG00000243107	E019	678.345	0.000200755	24.7218	6.62303e-07	0.00476069	39.1789	36.6894	-0.217151	7	92134173	92134477	305	-	758	524	807	607	448	1067	854	536	ENST00000003100
ENSG00000003756+ENSG00000004534:E015	ENSG00000003756+ENSG00000004534	E015	236.231	0.000502125	27.6828	1.42925e-07	0.00170045	24.7551	21.8772	-0.376646	3	49962576	49962685	110	+	178	214	236	232	233	296	294	250	ENST00000488807,ENST00000493652,ENST00000441115,ENST00000419610,ENST00000266022,ENST00000434592,ENST00000425608,ENST00000443081,ENST00000433811,ENST00000442092,ENST00000422955,ENST00000454079,ENST00000491874
ENSG00000004399:E064	ENSG00000004399	E064	358.625	0.000407896	19.9756	7.84374e-06	0.0252926	28.8015	26.4304	-0.267367	3	129605329	129606818	1490	-	322	188	394	109	531	455	630	256	ENST00000324093
ENSG00000006042:E022	ENSG00000006042	E022	172.14	0.000867148	21.8606	2.93194e-06	0.0138102	18.9918	21.6467	0.39371	17	32940979	32941613	635	+	127	60	36	386	105	366	82	307	ENST00000579849,ENST00000394642
ENSG00000006118:E008	ENSG00000006118	E008	32.4139	0.0209888	25.1887	5.19869e-07	0.00417138	6.61488	11.3453	1.56943	11	60925208	60925703	496	+	9	77	25	48	39	3	10	46	ENST00000543732
ENSG00000006118:E009	ENSG00000006118	E009	27.7894	0.0310133	20.1575	7.13203e-06	0.024125	5.99206	10.6679	1.67606	11	60925704	60925707	4	+	8	75	22	35	32	3	9	36	ENST00000537110,ENST00000543732
ENSG00000006118:E010	ENSG00000006118	E010	66.2188	0.0194222	37.8632	7.5884e-10	3.7403e-05	9.43879	16.1932	1.5835	11	60925708	60926084	377	+	20	146	54	111	74	7	22	94	ENST00000537110
ENSG00000006118:E011	ENSG00000006118	E011	41.8596	0.00754672	36.4832	1.53989e-09	5.9034e-05	7.94383	12.2357	1.25944	11	60926579	60926631	53	+	17	72	39	56	49	3	11	81	ENST00000537110,ENST00000537065
ENSG00000006118:E012	ENSG00000006118	E012	36.9203	0.00361299	42.1015	8.6658e-11	9.96648e-06	7.37526	11.5433	1.30447	11	60926632	60926643	12	+	15	62	38	48	47	3	11	65	ENST00000537110
ENSG00000006118:E013	ENSG00000006118	E013	38.3548	0.0352761	20.1936	6.99868e-06	0.024125	7.23485	12.345	1.55688	11	60927049	60927067	19	+	12	84	32	62	53	5	15	42	ENST00000534983
ENSG00000006118:E014	ENSG00000006118	E014	63.496	0.0347253	19.4047	1.05748e-05	0.0302434	9.74312	15.3542	1.33357	11	60927068	60927203	136	+	21	124	49	104	86	7	27	86	ENST00000534983,ENST00000544098
ENSG00000006118:E026	ENSG00000006118	E026	91.378	0.0160014	19.5148	9.98223e-06	0.0294372	12.3824	17.4374	1.01047	11	60932128	60933541	1414	+	29	153	63	141	99	20	43	179	ENST00000544098
ENSG00000006118:E029	ENSG00000006118	E029	47.8456	0.0383615	18.479	1.71786e-05	0.0402219	8.36774	13.4739	1.39133	11	60933997	60934205	209	+	14	88	39	88	64	4	18	66	ENST00000534983,ENST00000536928,ENST00000544098
ENSG00000007392:E026	ENSG00000007392	E026	20.4692	0.00689536	18.8789	1.39283e-05	0.0346373	5.65517	7.93811	0.983136	16	208665	209773	1109	-	32	28	28	21	18	3	23	8	ENST00000464711
ENSG00000007516:E036	ENSG00000007516	E036	10.3522	0.0152106	18.9553	1.33818e-05	0.0339492	3.25152	5.7045	1.62529	16	1345418	1345746	329	+	0	46	11	12	7	0	0	7	ENST00000561602
ENSG00000018189:E023	ENSG00000018189	E023	212.101	0.00197112	20.8064	5.08127e-06	0.0190563	23.2448	20.667	-0.356096	4	70788806	70788938	133	+	118	267	130	166	191	289	180	385	ENST00000502653,ENST00000417478,ENST00000381006,ENST00000226328,ENST00000504805
ENSG00000026508:E097	ENSG00000026508	E097	2136.74	0.00019603	18.8708	1.39877e-05	0.0346373	58.5164	61.0599	0.16563	11	35229667	35229789	123	+	834	1929	2294	3182	3255	730	2147	2678	ENST00000425428,ENST00000525469,ENST00000433892,ENST00000428726,ENST00000263398
ENSG00000041982:E022	ENSG00000041982	E022	1689.06	0.00017302	39.7417	2.89863e-10	1.66685e-05	52.4725	56.5279	0.277792	9	115046410	115046466	57	-	333	2186	1872	2690	2894	159	1176	2049	ENST00000542877,ENST00000535648,ENST00000341037,ENST00000350763,ENST00000544972
ENSG00000049449+ENSG00000281880+ENSG00000285283:E072	ENSG00000049449+ENSG00000281880+ENSG00000285283	E072	717.323	0.000622952	19.5947	9.57321e-06	0.0284743	37.5779	40.0952	0.215751	11	32104666	32104684	19	+	670	579	810	932	650	1060	616	596	ENST00000533898,ENST00000527337,ENST00000054950,ENST00000528630,ENST00000531345
ENSG00000057019:E035	ENSG00000057019	E035	871	0.00031798	21.8408	2.9623e-06	0.0138102	42.4837	41.5981	-0.0716426	3	98901172	98901326	155	-	339	528	872	1752	1052	391	972	1187	ENST00000326840,ENST00000326857
ENSG00000070214:E015	ENSG00000070214	E015	240.081	0.000629213	22.7291	1.86524e-06	0.00990093	24.0936	21.8603	-0.296016	9	105362821	105363007	187	+	123	185	233	166	319	268	273	363	ENST00000374724,ENST00000470972,ENST00000374720,ENST00000374723
ENSG00000074219:E003	ENSG00000074219	E003	333.628	0.00109603	18.8617	1.40546e-05	0.0346373	26.2479	28.8553	0.294654	19	49341082	49341437	356	-	325	512	253	359	179	508	265	357	ENST00000593945,ENST00000598810,ENST00000601519,ENST00000377214,ENST00000539846,ENST00000311227
ENSG00000077782:E058	ENSG00000077782	E058	24.1347	0.00548699	18.4954	1.70319e-05	0.0402219	6.34706	9.03428	1.02488	8	38424509	38424527	19	-	34	30	23	30	14	26	24	16	ENST00000532791,ENST00000397103,ENST00000341462,ENST00000326324,ENST00000464163,ENST00000674380,ENST00000496296,ENST00000447712,ENST00000674474,ENST00000526570,ENST00000356207,ENST00000475621,ENST00000649678,ENST00000487647,ENST00000397113,ENST00000425967,ENST00000397091,ENST00000397108,ENST00000619564,ENST00000674235,ENST00000470826,ENST00000674217,ENST00000335922
ENSG00000078043:E002	ENSG00000078043	E002	200.68	0.000693354	41.1185	1.43273e-10	1.23583e-05	19.0101	22.8656	0.557005	18	46812280	46812612	333	-	213	431	101	424	72	192	90	147	ENST00000398654,ENST00000585916
ENSG00000079616:E014	ENSG00000079616	E014	352.456	0.000510794	19.3334	1.0977e-05	0.0307918	29.6632	27.2445	-0.265886	16	29798593	29798747	155	+	347	298	210	452	166	653	536	323	ENST00000160827,ENST00000569636,ENST00000569382,ENST00000400751,ENST00000563666,ENST00000570173,ENST00000561482
ENSG00000084090:E002	ENSG00000084090	E002	2899.29	0.000308183	22.5531	2.04418e-06	0.0105745	66.278	68.2878	0.123657	2	96184867	96186749	1883	-	3258	2410	2386	3594	2221	4788	2549	2772	ENST00000337288,ENST00000479456
ENSG00000084463:E003	ENSG00000084463	E003	475.031	0.000252532	19.4077	1.05578e-05	0.0302434	33.6058	31.4573	-0.211304	12	14790456	14790688	233	-	393	590	348	515	362	875	503	389	ENST00000261167
ENSG00000084774:E052	ENSG00000084774	E052	5.47188	0.117342	17.9913	2.21918e-05	0.0469743	1.36182	4.83439	3.65884	2	27240096	27240218	123	+	13	16	4	7	0	1	0	2	ENST00000487239,ENST00000491461
ENSG00000096093+ENSG00000170915:E058	ENSG00000096093+ENSG00000170915	E058	37.1827	0.00320758	24.3829	7.89674e-07	0.0053239	7.6628	10.4662	0.907243	6	52453544	52453556	13	+	37	63	62	46	27	15	16	30	ENST00000637340,ENST00000635911,ENST00000636253
ENSG00000096093+ENSG00000170915:E059	ENSG00000096093+ENSG00000170915	E059	56.6217	0.00205396	21.5247	3.49308e-06	0.0152558	10.0163	12.5194	0.652146	6	52453557	52453755	199	+	56	81	97	65	53	27	32	39	ENST00000637340,ENST00000635911
ENSG00000099904:E021	ENSG00000099904	E021	76.8555	0.0039472	24.3521	8.02378e-07	0.0053239	11.4055	15.0456	0.813733	22	20146451	20147020	570	+	67	188	76	94	43	59	55	45	ENST00000334554
ENSG00000100201:E023	ENSG00000100201	E023	1129.54	0.0006325	26.686	2.39349e-07	0.00250249	47.7088	46.0961	-0.121098	22	38498440	38498552	113	-	877	1489	993	1157	970	1208	1200	1308	ENST00000432525,ENST00000403230,ENST00000216019,ENST00000396821
ENSG00000100201:E024	ENSG00000100201	E024	812.615	0.000460554	33.4465	7.32519e-09	0.000157962	41.7239	39.904	-0.150391	22	38498553	38498573	21	-	636	1063	702	806	707	843	895	958	ENST00000432525,ENST00000403230,ENST00000216019,ENST00000396821,ENST00000467279
ENSG00000100201:E025	ENSG00000100201	E025	1002.02	0.00025278	28.3806	9.96608e-08	0.00123807	45.1299	44.062	-0.0829234	22	38499400	38499499	100	-	802	1354	850	1047	837	1039	1082	1152	ENST00000432525,ENST00000403230,ENST00000216019,ENST00000396821,ENST00000467279
ENSG00000100427:E019	ENSG00000100427	E019	274.912	0.000642014	18.6248	1.59136e-05	0.0386064	23.5264	26.2808	0.339926	22	50085385	50085426	42	-	209	427	389	99	225	332	176	347	ENST00000311597
ENSG00000100664:E003	ENSG00000100664	E003	115.165	0.0027572	19.2717	1.13375e-05	0.0310457	18.0658	15.0937	-0.533443	14	103334192	103334236	45	+	111	57	78	144	99	213	139	121	ENST00000559249,ENST00000560338
ENSG00000101558:E001	ENSG00000101558	E001	163.273	0.00152076	19.691	9.10299e-06	0.0280585	20.932	18.1465	-0.428359	18	9914016	9914051	36	+	161	129	83	153	141	364	165	171	ENST00000400000
ENSG00000101558:E002	ENSG00000101558	E002	330.11	0.000396661	32.7419	1.05247e-08	0.000213606	28.8906	25.7893	-0.352893	18	9914052	9914061	10	+	315	266	201	319	286	709	359	310	ENST00000577901,ENST00000400000
ENSG00000101558:E003	ENSG00000101558	E003	331.281	0.00040388	31.8169	1.69413e-08	0.000292261	28.9135	25.8559	-0.347426	18	9914062	9914062	1	+	319	267	202	319	286	710	360	311	ENST00000340541,ENST00000577901,ENST00000400000
ENSG00000102804:E003	ENSG00000102804	E003	2270.91	0.000158456	19.3833	1.06939e-05	0.0302434	62.0458	60.8853	-0.0745107	13	44434567	44434708	142	-	1066	3614	1492	2682	2319	2689	1381	3280	ENST00000458659,ENST00000622051,ENST00000496314,ENST00000611198,ENST00000261489
ENSG00000105221:E013	ENSG00000105221	E013	17.2662	0.00673454	24.7981	6.36607e-07	0.00467335	4.81153	7.83946	1.4143	19	40234498	40234571	74	-	27	27	20	27	8	15	13	4	ENST00000579047,ENST00000497948
ENSG00000107651:E003	ENSG00000107651	E003	79.5595	0.00336646	18.1082	2.08701e-05	0.0453429	15.0284	12.1496	-0.625351	10	119892783	119892945	163	+	52	56	68	58	109	102	127	76	ENST00000369075,ENST00000543134,ENST00000470478
ENSG00000108262:E049	ENSG00000108262	E049	58.31	0.00191906	18.7205	1.51347e-05	0.0370348	13.0283	10.5512	-0.617287	17	29589327	29589431	105	-	59	35	26	57	52	113	85	60	ENST00000581348,ENST00000394869,ENST00000579937,ENST00000225394,ENST00000335356
ENSG00000108582:E001	ENSG00000108582	E001	330.99	0.0015557	19.6729	9.18944e-06	0.0280585	28.6034	25.5264	-0.353196	17	30378927	30379615	689	+	286	288	283	223	459	411	450	274	ENST00000225719
ENSG00000108846:E017	ENSG00000108846	E017	37.7866	0.00332648	40.6349	1.83504e-10	1.26628e-05	7.27624	11.2921	1.27934	17	50659182	50659236	55	+	29	86	58	31	35	5	29	25	ENST00000502426
ENSG00000109472:E017	ENSG00000109472	E017	136.087	0.00143548	25.3775	4.71389e-07	0.00387244	16.6924	19.4441	0.455213	4	165497512	165498547	1036	+	87	6	453	117	11	245	161	66	ENST00000402744
ENSG00000110925:E001	ENSG00000110925	E001	884.018	0.000890426	20.028	7.63152e-06	0.0248404	41.1948	43.6285	0.1957	12	51061205	51064669	3465	-	718	1286	897	831	783	1127	964	644	ENST00000228515
ENSG00000111640:E006	ENSG00000111640	E006	11238.5	0.000111203	23.4862	1.25816e-06	0.0074845	100.701	101.745	0.056414	12	6534541	6534569	29	+	9658	20683	11169	12037	6437	13418	12248	7179	ENST00000396856,ENST00000396861,ENST00000474249,ENST00000496049,ENST00000492719,ENST00000229239
ENSG00000112701:E003	ENSG00000112701	E003	107.029	0.0020849	23.7533	1.09508e-06	0.0068697	17.4201	14.4355	-0.556558	6	75601927	75602223	297	+	108	61	89	95	95	191	133	113	ENST00000370010,ENST00000447266,ENST00000327284
ENSG00000113140:E001	ENSG00000113140	E001	3974.35	0.0037417	18.9842	1.31807e-05	0.0339382	71.8885	77.724	0.343878	5	151661096	151662487	1392	-	3632	7569	3097	1975	3141	7758	3216	2494	ENST00000231061
ENSG00000114446:E018	ENSG00000114446	E018	322.082	0.000720385	23.2612	1.41421e-06	0.00799905	28.4535	25.6141	-0.326186	3	108222111	108222360	250	-	255	260	428	246	258	449	471	284	ENST00000264538,ENST00000465024,ENST00000478157,ENST00000492106
ENSG00000114446:E020	ENSG00000114446	E020	146.575	0.00106995	20.7754	5.16432e-06	0.0191595	19.9696	17.2047	-0.44543	3	108222376	108222424	49	-	127	112	175	103	120	213	229	128	ENST00000264538,ENST00000478157
ENSG00000114503:E006	ENSG00000114503	E006	2299.37	0.000256768	30.2216	3.85394e-08	0.000610624	60.734	62.8579	0.136007	3	196935497	196936776	1280	-	1842	1886	2218	3513	2147	2442	1799	2928	ENST00000463783,ENST00000428425,ENST00000321256,ENST00000447325,ENST00000427641
ENSG00000114520:E016	ENSG00000114520	E016	324.647	0.000748181	18.3452	1.84282e-05	0.0421075	28.4238	25.8081	-0.299662	3	125498059	125498194	136	-	386	207	240	221	204	876	327	283	ENST00000251775,ENST00000473417,ENST00000471751,ENST00000465505
ENSG00000116095:E002	ENSG00000116095	E002	105.968	0.00119547	19.1834	1.1874e-05	0.0322587	16.7609	14.3935	-0.450465	2	178480733	178480909	177	+	44	79	78	99	151	176	132	115	ENST00000453653,ENST00000234453
ENSG00000116679:E031	ENSG00000116679	E031	259.814	0.000524759	24.4591	7.59052e-07	0.00523789	25.6948	23.2058	-0.312147	1	185311128	185311322	195	-	281	136	234	219	147	496	421	243	ENST00000367498,ENST00000459929
ENSG00000116679:E032	ENSG00000116679	E032	211.219	0.000673403	18.0732	2.12574e-05	0.0458401	23.3083	21.0783	-0.304984	1	185316953	185317243	291	-	220	124	183	184	118	398	360	187	ENST00000367498,ENST00000459929
ENSG00000117385:E040	ENSG00000117385	E040	435.767	0.000330106	23.1239	1.5189e-06	0.00818847	31.9254	29.4496	-0.25544	1	42766507	42766989	483	-	307	414	300	389	563	572	525	477	ENST00000372526,ENST00000495874,ENST00000492956,ENST00000397054,ENST00000236040,ENST00000296388,ENST00000460031
ENSG00000118257:E050	ENSG00000118257	E050	187.844	0.00108236	18.2755	1.9115e-05	0.0428261	20.0116	22.4743	0.350548	2	205795122	205795172	51	+	191	59	205	402	126	288	252	73	ENST00000357785,ENST00000360409
ENSG00000118257:E051	ENSG00000118257	E051	1650.67	0.000316522	35.7347	2.26101e-09	7.10399e-05	53.8206	56.3129	0.169683	2	205795173	205798133	2961	+	1567	497	1777	3229	1255	2733	2163	778	ENST00000360409
ENSG00000120889:E010	ENSG00000120889	E010	11.8656	0.00906358	21.208	4.12042e-06	0.0171307	3.82691	6.67164	1.60823	8	23028265	23028330	66	-	11	17	17	26	11	7	5	3	ENST00000518531
ENSG00000122557:E001	ENSG00000122557	E001	372.742	0.00137418	18.4707	1.72532e-05	0.0402219	27.5703	30.184	0.283763	7	35632659	35633851	1193	-	306	469	449	324	357	426	417	286	ENST00000396081,ENST00000311350
ENSG00000122691:E005	ENSG00000122691	E005	96.701	0.00265567	24.85	6.19706e-07	0.00467335	13.832	16.3221	0.488933	7	19115468	19116131	664	-	93	37	164	149	118	54	122	43	ENST00000242261
ENSG00000123485:E004	ENSG00000123485	E004	193.061	0.000853918	19.0191	1.29418e-05	0.0336639	19.8058	22.4768	0.381941	2	233837277	233837652	376	-	219	312	93	391	70	235	178	125	ENST00000441687,ENST00000432087,ENST00000411486,ENST00000433484
ENSG00000125462:E017	ENSG00000125462	E017	76.6992	0.00420544	27.1258	1.90635e-07	0.00205545	11.8549	14.4722	0.58598	1	156407198	156407696	499	-	0	127	0	105	153	0	1	204	ENST00000488498
ENSG00000125462:E025	ENSG00000125462	E025	73.0363	0.00322831	35.6596	2.34984e-09	7.10399e-05	11.38	14.407	0.692312	1	156412709	156413412	704	-	0	135	0	94	143	0	2	188	ENST00000476966
ENSG00000125462:E034	ENSG00000125462	E034	55.9227	0.00506031	25.7492	3.88786e-07	0.00335355	9.83579	12.9696	0.808806	1	156414754	156415396	643	-	1	113	0	71	93	0	0	154	ENST00000608007
ENSG00000125462:E035	ENSG00000125462	E035	99.1242	0.00288827	66.6732	3.20461e-16	1.10568e-10	12.8455	17.4998	0.913403	1	156415397	156416768	1372	-	1	206	0	135	189	0	0	235	ENST00000462458,ENST00000608007
ENSG00000125462:E039	ENSG00000125462	E039	45.1728	0.00522039	30.2018	3.89352e-08	0.000610624	8.84444	11.588	0.788043	1	156416940	156417439	500	-	0	89	0	58	97	0	0	103	ENST00000608007
ENSG00000125462:E040	ENSG00000125462	E040	31.4795	0.00651625	18.3655	1.82328e-05	0.0419389	7.3916	9.72206	0.796771	1	156417912	156418034	123	-	0	60	0	43	59	0	0	81	ENST00000673141,ENST00000464203,ENST00000482932
ENSG00000127585:E003	ENSG00000127585	E003	137.35	0.00226951	18.8822	1.39045e-05	0.0346373	16.4517	19.2589	0.46963	16	692507	692926	420	-	55	222	156	231	138	75	92	147	ENST00000562648,ENST00000397621,ENST00000324361
ENSG00000130584:E003	ENSG00000130584	E003	11.8384	0.015929	26.4151	2.75379e-07	0.00279451	3.87403	6.99297	1.70926	20	63744525	63744681	157	-	6	17	15	35	4	16	4	5	ENST00000245663,ENST00000302995,ENST00000395104
ENSG00000132024:E036	ENSG00000132024	E036	17.0857	0.0161337	25.4299	4.58763e-07	0.00386064	4.49809	7.8165	1.60059	19	13927266	13927553	288	+	19	31	21	35	8	2	15	8	ENST00000589224,ENST00000589138
ENSG00000132254:E001	ENSG00000132254	E001	25.6258	0.00834185	22.3605	2.25979e-06	0.011466	9.11887	6.04914	-1.19128	11	6474683	6475679	997	-	10	11	18	18	38	43	23	47	ENST00000614314
ENSG00000133110:E025	ENSG00000133110	E025	1297.42	0.000146955	20.069	7.46984e-06	0.0245478	50.8894	48.0519	-0.205946	13	37579861	37579991	131	-	2546	1086	1010	92	610	2588	1711	932	ENST00000379743,ENST00000379742,ENST00000541179,ENST00000379747,ENST00000379749,ENST00000541481
ENSG00000133706:E044	ENSG00000133706	E044	8.95127	0.0467175	21.0493	4.47611e-06	0.017958	2.43251	5.84534	2.53396	5	146146361	146146511	151	-	16	16	10	21	4	0	4	1	ENST00000504323
ENSG00000134884:E012	ENSG00000134884	E012	892.667	0.000362162	33.4688	7.24169e-09	0.000157962	43.6028	41.4297	-0.174433	13	106567624	106568137	514	-	1159	1076	688	738	623	1040	1296	663	ENST00000400198,ENST00000472226
ENSG00000135046:E017	ENSG00000135046	E017	3772.27	8.30306e-05	17.8367	2.40701e-05	0.0491816	73.4481	72.6241	-0.0489929	9	73165116	73165209	94	+	1773	3216	5304	7403	4342	2147	2770	3746	ENST00000376911,ENST00000489109,ENST00000257497,ENST00000495713
ENSG00000135124:E010	ENSG00000135124	E010	7.93525	0.0378202	18.3117	1.87552e-05	0.0425647	2.77757	5.81789	2.13729	12	121212866	121216954	4089	+	14	8	11	16	4	5	2	4	ENST00000314442
ENSG00000135365:E010	ENSG00000135365	E010	2.99535	0.0391094	20.8995	4.84013e-06	0.0186539	1.02078	3.87598	3.8519	11	45935247	45935635	389	-	6	7	3	6	0	0	1	1	ENST00000527401
ENSG00000135424:E050	ENSG00000135424	E050	1420	0.000153408	21.9075	2.86109e-06	0.0138102	51.98	50.422	-0.110689	12	55700997	55701133	137	-	605	2308	1622	1142	1546	1159	1414	1643	ENST00000555809,ENST00000553276,ENST00000553804,ENST00000452168,ENST00000557257,ENST00000556371,ENST00000257879,ENST00000553893,ENST00000347027,ENST00000555687,ENST00000555728,ENST00000553737
ENSG00000135976:E004	ENSG00000135976	E004	13.3984	0.0253573	18.1792	2.01064e-05	0.0447567	7.0495	4.19884	-1.4999	2	97113552	97113656	105	+	6	15	4	6	18	27	19	16	ENST00000420699,ENST00000461153,ENST00000452478,ENST00000652721,ENST00000639293
ENSG00000136100+ENSG00000136114:E018	ENSG00000136100+ENSG00000136114	E018	17.353	0.016779	19.6276	9.40993e-06	0.0282864	4.75563	7.70407	1.39752	13	52416374	52417056	683	-	22	31	24	25	12	6	12	7	ENST00000649498
ENSG00000137872:E013	ENSG00000137872	E013	95.816	0.00158638	17.855	2.38395e-05	0.0491816	15.1003	12.4336	-0.571718	15	47718461	47718488	28	+	61	73	23	10	118	225	72	200	ENST00000389425
ENSG00000138356:E047	ENSG00000138356	E047	4.19094	0.0496266	19.2724	1.13334e-05	0.0310457	0.0151196	3.71707	15.8853	2	200670651	200670872	222	+	5	0	9	22	0	0	0	0	ENST00000465297,ENST00000374700,ENST00000485106
ENSG00000138650:E008	ENSG00000138650	E008	181.571	0.00156584	21.7899	3.04201e-06	0.0138102	19.3004	22.0394	0.399865	4	133190141	133194700	4560	+	35	261	9	378	154	196	38	428	ENST00000264360
ENSG00000138668:E028	ENSG00000138668	E028	1840.52	0.000601887	20.3031	6.60934e-06	0.0232694	58.4562	55.7949	-0.177535	4	82373487	82373624	138	-	1767	1508	1465	2806	1256	2854	1874	1827	ENST00000353341,ENST00000507010,ENST00000352301,ENST00000313899,ENST00000513584,ENST00000503822
ENSG00000138834:E014	ENSG00000138834	E014	160.337	0.00630101	27.3054	1.73725e-07	0.00194935	17.178	20.9245	0.590672	16	1744190	1744977	788	+	173	245	192	204	128	45	179	117	ENST00000564098,ENST00000561765
ENSG00000144746:E014	ENSG00000144746	E014	1660.15	0.000760755	35.5619	2.47075e-09	7.10399e-05	52.8183	56.1814	0.230342	3	69104838	69106064	1227	+	541	1678	3337	1851	1737	703	2070	1456	ENST00000478935,ENST00000273258
ENSG00000145386:E009	ENSG00000145386	E009	482.683	0.000512282	21.1565	4.23273e-06	0.0173858	34.0212	31.7058	-0.225876	4	121823416	121823883	468	-	515	335	421	687	185	739	793	395	ENST00000274026,ENST00000618014
ENSG00000145555:E008	ENSG00000145555	E008	277.889	0.000885676	28.9073	7.59258e-08	0.00102451	25.9364	24.3859	-0.189495	5	16672689	16672825	137	-	86	444	258	323	225	243	210	471	ENST00000513610,ENST00000274203,ENST00000515803,ENST00000505695
ENSG00000145740:E033	ENSG00000145740	E033	214.958	0.00159002	23.671	1.14292e-06	0.00704178	20.7374	23.811	0.419262	5	69129447	69130126	680	+	213	189	315	274	203	266	179	119	ENST00000511158,ENST00000396591,ENST00000621204
ENSG00000147140:E023	ENSG00000147140	E023	32.8448	0.00401431	20.639	5.54556e-06	0.019931	7.50345	10.2257	0.90043	X	71294219	71294226	8	+	38	41	38	55	11	27	30	30	ENST00000490044
ENSG00000147853:E008	ENSG00000147853	E008	236.433	0.000554942	22.0199	2.69838e-06	0.0133002	24.7703	22.2949	-0.321206	9	4740937	4741202	266	-	197	212	309	189	177	426	318	144	ENST00000381809,ENST00000447596
ENSG00000149295:E003	ENSG00000149295	E003	34.9919	0.00485274	22.2593	2.38197e-06	0.0119108	7.54469	10.399	0.933553	11	113409616	113409912	297	-	13	7	136	53	3	34	45	3	ENST00000362072,ENST00000544518,ENST00000346454
ENSG00000149806+ENSG00000284489+ENSG00000162298:E050	ENSG00000149806+ENSG00000284489+ENSG00000162298	E050	97.9229	0.00513308	20.5088	5.93593e-06	0.021114	16.8789	13.3887	-0.684293	11	65131274	65131373	100	-	49	93	78	85	130	105	127	126	ENST00000377190,ENST00000529207,ENST00000526121,ENST00000528487,ENST00000531018,ENST00000532771,ENST00000307289,ENST00000526060,ENST00000527142,ENST00000294256,ENST00000449943
ENSG00000149806+ENSG00000284489+ENSG00000162298:E062	ENSG00000149806+ENSG00000284489+ENSG00000162298	E062	154.54	0.00826519	19.931	8.02893e-06	0.0256501	21.2506	16.5083	-0.755494	11	65133160	65133207	48	-	87	134	116	131	212	152	210	204	ENST00000525874,ENST00000377190,ENST00000529207,ENST00000528487,ENST00000294256,ENST00000532771,ENST00000526060,ENST00000307289,ENST00000533685,ENST00000527142,ENST00000531018,ENST00000449943
ENSG00000149806+ENSG00000284489+ENSG00000162298:E063	ENSG00000149806+ENSG00000284489+ENSG00000162298	E063	134.946	0.00614336	24.9874	5.77076e-07	0.00452517	19.9427	15.358	-0.778042	11	65133208	65133252	45	-	76	110	96	122	191	128	183	181	ENST00000525874,ENST00000377190,ENST00000529207,ENST00000294256,ENST00000532771,ENST00000526060,ENST00000527142,ENST00000533685,ENST00000307289,ENST00000531018,ENST00000449943
ENSG00000149806+ENSG00000284489+ENSG00000162298:E067	ENSG00000149806+ENSG00000284489+ENSG00000162298	E067	149.895	0.0041058	36.8162	1.29805e-09	5.5983e-05	21.0198	16.1078	-0.795351	11	65133470	65133548	79	-	82	121	99	144	211	155	199	201	ENST00000377190,ENST00000528487,ENST00000294256,ENST00000532771,ENST00000527142,ENST00000526060,ENST00000307289,ENST00000449943
ENSG00000149806+ENSG00000284489+ENSG00000162298:E068	ENSG00000149806+ENSG00000284489+ENSG00000162298	E068	123.4	0.00373992	34.699	3.84838e-09	0.000102138	19.0917	14.6594	-0.784702	11	65133549	65133616	68	-	65	90	84	129	186	125	147	169	ENST00000377190,ENST00000528487,ENST00000294256,ENST00000527142,ENST00000526060,ENST00000307289,ENST00000449943
ENSG00000149806+ENSG00000284489+ENSG00000162298:E069	ENSG00000149806+ENSG00000284489+ENSG00000162298	E069	94.2303	0.0040012	26.0105	3.39569e-07	0.00309777	16.637	12.9811	-0.732256	11	65133617	65133618	2	-	50	69	68	100	138	98	104	133	ENST00000377190,ENST00000528487,ENST00000294256,ENST00000307289,ENST00000449943,ENST00000526060
ENSG00000149806+ENSG00000284489+ENSG00000162298:E071	ENSG00000149806+ENSG00000284489+ENSG00000162298	E071	89.6718	0.00289186	24.814	6.31378e-07	0.00467335	16.0972	12.8509	-0.664024	11	65134456	65134480	25	-	48	68	66	99	125	95	97	127	ENST00000377190,ENST00000307289,ENST00000528487,ENST00000449943,ENST00000294256
ENSG00000149806+ENSG00000284489+ENSG00000162298:E072	ENSG00000149806+ENSG00000284489+ENSG00000162298	E072	75.171	0.00170936	27.2897	1.75145e-07	0.00194935	14.8028	11.7279	-0.684134	11	65134481	65134487	7	-	41	54	58	80	104	84	86	102	ENST00000377190,ENST00000528487,ENST00000449943,ENST00000294256
ENSG00000149806+ENSG00000284489+ENSG00000162298:E073	ENSG00000149806+ENSG00000284489+ENSG00000162298	E073	71.5339	0.00174614	29.4437	5.75644e-08	0.000827555	14.5287	11.3496	-0.724922	11	65134488	65134500	13	-	39	51	53	75	97	81	84	100	ENST00000377190,ENST00000528487,ENST00000294256
ENSG00000149806+ENSG00000284489+ENSG00000162298:E074	ENSG00000149806+ENSG00000284489+ENSG00000162298	E074	57.5407	0.0022789	28.3649	1.00473e-07	0.00123807	13.1883	9.98221	-0.814845	11	65134501	65134532	32	-	32	46	39	51	81	64	73	79	ENST00000377190,ENST00000294256
ENSG00000149970:E046	ENSG00000149970	E046	16.4622	0.0239624	19.3863	1.0677e-05	0.0302434	7.91429	4.6051	-1.56871	X	21504789	21506742	1954	+	18	10	2	11	24	22	15	29	ENST00000644798,ENST00000643841
ENSG00000151503:E056	ENSG00000151503	E056	10.2725	0.0190534	18.1558	2.03553e-05	0.0450202	6.15057	3.42702	-1.69147	11	134223093	134223446	354	-	6	2	7	4	14	20	20	12	ENST00000526422
ENSG00000151746:E003	ENSG00000151746	E003	132.204	0.000904371	26.0014	3.41176e-07	0.00309777	18.6361	16.3789	-0.384388	12	32106885	32107150	266	+	78	181	106	105	169	121	137	164	ENST00000550207,ENST00000551848,ENST00000652176
ENSG00000152234:E024	ENSG00000152234	E024	2080.73	0.000112436	21.797	3.03067e-06	0.0138102	60.5728	58.8322	-0.11342	18	46089566	46089598	33	-	2013	1997	1398	2263	1638	3884	1768	2320	ENST00000282050,ENST00000590156,ENST00000593152,ENST00000398752,ENST00000590665,ENST00000589611,ENST00000589869,ENST00000586592,ENST00000589252
ENSG00000152795:E022	ENSG00000152795	E022	227.602	0.0043149	24.1552	8.88752e-07	0.00578574	24.6821	21.1843	-0.464921	4	82429448	82429866	419	-	150	175	135	330	228	316	234	313	ENST00000502762,ENST00000295470,ENST00000621267,ENST00000614627
ENSG00000152795:E023	ENSG00000152795	E023	141.852	0.00387663	18.5385	1.66505e-05	0.039895	19.5797	17.1366	-0.398023	4	82429867	82430225	359	-	75	155	69	209	124	213	144	194	ENST00000502762,ENST00000621267,ENST00000614627
ENSG00000155366+ENSG00000155367+ENSG00000271810:E051	ENSG00000155366+ENSG00000155367+ENSG00000271810	E051	29.5363	0.00395095	19.6239	9.42805e-06	0.0282864	9.7451	7.03941	-0.945301	1	112707134	112707135	2	-	18	18	25	22	34	53	45	30	ENST00000369638,ENST00000528831,ENST00000369642
ENSG00000158296+ENSG00000172315:E005	ENSG00000158296+ENSG00000172315	E005	2.84807	0.0769672	19.6767	9.17145e-06	0.0280585	3.64996	0.0364419	-13.2943	20	46559994	46560198	205	-	0	0	0	0	5	14	2	4	ENST00000495082,ENST00000413164,ENST00000290317,ENST00000279027,ENST00000472148
ENSG00000158773:E031	ENSG00000158773	E031	2.54393	0.0412108	20.1717	7.07922e-06	0.024125	0.737221	3.53315	4.52338	1	161044912	161044941	30	-	5	4	7	3	0	0	1	0	ENST00000368020
ENSG00000159788:E057	ENSG00000159788	E057	143.401	0.00103049	18.0451	2.15733e-05	0.0462323	16.8098	19.1864	0.3944	4	3428558	3428598	41	+	72	225	181	277	120	57	100	137	ENST00000504194,ENST00000336727,ENST00000344733,ENST00000382788,ENST00000508158,ENST00000338806
ENSG00000160200:E035	ENSG00000160200	E035	9.62081	0.0202912	18.48	1.71693e-05	0.0402219	3.15771	6.04261	1.8766	21	43068404	43068404	1	-	9	15	8	33	5	3	6	2	ENST00000465732,ENST00000461686,ENST00000488526
ENSG00000160200:E036	ENSG00000160200	E036	11.0581	0.0153043	17.857	2.38138e-05	0.0491816	3.61158	6.4053	1.6575	21	43068405	43068508	104	-	10	16	9	38	5	6	8	2	ENST00000465732,ENST00000488526
ENSG00000161904:E040	ENSG00000161904	E040	42.1591	0.00312749	28.875	7.72035e-08	0.00102451	11.528	8.24043	-0.978498	6	33789120	33789125	6	-	22	29	31	28	59	65	62	49	ENST00000293760,ENST00000421671
ENSG00000162104:E002	ENSG00000162104	E002	615.557	0.000735357	17.9165	2.30816e-05	0.0482654	34.8315	36.8784	0.186374	16	3962653	3966966	4314	-	358	1429	576	613	529	445	570	474	ENST00000294016
ENSG00000163389:E023	ENSG00000163389	E023	5.45087	0.0266307	19.1001	1.2404e-05	0.0331761	2.00334	4.78657	2.51602	3	119488988	119490550	1563	+	8	7	14	8	1	2	4	0	ENST00000473648
ENSG00000164638:E022	ENSG00000164638	E022	186.741	0.000654756	17.9189	2.30521e-05	0.0482654	19.5586	21.895	0.340097	7	5303216	5303680	465	+	124	237	128	234	181	140	123	332	ENST00000439491,ENST00000396872,ENST00000297195,ENST00000406453
ENSG00000164638:E024	ENSG00000164638	E024	32.7812	0.00408775	24.508	7.40031e-07	0.00521085	7.37758	10.522	1.03287	7	5304061	5306870	2810	+	26	55	21	59	19	22	21	45	ENST00000396872
ENSG00000165480:E001	ENSG00000165480	E001	294.083	0.000679628	19.051	1.27272e-05	0.0336639	24.9229	27.2491	0.275559	13	21153595	21154696	1102	-	325	261	265	530	100	396	357	239	ENST00000298260,ENST00000400018,ENST00000314759
ENSG00000166734:E006	ENSG00000166734	E006	182.817	0.00102758	23.959	9.84112e-07	0.00628789	21.676	18.9603	-0.402769	15	44288760	44288904	145	+	70	193	140	134	209	286	194	273	ENST00000650436,ENST00000557945,ENST00000299957,ENST00000559222,ENST00000345795,ENST00000429162
ENSG00000168872+ENSG00000260537+ENSG00000157349:E027	ENSG00000168872+ENSG00000260537+ENSG00000157349	E027	32.2255	0.00378147	18.1158	2.0787e-05	0.0453429	7.47718	10.0848	0.87014	16	70324585	70324687	103	+	36	39	42	49	21	37	17	23	ENST00000568460,ENST00000562519,ENST00000355992,ENST00000451014,ENST00000566216,ENST00000563392,ENST00000568008,ENST00000568625,ENST00000288071,ENST00000568408,ENST00000563206,ENST00000565116,ENST00000567706,ENST00000393657
ENSG00000168872+ENSG00000260537+ENSG00000157349:E028	ENSG00000168872+ENSG00000260537+ENSG00000157349	E028	32.3003	0.00348637	26.2129	3.0578e-07	0.00296084	7.20731	10.3192	1.04382	16	70325574	70325610	37	+	35	40	45	54	20	34	16	21	ENST00000568460,ENST00000562519,ENST00000355992,ENST00000451014,ENST00000566216,ENST00000563392,ENST00000568008,ENST00000568625,ENST00000288071,ENST00000568408,ENST00000563206,ENST00000565116,ENST00000567706,ENST00000393657
ENSG00000170581:E023	ENSG00000170581	E023	25.739	0.017342	23.5114	1.24176e-06	0.0074845	5.60849	9.49287	1.52732	12	56348624	56348751	128	-	14	75	46	17	19	4	16	13	ENST00000557199
ENSG00000171109:E033	ENSG00000171109	E033	222.45	0.000892057	20.0688	7.47045e-06	0.0245478	21.5537	24.0185	0.329214	3	179392497	179393025	529	+	221	178	272	260	186	351	192	175	ENST00000357390,ENST00000471841
ENSG00000175395:E002	ENSG00000175395	E002	284.579	0.000726101	21.3522	3.82181e-06	0.0162816	24.5227	26.3601	0.222419	10	37950567	37953062	2496	-	402	408	302	178	163	483	243	154	ENST00000374633,ENST00000302609
ENSG00000175893:E001	ENSG00000175893	E001	596.56	0.00191016	17.9978	2.21156e-05	0.0469743	34.569	36.5507	0.181593	9	14611071	14619098	8028	-	414	876	590	855	635	470	428	566	ENST00000380916
ENSG00000176641:E001	ENSG00000176641	E001	161.758	0.00286961	20.811	5.06918e-06	0.0190563	18.3953	19.5142	0.176736	18	61808067	61816121	8055	-	296	126	85	372	110	179	46	111	ENST00000312828
ENSG00000176978:E032	ENSG00000176978	E032	48.6506	0.0160738	21.0748	4.41706e-06	0.0179295	8.67627	12.8702	1.1514	9	137114383	137114462	80	-	40	133	34	41	45	28	39	30	ENST00000491807
ENSG00000179364:E055	ENSG00000179364	E055	36.1703	0.00571887	19.014	1.29766e-05	0.0336639	10.6625	7.87353	-0.882717	14	105395214	105395251	38	+	11	27	26	33	34	84	47	45	ENST00000447393,ENST00000551743
ENSG00000183763:E015	ENSG00000183763	E015	5.56214	0.018792	20.6682	5.46146e-06	0.0198353	2.14725	4.87725	2.37006	3	49840374	49840552	179	-	8	10	6	15	0	5	3	0	ENST00000475495
ENSG00000185085+ENSG00000162194+ENSG00000278615+ENSG00000255432:E001	ENSG00000185085+ENSG00000162194+ENSG00000278615+ENSG00000255432	E001	585.767	0.00209551	23.3792	1.33011e-06	0.00777838	37.7405	33.2453	-0.412917	11	62646848	62649693	2846	-	319	579	488	831	577	558	651	792	ENST00000330574
ENSG00000185885+ENSG00000185201:E018	ENSG00000185885+ENSG00000185201	E018	25.4918	0.00791936	23.1819	1.47378e-06	0.00818847	8.69252	6.29746	-0.935426	11	314922	314962	41	+	34	6	11	0	12	69	82	6	ENST00000408968,ENST00000528780,ENST00000525554,ENST00000399815,ENST00000328221
ENSG00000185885+ENSG00000185201:E019	ENSG00000185885+ENSG00000185201	E019	20.8724	0.0161618	22.5444	2.05343e-06	0.0105745	8.02495	5.30428	-1.20015	11	314963	315240	278	+	23	3	10	0	10	53	77	5	ENST00000408968,ENST00000528780,ENST00000399815,ENST00000328221
ENSG00000196428:E001	ENSG00000196428	E001	405.289	0.000510269	31.9876	1.5516e-08	0.00028176	31.1089	28.6038	-0.264436	3	150408335	150410968	2634	+	255	181	403	572	538	433	467	455	ENST00000361875
ENSG00000196504:E005	ENSG00000196504	E005	305.546	0.000388298	19.281	1.12825e-05	0.0310457	25.1997	27.3196	0.24966	2	152658948	152659009	62	-	364	300	300	516	217	385	227	213	ENST00000471167,ENST00000471701,ENST00000410080
ENSG00000196584:E002	ENSG00000196584	E002	594.343	0.000952067	18.9561	1.33762e-05	0.0339492	35.2279	36.3422	0.101597	7	152644779	152649363	4585	-	623	435	419	1267	323	642	631	621	ENST00000359321,ENST00000495707
ENSG00000196792:E002	ENSG00000196792	E002	293.784	0.00059831	25.822	3.74389e-07	0.00331217	24.5555	27.196	0.315067	14	30893804	30895344	1541	-	310	265	361	401	226	372	277	205	ENST00000357479,ENST00000355683
ENSG00000197566:E002	ENSG00000197566	E002	119.754	0.00258383	51.3306	7.80512e-13	1.34649e-07	15.4862	18.3248	0.500048	17	16620746	16624509	3764	-	113	96	128	133	118	184	91	118	ENST00000579528,ENST00000311331
ENSG00000198393:E016	ENSG00000198393	E016	261.434	0.000605464	17.8351	2.40899e-05	0.0491816	23.6734	25.5641	0.235605	12	133010242	133012127	1886	+	291	261	195	394	204	402	216	206	ENST00000328654,ENST00000534834
ENSG00000198855:E009	ENSG00000198855	E009	125.046	0.00588484	20.7129	5.3356e-06	0.0195844	15.7681	18.6814	0.504266	12	108519531	108521210	1680	+	62	185	153	150	130	103	129	106	ENST00000552695
ENSG00000198954:E027	ENSG00000198954	E027	276.463	0.000453076	18.1059	2.08955e-05	0.0453429	24.1126	26.2889	0.265692	10	69010900	69011015	116	+	224	315	343	321	211	350	283	229	ENST00000638119,ENST00000627949,ENST00000637323,ENST00000481912,ENST00000637738,ENST00000637420,ENST00000635779,ENST00000637104,ENST00000361983,ENST00000636200,ENST00000637101
ENSG00000201569+ENSG00000225746+ENSG00000200279+ENSG00000200215+ENSG00000200480+ENSG00000258399+ENSG00000211574+ENSG00000201689+ENSG00000276919+ENSG00000202270+ENSG00000200406+ENSG00000200413+ENSG00000275662+ENSG00000200367+ENSG00000200832+ENSG00000275134+ENSG00000222185+ENSG00000201247+ENSG00000200150+ENSG00000201318+ENSG00000201672+ENSG00000222095+ENSG00000214548+ENSG00000276225+ENSG00000199593…	ENSG00000201569+ENSG00000225746+ENSG00000200279+ENSG00000200215+ENSG00000200480+ENSG00000258399+ENSG00000211574+ENSG00000201689+ENSG00000276919+ENSG00000202270+ENSG00000200406+ENSG00000200413+ENSG00000275662+ENSG00000200367+ENSG00000200832+ENSG00000275134+ENSG00000222185+ENSG00000201247+ENSG00000200150+ENSG00000201318+ENSG00000201672+ENSG00000222095+ENSG00000214548+ENSG00000276225+ENSG00000199593…	E065	102.173	0.00187709	32.485	1.20119e-08	0.000230247	12.6456	16.2071	0.731462	14	100836076	100836166	91	+	165	272	63	112	46	21	83	50	ENST00000455531,ENST00000522618
ENSG00000203804+ENSG00000143384:E017	ENSG00000203804+ENSG00000143384	E017	1281.24	0.000479435	21.2077	4.12097e-06	0.0171307	50.3817	48.4495	-0.140326	1	150578964	150579422	459	-	1505	1009	1004	1538	1127	1892	1183	1250	ENST00000307940,ENST00000369026
ENSG00000213079+ENSG00000146426:E004	ENSG00000213079+ENSG00000146426	E004	112.376	0.00112798	29.4758	5.66182e-08	0.000827555	17.5063	15.1638	-0.425998	6	154733551	154733794	244	+	79	99	81	126	110	178	126	131	ENST00000367178
ENSG00000213742:E022	ENSG00000213742	E022	26.2078	0.0103365	19.4275	1.0449e-05	0.0302434	6.4492	8.85398	0.919967	20	25687830	25688055	226	+	52	29	24	41	17	12	22	12	ENST00000661376,ENST00000428254
ENSG00000225177:E005	ENSG00000225177	E005	56.1416	0.00279643	18.2996	1.8875e-05	0.0425647	10.2041	12.428	0.576492	6	138694949	138696367	1419	+	41	143	50	78	25	26	67	31	ENST00000664532
ENSG00000231925:E020	ENSG00000231925	E020	425.915	0.000950703	21.3519	3.82232e-06	0.0162816	31.7115	29.1141	-0.270006	6	33313297	33313477	181	-	250	288	636	201	468	480	791	354	ENST00000456592,ENST00000467025,ENST00000426633,ENST00000475304,ENST00000434618,ENST00000480730,ENST00000437116,ENST00000476333
ENSG00000233461+ENSG00000135766+ENSG00000287856:E021	ENSG00000233461+ENSG00000135766+ENSG00000287856	E021	206.202	0.000605063	19.1081	1.23522e-05	0.0331761	23.0018	20.6346	-0.328818	1	231421263	231422287	1025	-	217	166	163	156	184	370	236	207	ENST00000366641
ENSG00000239521:E019	ENSG00000239521	E019	80.9247	0.00149148	23.3456	1.35354e-06	0.00778346	14.776	12.2576	-0.549406	7	100223944	100224075	132	-	12	114	34	67	96	61	68	194	ENST00000647868,ENST00000543273,ENST00000538588,ENST00000436886,ENST00000435519,ENST00000414739,ENST00000328453,ENST00000454084,ENST00000649671
ENSG00000244462+ENSG00000272897+ENSG00000214078+ENSG00000244005:E066	ENSG00000244462+ENSG00000272897+ENSG00000214078+ENSG00000244005	E066	501.072	0.000304814	18.6144	1.60008e-05	0.0386064	34.1642	32.0448	-0.205533	20	35664802	35664837	36	-	429	377	458	499	380	857	650	519	ENST00000420363,ENST00000430570,ENST00000439669,ENST00000437100,ENST00000440240,ENST00000434795,ENST00000458038,ENST00000483359,ENST00000401607,ENST00000374114,ENST00000414711,ENST00000412056,ENST00000437340,ENST00000397442,ENST00000397443,ENST00000359646,ENST00000424458,ENST00000414664,ENST00000416778,ENST00000374104,ENST00000475146,ENST00000352393
ENSG00000244754+ENSG00000270008+ENSG00000212293+ENSG00000139597:E011	ENSG00000244754+ENSG00000270008+ENSG00000212293+ENSG00000139597	E011	14.16	0.00710633	21.6852	3.21265e-06	0.0142109	6.8816	4.24922	-1.39552	13	32402908	32403149	242	-	9	3	11	5	30	18	31	7	ENST00000459716,ENST00000343281,ENST00000530622,ENST00000635608,ENST00000380133,ENST00000380130,ENST00000613078,ENST00000635178,ENST00000380139
ENSG00000253729:E096	ENSG00000253729	E096	74.8244	0.00262075	20.8894	4.86584e-06	0.0186539	11.4691	14.5719	0.703042	8	47953620	47953719	100	-	181	54	59	97	38	69	62	38	ENST00000314191,ENST00000338368
ENSG00000258311+ENSG00000135437+ENSG00000135441:E040	ENSG00000258311+ENSG00000135437+ENSG00000135441	E040	76.1676	0.00947805	21.7015	3.18547e-06	0.0142109	11.675	14.3639	0.608592	12	55722659	55723366	708	+	69	102	199	49	35	36	98	24	ENST00000550412
ENSG00000260630:E027	ENSG00000260630	E027	7.02029	0.0160567	18.4429	1.75075e-05	0.0405407	5.3954	2.86054	-1.83405	16	88685133	88686790	1658	+	6	1	4	5	8	11	15	8	ENST00000567997
ENSG00000261934+ENSG00000262576+ENSG00000204956+ENSG00000253159+ENSG00000242419+ENSG00000253846+ENSG00000262209+ENSG00000253485+ENSG00000253767+ENSG00000240184+ENSG00000240764+ENSG00000253731+ENSG00000254221+ENSG00000081853+ENSG00000253305+ENSG00000254122+ENSG00000253953+ENSG00000276547+ENSG00000254245+ENSG00000253910+ENSG00000253873+ENSG00000253537:E026	ENSG00000261934+ENSG00000262576+ENSG00000204956+ENSG00000253159+ENSG00000242419+ENSG00000253846+ENSG00000262209+ENSG00000253485+ENSG00000253767+ENSG00000240184+ENSG00000240764+ENSG00000253731+ENSG00000254221+ENSG00000081853+ENSG00000253305+ENSG00000254122+ENSG00000253953+ENSG00000276547+ENSG00000254245+ENSG00000253910+ENSG00000253873+ENSG00000253537	E026	9.47029	0.0567667	19.9107	8.11445e-06	0.0256854	2.96665	6.62079	2.32163	5	141373891	141373992	102	+	16	16	16	9	0	7	5	7	ENST00000517434
ENSG00000265690+ENSG00000135722+ENSG00000102878:E010	ENSG00000265690+ENSG00000135722+ENSG00000102878	E010	17.474	0.00806116	20.8971	4.84632e-06	0.0186539	4.95621	7.65558	1.25969	16	67161938	67162635	698	+	33	24	28	9	10	5	23	5	ENST00000518148
ENSG00000268173+ENSG00000105647+ENSG00000216490:E033	ENSG00000268173+ENSG00000105647+ENSG00000216490	E033	436.232	0.00033881	20.1269	7.24698e-06	0.0242759	32.1454	29.7657	-0.243758	19	18169153	18169231	79	+	307	481	300	392	374	732	440	578	ENST00000222254,ENST00000426902,ENST00000464016,ENST00000617130,ENST00000593731
ENSG00000275994+ENSG00000269893:E014	ENSG00000275994+ENSG00000269893	E014	193.107	0.000789853	20.9201	4.7884e-06	0.0186539	19.6708	22.1696	0.360716	4	118279624	118279820	197	+	187	174	215	475	122	161	171	107	ENST00000602483,ENST00000667980,ENST00000602520,ENST00000654083,ENST00000602414,ENST00000602819,ENST00000602573,ENST00000665363,ENST00000652022
ENSG00000278259:E005	ENSG00000278259	E005	58.8904	0.0040303	26.1931	3.08932e-07	0.00296084	9.96494	13.2561	0.834966	17	36495933	36496184	252	-	72	46	87	134	25	41	62	22	ENST00000610930,ENST00000614623,ENST00000621550,ENST00000620567,ENST00000611622,ENST00000610992
ENSG00000278259:E006	ENSG00000278259	E006	43.6932	0.00245516	21.8641	2.92657e-06	0.0138102	8.66521	11.3633	0.790303	17	36496185	36496406	222	-	57	41	64	85	19	32	44	18	ENST00000610930,ENST00000614623,ENST00000612392,ENST00000621550,ENST00000620567,ENST00000611622,ENST00000610992
ENSG00000282246+ENSG00000165630+ENSG00000239665:E133	ENSG00000282246+ENSG00000165630+ENSG00000239665	E133	17.291	0.00640276	34.3201	4.67531e-09	0.000115222	4.09674	7.62427	1.79849	10	13655486	13655796	311	+	28	33	31	23	3	8	9	4	ENST00000622799,ENST00000419851,ENST00000601460,ENST00000619884,ENST00000615209,ENST00000430721,ENST00000613191
ENSG00000282246+ENSG00000165630+ENSG00000239665:E134	ENSG00000282246+ENSG00000165630+ENSG00000239665	E134	10.9257	0.0313854	20.243	6.8202e-06	0.0237693	3.02197	6.18369	2.07035	10	13655797	13655910	114	+	15	19	17	25	4	3	4	2	ENST00000622799,ENST00000601460,ENST00000619884,ENST00000615209,ENST00000430721,ENST00000613191
ENSG00000282246+ENSG00000165630+ENSG00000239665:E137	ENSG00000282246+ENSG00000165630+ENSG00000239665	E137	7.26754	0.0489376	19.0181	1.29487e-05	0.0336639	2.0563	5.19426	2.67717	10	13655926	13655929	4	+	7	14	12	21	2	1	1	2	ENST00000615209,ENST00000601460,ENST00000430721
ENSG00000284776+ENSG00000125821+ENSG00000232388:E006	ENSG00000284776+ENSG00000125821+ENSG00000232388	E006	111.424	0.00231754	23.1355	1.50979e-06	0.00818847	17.9675	14.7422	-0.586741	20	18569236	18569238	3	+	92	88	110	106	112	206	122	89	ENST00000411646
ENSG00000284776+ENSG00000125821+ENSG00000232388:E019	ENSG00000284776+ENSG00000125821+ENSG00000232388	E019	490.258	0.000792231	19.8277	8.47443e-06	0.0265811	31.7361	33.805	0.202271	20	18763360	18766644	3285	+	522	564	528	680	276	708	438	355	ENST00000377452,ENST00000647441

## Sheet: prp.vs.ctrl.sign
List of significant DEUs in prp vs ctrl, padj. < 0.05.
rowID	groupID	featureID	exonBaseMean	dispersion	stat	pvalue	padj	ctr	prp	log2fold_prp_ctr	genomicData.seqnames	genomicData.start	genomicData.end	genomicData.width	genomicData.strand	countData.prp_1_3082	countData.prp_1_3118	countData.prp_2_3082	countData.prp_2_3118	countData.ctr_1_3082	countData.ctr_1_3118	countData.ctr_2_3082	countData.ctr_2_3118	transcripts
ENSG00000002587:E001	ENSG00000002587	E001	475.894	0.000843086	15.7406	7.26468e-05	0.0410396	30.1053	31.5686	0.160838	4	11393150	11399757	6608	-	139	717	211	499	772	676	370	486	ENST00000002596
ENSG00000005884:E062	ENSG00000005884	E062	28.4703	0.00692064	17.5267	2.833e-05	0.0233979	6.27283	8.78531	0.982305	17	50090481	50090481	1	+	71	45	36	29	15	3	24	6	ENST00000506437,ENST00000320031,ENST00000506827
ENSG00000006118:E022	ENSG00000006118	E022	709.727	0.000743581	16.7208	4.33039e-05	0.0309293	35.1156	37.8099	0.264639	11	60931689	60931754	66	+	335	1346	242	1125	811	172	228	1392	ENST00000005286,ENST00000534983,ENST00000544098,ENST00000453848
ENSG00000006744:E070	ENSG00000006744	E070	112.836	0.0012854	20.2006	6.97319e-06	0.00994772	17.6299	14.992	-0.491034	17	13017967	13017990	24	-	90	116	69	127	82	216	122	124	ENST00000338034,ENST00000426905,ENST00000395962
ENSG00000006744:E071	ENSG00000006744	E071	84.1384	0.00146535	22.4051	2.20792e-06	0.00415767	15.5261	12.7653	-0.586183	17	13017991	13017999	9	-	69	87	48	84	65	160	94	97	ENST00000338034,ENST00000426905,ENST00000395962,ENST00000583371
ENSG00000006744:E072	ENSG00000006744	E072	74.8194	0.00165257	15.6373	7.67244e-05	0.0427447	14.5285	12.2132	-0.517754	17	13018000	13018021	22	-	66	80	41	76	58	136	80	88	ENST00000338034,ENST00000395962,ENST00000583371
ENSG00000008130:E007	ENSG00000008130	E007	178.011	0.000808716	23.5718	1.2034e-06	0.00263498	21.0475	18.3422	-0.425761	1	1754163	1754164	2	-	127	67	199	81	96	454	365	117	ENST00000341991,ENST00000341426,ENST00000342348,ENST00000480499,ENST00000378625,ENST00000469045
ENSG00000008130:E008	ENSG00000008130	E008	179.491	0.00076328	24.5215	7.34869e-07	0.00187224	21.1449	18.3951	-0.431355	1	1754165	1754170	6	-	125	67	202	83	97	459	371	115	ENST00000341991,ENST00000341426,ENST00000342348,ENST00000497747,ENST00000480499,ENST00000378625,ENST00000469045
ENSG00000008130:E009	ENSG00000008130	E009	181.631	0.000780317	22.5952	1.99979e-06	0.00384491	21.1892	18.5966	-0.404451	1	1754171	1754180	10	-	128	65	211	84	96	459	376	116	ENST00000341991,ENST00000341426,ENST00000477235,ENST00000342348,ENST00000497747,ENST00000480499,ENST00000378625,ENST00000469045
ENSG00000008130:E010	ENSG00000008130	E010	192.878	0.000731894	22.3253	2.30152e-06	0.00427689	21.7271	19.2085	-0.383322	1	1754181	1754202	22	-	138	73	221	91	106	472	406	121	ENST00000341991,ENST00000341426,ENST00000477235,ENST00000342348,ENST00000497747,ENST00000480499,ENST00000489538,ENST00000378625,ENST00000469045
ENSG00000008130:E011	ENSG00000008130	E011	182.713	0.000858513	20.7738	5.16854e-06	0.00789139	21.1695	18.7241	-0.380524	1	1754203	1754208	6	-	132	68	209	86	104	446	375	120	ENST00000341991,ENST00000341426,ENST00000477235,ENST00000342348,ENST00000497747,ENST00000480499,ENST00000489538,ENST00000378625,ENST00000497615,ENST00000469045
ENSG00000009954:E006	ENSG00000009954	E006	446.15	0.000605809	17.5122	2.85469e-05	0.02344	31.5231	29.2391	-0.253801	7	73443984	73444129	146	-	574	445	360	400	323	635	515	429	ENST00000404251,ENST00000339594
ENSG00000018189:E023	ENSG00000018189	E023	218.683	0.000704191	15.1592	9.88151e-05	0.0484571	22.6459	21.1896	-0.20898	4	70788806	70788938	133	+	108	233	123	278	191	289	180	385	ENST00000502653,ENST00000417478,ENST00000381006,ENST00000226328,ENST00000504805
ENSG00000022267:E026	ENSG00000022267	E026	8.42521	0.0293853	19.2613	1.13995e-05	0.0129314	3.31294	5.83244	1.63828	X	136169839	136169865	27	+	6	13	7	14	15	1	4	6	ENST00000543669,ENST00000628032
ENSG00000022267:E027	ENSG00000022267	E027	9.12456	0.0373615	23.8874	1.02139e-06	0.00240097	3.25533	6.31288	1.919	X	136169866	136169890	25	+	6	16	8	17	15	1	4	5	ENST00000543669
ENSG00000022267:E028	ENSG00000022267	E028	9.15173	0.0587431	18.3306	1.857e-05	0.0178879	3.3411	6.24068	1.81037	X	136169891	136169906	16	+	5	16	8	17	16	1	4	5	ENST00000543669,ENST00000449474
ENSG00000023228+ENSG00000237580:E035	ENSG00000023228+ENSG00000237580	E035	27.9982	0.00690794	15.0897	0.00010252	0.0497556	6.75989	9.19094	0.897034	2	206159426	206159444	19	-	41	37	30	51	14	16	22	18	ENST00000233190,ENST00000423725
ENSG00000047410+ENSG00000202025:E013	ENSG00000047410+ENSG00000202025	E013	429.291	0.000703937	18.1316	2.06147e-05	0.0192809	31.1862	28.738	-0.274804	1	186323686	186323870	185	-	533	400	329	399	288	735	514	381	ENST00000367478
ENSG00000049541:E004	ENSG00000049541	E004	511.876	0.000830753	18.5302	1.67236e-05	0.016459	31.2733	33.2143	0.206789	7	74231774	74232103	330	-	716	672	412	517	238	746	526	441	ENST00000352131,ENST00000621097,ENST00000055077,ENST00000485545
ENSG00000056097:E020	ENSG00000056097	E020	406.722	0.000739347	16.4213	5.07132e-05	0.0333127	28.0614	30.1459	0.238992	5	32397219	32397338	120	-	533	479	327	439	326	523	291	415	ENST00000265069
ENSG00000056097:E021	ENSG00000056097	E021	442.731	0.000663849	15.9123	6.6347e-05	0.0389364	29.1475	31.1559	0.22438	5	32400007	32400203	197	-	571	496	370	483	374	547	315	459	ENST00000265069
ENSG00000057019:E035	ENSG00000057019	E035	1130.27	0.000603265	15.3856	8.76553e-05	0.0459724	44.119	42.9866	-0.100311	3	98901172	98901326	155	-	1528	1615	604	1821	1052	391	972	1187	ENST00000326840,ENST00000326857
ENSG00000057935:E052	ENSG00000057935	E052	201.961	0.00961439	23.6777	1.13897e-06	0.00253318	23.7326	18.8673	-0.717834	2	42754061	42756947	2887	+	84	238	97	272	177	349	152	307	ENST00000405592,ENST00000406652
ENSG00000058729:E001	ENSG00000058729	E001	71.7845	0.0242407	15.4303	8.56049e-05	0.0455366	15.4286	10.7968	-1.06307	5	97160867	97162935	2069	-	57	84	32	55	75	176	64	63	ENST00000283109
ENSG00000059378:E003	ENSG00000059378	E003	36.5604	0.00368934	20.028	7.63153e-06	0.0103731	10.7477	8.10115	-0.829292	7	140024534	140024580	47	-	20	32	22	44	41	76	42	29	ENST00000263549,ENST00000473341,ENST00000488726,ENST00000489809
ENSG00000059769+ENSG00000244115+ENSG00000242616:E003	ENSG00000059769+ENSG00000244115+ENSG00000242616	E003	72.4189	0.00344469	15.1239	0.000100678	0.049115	14.1781	11.6907	-0.574138	9	111631386	111631743	358	+	81	44	40	77	130	70	75	62	ENST00000463589,ENST00000313525,ENST00000374294,ENST00000447096
ENSG00000061273:E058	ENSG00000061273	E058	53.6981	0.00441857	16.3158	5.3615e-05	0.0345019	12.5547	10.0934	-0.644835	12	47795906	47796016	111	-	32	49	23	68	55	96	75	52	ENST00000552960,ENST00000485796,ENST00000427332,ENST00000080059,ENST00000380610
ENSG00000064607:E040	ENSG00000064607	E040	163.913	0.00128893	20.3831	6.33857e-06	0.00927665	20.3721	18.0061	-0.380772	19	19031031	19031082	52	-	82	187	96	194	163	160	221	232	ENST00000452918,ENST00000594773,ENST00000601879,ENST00000600239,ENST00000600377,ENST00000337018,ENST00000594445,ENST00000330854
ENSG00000064652:E023	ENSG00000064652	E023	24.3524	0.00647479	28.1141	1.14371e-07	0.000481633	5.85777	9.03102	1.262	5	123002005	123002080	76	+	40	30	30	44	10	21	13	12	ENST00000513881,ENST00000507364,ENST00000515729,ENST00000506996
ENSG00000065054:E010	ENSG00000065054	E010	26.082	0.0102891	20.7006	5.37004e-06	0.00811135	5.75233	8.84931	1.25521	16	2033427	2033432	6	+	98	21	24	26	9	3	28	4	ENST00000566198
ENSG00000065978:E011	ENSG00000065978	E011	7345.6	0.000144877	17.3304	3.14115e-05	0.0248529	79.2491	78.4288	-0.0591954	1	42697212	42697262	51	+	6636	8149	3413	9541	6072	13065	6275	8332	ENST00000332220,ENST00000436427,ENST00000321358
ENSG00000066117:E005	ENSG00000066117	E005	242.867	0.0039548	15.3569	8.89971e-05	0.046125	24.6501	21.6492	-0.411903	12	50085353	50085546	194	+	213	206	140	269	185	485	249	288	ENST00000381513,ENST00000547637,ENST00000394963,ENST00000550477,ENST00000547247,ENST00000551966
ENSG00000067225:E055	ENSG00000067225	E055	717.908	0.00486913	19.4752	1.01913e-05	0.0121507	39.3841	34.6087	-0.465135	15	72231191	72231225	35	-	760	777	615	892	524	894	955	522	ENST00000449901,ENST00000569857,ENST00000319622,ENST00000389093
ENSG00000067225:E056	ENSG00000067225	E056	55.3629	0.00392707	30.863	2.76894e-08	0.000173803	13.3655	9.98348	-0.863329	15	72231226	72231323	98	-	37	64	31	75	44	90	71	52	ENST00000449901,ENST00000389093,ENST00000319622
ENSG00000070087+ENSG00000206199+ENSG00000251854:E043	ENSG00000070087+ENSG00000206199+ENSG00000251854	E043	341.804	0.00394079	31.1923	2.33688e-08	0.000153506	24.4618	29.4262	0.60453	3	149966265	149966267	3	-	425	481	256	465	224	288	327	339	ENST00000497148,ENST00000239940,ENST00000475518,ENST00000649949,ENST00000490975,ENST00000498169
ENSG00000070087+ENSG00000206199+ENSG00000251854:E044	ENSG00000070087+ENSG00000206199+ENSG00000251854	E044	312.849	0.00683034	28.0436	1.18611e-07	0.000485549	23.0544	28.6649	0.706078	3	149966268	149966284	17	-	420	454	239	420	206	231	292	299	ENST00000497148,ENST00000239940,ENST00000475518,ENST00000481275,ENST00000649949,ENST00000490975,ENST00000498169
ENSG00000070087+ENSG00000206199+ENSG00000251854:E045	ENSG00000070087+ENSG00000206199+ENSG00000251854	E045	316.852	0.00492104	36.3474	1.65102e-09	1.72721e-05	23.1861	28.8152	0.705386	3	149966285	149966315	31	-	418	452	255	423	209	236	298	300	ENST00000497148,ENST00000239940,ENST00000475518,ENST00000481275,ENST00000498307,ENST00000649949,ENST00000490975,ENST00000498169
ENSG00000070087+ENSG00000206199+ENSG00000251854:E046	ENSG00000070087+ENSG00000206199+ENSG00000251854	E046	650.36	0.00521461	30.8826	2.74126e-08	0.000173803	32.3882	38.3362	0.596648	3	149966316	149966586	271	-	816	870	534	859	475	442	671	630	ENST00000489155,ENST00000497148,ENST00000239940,ENST00000475518,ENST00000481275,ENST00000498307,ENST00000649949,ENST00000490975,ENST00000498169
ENSG00000071575:E004	ENSG00000071575	E004	438.12	0.00244441	18.0507	2.15104e-05	0.0197268	30.9088	27.8034	-0.353927	2	12717011	12717251	241	+	292	324	173	346	325	1422	342	546	ENST00000155926
ENSG00000071967:E006	ENSG00000071967	E006	206.808	0.000891654	24.3885	7.87393e-07	0.00195964	22.5483	20.349	-0.321557	2	171522511	171522738	228	+	193	180	220	183	220	278	265	143	ENST00000494587,ENST00000375252,ENST00000468308,ENST00000321348,ENST00000474182
ENSG00000072210:E016	ENSG00000072210	E016	317.316	0.000710647	16.7516	4.26053e-05	0.0307603	27.509	24.715	-0.348035	17	19648878	19648925	48	+	245	220	323	200	203	1001	365	159	ENST00000578614,ENST00000672564,ENST00000630662,ENST00000176643,ENST00000339618,ENST00000626500,ENST00000631291,ENST00000672487,ENST00000671878,ENST00000472059,ENST00000395575
ENSG00000072849:E003	ENSG00000072849	E003	253.733	0.000963767	22.8747	1.72912e-06	0.00346388	21.9865	24.6327	0.361049	17	5474452	5474609	158	-	422	307	265	287	171	238	219	162	ENST00000572834,ENST00000573547,ENST00000158771
ENSG00000074054:E064	ENSG00000074054	E064	88.6901	0.00256622	17.9306	2.29105e-05	0.0206092	15.7903	13.0752	-0.565748	2	121605701	121606060	360	-	94	95	63	107	81	84	76	119	ENST00000455322,ENST00000397587,ENST00000263710,ENST00000409078,ENST00000541377,ENST00000646274
ENSG00000075218:E003	ENSG00000075218	E003	192.343	0.000787108	17.3074	3.17954e-05	0.0250496	19.6982	21.8894	0.328931	22	46308150	46308207	58	+	269	277	232	147	61	233	277	97	ENST00000454366
ENSG00000075975:E002	ENSG00000075975	E002	97.4681	0.0014775	15.0842	0.000102818	0.0497821	16.1651	13.9717	-0.438708	3	12557090	12557176	87	+	107	61	72	72	76	215	116	97	ENST00000170447,ENST00000448482,ENST00000411987
ENSG00000077254:E009	ENSG00000077254	E009	11.3713	0.0170617	18.7157	1.51728e-05	0.0155841	3.72845	6.47938	1.60225	1	77711665	77711746	82	-	23	20	10	20	3	13	6	1	ENST00000527390,ENST00000477949,ENST00000370792
ENSG00000078043:E002	ENSG00000078043	E002	123.038	0.00329705	21.2023	4.13274e-06	0.00674759	15.4267	18.6964	0.584924	18	46812280	46812612	333	-	84	167	77	200	72	192	90	147	ENST00000398654,ENST00000585916
ENSG00000078237+ENSG00000118971+ENSG00000285901:E001	ENSG00000078237+ENSG00000118971+ENSG00000285901	E001	50.2467	0.0032693	24.3121	8.19221e-07	0.00201215	12.6811	8.40391	-1.2117	12	4273762	4274235	474	+	20	32	5	43	47	209	15	69	ENST00000648100,ENST00000261254
ENSG00000078237+ENSG00000118971+ENSG00000285901:E011	ENSG00000078237+ENSG00000118971+ENSG00000285901	E011	858.648	0.0256045	41.4661	1.19933e-10	1.61315e-06	44.276	29.5312	-1.45209	12	4299860	4305353	5494	+	222	592	86	593	735	4032	252	1105	ENST00000261254
ENSG00000078237+ENSG00000118971+ENSG00000285901:E022	ENSG00000078237+ENSG00000118971+ENSG00000285901	E022	344.217	0.00680205	17.4521	2.94633e-05	0.0238497	25.7644	28.4905	0.329661	12	4352357	4353621	1265	+	357	338	197	439	376	643	191	317	ENST00000179259,ENST00000635110,ENST00000648100
ENSG00000080854+ENSG00000284020:E008	ENSG00000080854+ENSG00000284020	E008	9.97417	0.0145433	16.3196	5.35079e-05	0.0345019	3.75829	5.78197	1.24826	11	133912295	133912362	68	-	3	23	10	17	16	0	2	7	ENST00000564347
ENSG00000081307:E008	ENSG00000081307	E008	51.8972	0.00370282	16.1713	5.78636e-05	0.0360003	12.1938	9.80025	-0.644876	3	132660343	132660359	17	+	51	33	46	29	54	83	70	57	ENST00000480955,ENST00000493720,ENST00000356232,ENST00000468022,ENST00000464101
ENSG00000081803:E003	ENSG00000081803	E003	7.19921	0.0233824	23.7195	1.1145e-06	0.00249844	2.18417	6.28336	3.05841	7	122318427	122319398	972	-	25	0	19	0	0	1	11	0	ENST00000449022,ENST00000334010,ENST00000615869,ENST00000313070
ENSG00000084090:E002	ENSG00000084090	E002	2868.53	0.000510446	18.7569	1.48486e-05	0.0155546	59.6956	61.4526	0.13526	2	96184867	96186749	1883	-	3008	3288	1844	3438	2221	4788	2549	2772	ENST00000337288,ENST00000479456
ENSG00000084207:E002	ENSG00000084207	E002	108.246	0.00392015	23.3475	1.35216e-06	0.00287166	17.6728	14.1882	-0.66383	11	67583812	67583821	10	+	79	111	66	115	68	185	114	162	ENST00000398606,ENST00000398603
ENSG00000084234:E037	ENSG00000084234	E037	2711.74	0.000193761	16.9972	3.74358e-05	0.028048	58.7411	59.9812	0.0961044	11	130121713	130121718	6	+	4717	2234	2776	2228	1718	3465	3165	1963	ENST00000534582,ENST00000338167,ENST00000526330,ENST00000534761,ENST00000650012,ENST00000278756,ENST00000534001,ENST00000263574,ENST00000528499,ENST00000533616,ENST00000527702
ENSG00000084234:E038	ENSG00000084234	E038	2803.47	0.000204868	19.5776	9.65929e-06	0.0120724	59.3017	60.6522	0.104295	11	130121719	130121726	8	+	4860	2339	2866	2324	1772	3572	3247	2039	ENST00000534582,ENST00000338167,ENST00000526330,ENST00000650012,ENST00000278756,ENST00000534001,ENST00000263574,ENST00000528499,ENST00000533616,ENST00000527702
ENSG00000085449+ENSG00000286239+ENSG00000152056:E001	ENSG00000085449+ENSG00000286239+ENSG00000152056	E001	14.8128	0.016851	20.0909	7.38469e-06	0.0102249	4.21001	7.47113	1.66544	2	223751686	223752889	1204	-	39	9	22	18	8	9	15	0	ENST00000443700
ENSG00000085449+ENSG00000286239+ENSG00000152056:E002	ENSG00000085449+ENSG00000286239+ENSG00000152056	E002	97.2287	0.0154663	48.6253	3.0984e-12	7.29312e-08	11.0228	18.4557	1.54672	2	223755326	223756988	1663	-	213	87	131	134	47	47	97	32	ENST00000396654
ENSG00000085449+ENSG00000286239+ENSG00000152056:E003	ENSG00000085449+ENSG00000286239+ENSG00000152056	E003	14.6213	0.0079365	19.9808	7.8222e-06	0.0103731	4.34815	7.28671	1.4991	2	223756989	223756989	1	-	34	14	18	18	11	7	13	3	ENST00000415298,ENST00000396654
ENSG00000085449+ENSG00000286239+ENSG00000152056:E004	ENSG00000085449+ENSG00000286239+ENSG00000152056	E004	39.9192	0.00310874	53.9925	2.01254e-13	9.07806e-09	7.12954	11.9375	1.5123	2	223756990	223757257	268	-	97	34	55	43	24	18	38	12	ENST00000415298,ENST00000334271,ENST00000396654
ENSG00000085449+ENSG00000286239+ENSG00000152056:E005	ENSG00000085449+ENSG00000286239+ENSG00000152056	E005	102.16	0.029588	35.2196	2.94546e-09	2.59992e-05	11.2201	18.9581	1.5769	2	223757258	223758750	1493	-	228	113	132	125	47	41	120	24	ENST00000415298,ENST00000334271,ENST00000396654,ENST00000650969
ENSG00000085449+ENSG00000286239+ENSG00000152056:E043	ENSG00000085449+ENSG00000286239+ENSG00000152056	E043	80.5065	0.00142624	16.514	4.82916e-05	0.0325258	14.7794	12.8383	-0.420864	2	223905947	223906001	55	-	68	80	41	78	68	168	90	84	ENST00000483061,ENST00000233055,ENST00000650969
ENSG00000085872+ENSG00000105085+ENSG00000269578+ENSG00000214046+ENSG00000127526+ENSG00000269058+ENSG00000141979+ENSG00000268790:E030	ENSG00000085872+ENSG00000105085+ENSG00000269578+ENSG00000214046+ENSG00000127526+ENSG00000269058+ENSG00000141979+ENSG00000268790	E030	313.9	0.000578835	17.2483	3.27995e-05	0.0255927	26.9419	24.9443	-0.250007	19	16525242	16525677	436	-	265	352	175	333	283	450	280	442	ENST00000544299,ENST00000198939,ENST00000546361
ENSG00000085872+ENSG00000105085+ENSG00000269578+ENSG00000214046+ENSG00000127526+ENSG00000269058+ENSG00000141979+ENSG00000268790:E129	ENSG00000085872+ENSG00000105085+ENSG00000269578+ENSG00000214046+ENSG00000127526+ENSG00000269058+ENSG00000141979+ENSG00000268790	E129	476.822	0.00143566	20.8189	5.04828e-06	0.00779201	29.6258	32.6855	0.334034	19	16646659	16646800	142	-	569	570	373	587	350	510	406	537	ENST00000487803,ENST00000599310,ENST00000487416,ENST00000397349,ENST00000593404,ENST00000597711,ENST00000602194,ENST00000627144,ENST00000600740,ENST00000593409
ENSG00000087087:E020	ENSG00000087087	E020	741.643	0.000370441	26.1369	3.18046e-07	0.0010446	36.0806	38.4956	0.233887	7	100884368	100884552	185	+	800	842	754	781	585	738	841	686	ENST00000474896,ENST00000611405,ENST00000614484,ENST00000618411,ENST00000618262
ENSG00000088930:E002	ENSG00000088930	E002	184.084	0.00103866	15.3705	8.83556e-05	0.046046	19.3087	21.4853	0.332169	20	21326279	21326406	128	+	273	216	176	179	123	267	139	144	ENST00000377191
ENSG00000089053:E047	ENSG00000089053	E047	247.23	0.000655543	18.5378	1.66568e-05	0.0164506	22.3598	24.4602	0.285476	12	121345924	121345951	28	-	289	320	208	278	175	311	268	193	ENST00000534976,ENST00000261819,ENST00000539871,ENST00000541887,ENST00000536416,ENST00000441917,ENST00000541652,ENST00000544442
ENSG00000089063:E005	ENSG00000089063	E005	1575.14	0.000235299	22.0161	2.70374e-06	0.00492709	49.1531	50.3189	0.0967977	20	5099850	5100931	1082	-	1537	1693	1275	2048	1301	2403	1505	1287	ENST00000379283,ENST00000379286,ENST00000202834,ENST00000342308,ENST00000379299,ENST00000492419,ENST00000379277,ENST00000379279
ENSG00000089157:E057	ENSG00000089157	E057	99.1851	0.00363125	27.3382	1.70806e-07	0.000660901	16.9972	13.4151	-0.712495	12	120201100	120201107	8	-	57	89	57	105	92	218	111	104	ENST00000550856,ENST00000313104,ENST00000549098,ENST00000548495,ENST00000548551,ENST00000549242,ENST00000552461,ENST00000392514,ENST00000228306,ENST00000547191,ENST00000546989
ENSG00000089159:E040	ENSG00000089159	E040	12.7922	0.0129991	20.1292	7.2383e-06	0.010139	3.64615	6.54163	1.69463	12	120226353	120226361	9	-	31	20	14	20	4	3	5	7	ENST00000540221,ENST00000543331
ENSG00000089159:E041	ENSG00000089159	E041	45.9632	0.013498	22.7469	1.84805e-06	0.00360001	8.05103	11.7974	1.12277	12	120226362	120226499	138	-	89	79	41	74	28	19	27	19	ENST00000540221,ENST00000536957,ENST00000543331
ENSG00000091129:E060	ENSG00000091129	E060	467.087	0.00424786	16.1761	5.77185e-05	0.0359893	32.064	28.987	-0.340873	7	108399436	108399593	158	-	637	408	677	477	474	192	561	265	ENST00000351718,ENST00000413765,ENST00000379024,ENST00000379028,ENST00000418239,ENST00000613830
ENSG00000091129:E061	ENSG00000091129	E061	315.513	0.00162907	24.9699	5.82314e-07	0.00156648	27.0563	24.1679	-0.365338	7	108456243	108456321	79	-	433	279	446	315	327	119	395	179	ENST00000613830,ENST00000379028,ENST00000413765,ENST00000379024,ENST00000351718
ENSG00000091129:E062	ENSG00000091129	E062	199.132	0.00190604	22.5941	2.001e-06	0.00384491	22.1278	19.507	-0.393161	7	108456322	108456339	18	-	272	176	266	213	199	89	250	117	ENST00000613830,ENST00000379028,ENST00000413765,ENST00000351718
ENSG00000091129:E063	ENSG00000091129	E063	175.487	0.00548672	17.1002	3.54587e-05	0.0269225	21.2515	18.2614	-0.469459	7	108456340	108456385	46	-	224	146	234	197	176	85	235	100	ENST00000379028,ENST00000613830,ENST00000413765
ENSG00000092010:E016	ENSG00000092010	E016	773.54	0.000859593	17.3419	3.12227e-05	0.0248527	39.2963	37.074	-0.212117	14	24137700	24137761	62	+	840	788	656	998	490	1212	835	626	ENST00000561435,ENST00000561059,ENST00000559741,ENST00000559123,ENST00000470718,ENST00000382708,ENST00000561142,ENST00000560420,ENST00000206451,ENST00000558112
ENSG00000092010:E017	ENSG00000092010	E017	707.76	0.00126721	15.2484	9.42557e-05	0.0474572	37.9767	35.6961	-0.22255	14	24137762	24137797	36	+	807	652	600	929	464	1120	744	577	ENST00000561435,ENST00000561059,ENST00000559123,ENST00000559741,ENST00000382708,ENST00000561142,ENST00000560420,ENST00000206451,ENST00000558112
ENSG00000092098+ENSG00000213928+ENSG00000259529:E015	ENSG00000092098+ENSG00000213928+ENSG00000259529	E015	39.0408	0.00351491	32.4588	1.21749e-08	8.81774e-05	11.197	7.86187	-1.03771	14	24147592	24147697	106	+	18	23	23	41	50	61	58	46	ENST00000560875,ENST00000559882,ENST00000324103,ENST00000558468
ENSG00000092098+ENSG00000213928+ENSG00000259529:E016	ENSG00000092098+ENSG00000213928+ENSG00000259529	E016	48.7829	0.00356881	22.2565	2.38544e-06	0.00437527	12.0783	9.31158	-0.766799	14	24147698	24147715	18	+	24	34	33	57	60	72	64	55	ENST00000560875,ENST00000558468,ENST00000559882,ENST00000324103,ENST00000557991
ENSG00000092820:E004	ENSG00000092820	E004	3211.93	0.00067208	15.1965	9.68847e-05	0.0480197	62.9179	61.0404	-0.143507	6	158767261	158767512	252	-	5653	2223	3704	4139	2433	1489	3314	2775	ENST00000367075,ENST00000337147,ENST00000392177
ENSG00000092841+ENSG00000196465:E004	ENSG00000092841+ENSG00000196465	E004	320.187	0.00938285	19.4665	1.02382e-05	0.0121507	28.9021	23.6956	-0.646274	12	56152607	56152631	25	+	232	366	171	406	290	521	313	363	ENST00000405661,ENST00000550443,ENST00000551834,ENST00000553066,ENST00000552568
ENSG00000092841+ENSG00000196465:E008	ENSG00000092841+ENSG00000196465	E008	367.378	0.0113871	16.2402	5.5796e-05	0.035416	30.6035	25.2531	-0.634064	12	56153873	56153892	20	+	267	429	194	466	338	598	350	412	ENST00000553066,ENST00000405661,ENST00000550443,ENST00000551834,ENST00000552568,ENST00000550152
ENSG00000092841+ENSG00000196465:E009	ENSG00000092841+ENSG00000196465	E009	531.308	0.00904464	19.0374	1.28179e-05	0.0141055	35.6196	29.77	-0.618446	12	56153893	56154005	113	+	415	612	278	669	457	895	486	614	ENST00000553066,ENST00000405661,ENST00000550443,ENST00000551834,ENST00000552568,ENST00000550152,ENST00000549178
ENSG00000092931+ENSG00000181038+ENSG00000267168:E010	ENSG00000092931+ENSG00000181038+ENSG00000267168	E010	135.697	0.00151029	16.4581	4.97369e-05	0.0328335	19.1075	16.4694	-0.454137	17	76726880	76726964	85	+	114	127	105	141	118	280	154	98	ENST00000586752,ENST00000592849,ENST00000590964,ENST00000588783,ENST00000588822,ENST00000615984,ENST00000341249
ENSG00000092931+ENSG00000181038+ENSG00000267168:E011	ENSG00000092931+ENSG00000181038+ENSG00000267168	E011	137.734	0.00168426	15.2664	9.3365e-05	0.0473263	19.2095	16.6146	-0.443919	17	76726965	76726969	5	+	117	129	108	142	119	284	157	98	ENST00000586752,ENST00000590964,ENST00000592849,ENST00000588783,ENST00000588822,ENST00000586200,ENST00000615984,ENST00000341249
ENSG00000092931+ENSG00000181038+ENSG00000267168:E012	ENSG00000092931+ENSG00000181038+ENSG00000267168	E012	211.381	0.00107463	25.7289	3.92895e-07	0.00123308	23.3981	20.2697	-0.450933	17	76726970	76727178	209	+	193	180	167	217	187	410	257	154	ENST00000586752,ENST00000592849,ENST00000590964,ENST00000586738,ENST00000588822,ENST00000586200,ENST00000588783,ENST00000615984,ENST00000341249,ENST00000588302
ENSG00000092964:E003	ENSG00000092964	E003	318.485	0.000517476	18.7252	1.50972e-05	0.0155634	25.1768	26.9978	0.226901	8	26577843	26578293	451	+	164	379	214	489	382	338	277	347	ENST00000311151
ENSG00000094880:E024	ENSG00000094880	E024	38.2837	0.00338745	25.6112	4.17613e-07	0.00125924	7.8778	11.0865	1.00252	5	138205871	138206470	600	-	80	37	42	39	28	31	30	23	ENST00000394884
ENSG00000094975:E006	ENSG00000094975	E006	66.0276	0.00441354	16.4958	4.87581e-05	0.0326356	13.748	11.1169	-0.630773	1	172533177	172533177	1	+	53	55	39	70	83	96	54	87	ENST00000367723,ENST00000263688,ENST00000616058
ENSG00000094975:E007	ENSG00000094975	E007	75.4155	0.00536829	18.3976	1.79283e-05	0.0174497	14.7437	11.7641	-0.672929	1	172533178	172533182	5	+	61	60	41	82	100	109	61	99	ENST00000367723,ENST00000263688,ENST00000616058,ENST00000608151
ENSG00000096746:E032	ENSG00000096746	E032	299.346	0.00291057	22.7654	1.83032e-06	0.00359023	27.2148	23.741	-0.441391	10	68342270	68342271	2	+	236	342	171	305	249	552	305	338	ENST00000469172,ENST00000491200,ENST00000265866,ENST00000481819,ENST00000354695
ENSG00000096746:E033	ENSG00000096746	E033	288.28	0.00214186	28.3775	9.98202e-08	0.000455791	26.8371	23.2937	-0.456153	10	68342272	68342272	1	+	230	329	159	292	240	538	288	331	ENST00000469172,ENST00000491200,ENST00000265866,ENST00000354695
ENSG00000096746:E034	ENSG00000096746	E034	266.496	0.00286604	25.4501	4.53974e-07	0.00133572	25.9812	22.391	-0.47568	10	68342273	68342273	1	+	208	309	143	267	224	502	271	303	ENST00000469172,ENST00000491200,ENST00000265866
ENSG00000099326:E006	ENSG00000099326	E006	52.5287	0.00381716	18.7983	1.45294e-05	0.0153707	9.7955	11.8709	0.566749	19	58568167	58569204	1038	-	21	47	105	83	47	12	58	36	ENST00000595245
ENSG00000099622:E054	ENSG00000099622	E054	1854.6	0.000197471	23.2066	1.45497e-06	0.00302184	52.6314	51.6487	-0.0799532	19	1271366	1271433	68	+	832	1767	1226	2276	1749	2917	1670	2784	ENST00000588230,ENST00000586636,ENST00000585914,ENST00000591376,ENST00000585913,ENST00000593283,ENST00000587323,ENST00000591097,ENST00000588411,ENST00000586548,ENST00000592412,ENST00000588090,ENST00000589235,ENST00000590704,ENST00000591935,ENST00000585630,ENST00000588030,ENST00000591659,ENST00000587169,ENST00000587896,ENST00000628979,ENST00000589686,ENST00000593048,ENST00000593128,ENST00000586472…
ENSG00000099917:E067	ENSG00000099917	E067	174.262	0.000689301	19.4071	1.05611e-05	0.0122761	18.6849	21.0502	0.369317	22	20583228	20583247	20	+	263	171	161	195	129	195	191	125	ENST00000493216,ENST00000292733,ENST00000263205,ENST00000492381,ENST00000489651,ENST00000406969,ENST00000382974,ENST00000473244,ENST00000476187,ENST00000433831
ENSG00000099940:E009	ENSG00000099940	E009	771.199	0.00172195	24.7828	6.4168e-07	0.00169391	39.5701	36.5647	-0.287456	22	20887820	20891214	3395	+	952	650	691	730	594	1361	811	608	ENST00000215730
ENSG00000100083:E018	ENSG00000100083	E018	12.4791	0.0166041	19.992	7.77677e-06	0.0103731	3.80115	6.80843	1.69051	22	37613024	37613032	9	+	10	17	16	33	9	5	4	7	ENST00000439161,ENST00000411501,ENST00000326597
ENSG00000100097:E012	ENSG00000100097	E012	146.33	0.0342141	18.7088	1.52276e-05	0.0155841	21.8842	15.3146	-1.09609	22	37678376	37678392	17	+	121	134	36	252	90	336	246	62	ENST00000454173,ENST00000472321
ENSG00000100372:E033	ENSG00000100372	E033	50.5417	0.00325827	26.6097	2.48985e-07	0.000872779	12.4323	9.35765	-0.838048	22	40819317	40819326	10	-	41	40	32	32	53	106	69	48	ENST00000412879,ENST00000447566,ENST00000434193,ENST00000449676,ENST00000427084,ENST00000263255,ENST00000458600,ENST00000491545,ENST00000435456,ENST00000426396,ENST00000544408,ENST00000434185,ENST00000420970,ENST00000443810
ENSG00000100372:E034	ENSG00000100372	E034	40.5752	0.00317548	23.063	1.56782e-06	0.00318595	11.1865	8.38217	-0.847705	22	40819327	40819330	4	-	33	31	25	27	42	84	56	40	ENST00000412879,ENST00000447566,ENST00000434193,ENST00000449676,ENST00000427084,ENST00000263255,ENST00000458600,ENST00000443810,ENST00000435456,ENST00000426396,ENST00000544408,ENST00000434185,ENST00000491545
ENSG00000100372:E035	ENSG00000100372	E035	34.3935	0.00370307	17.0461	3.64834e-05	0.0274803	10.2318	7.82913	-0.784124	22	40819331	40819332	2	-	30	24	23	24	37	71	46	31	ENST00000412879,ENST00000447566,ENST00000434193,ENST00000449676,ENST00000427084,ENST00000458600,ENST00000491545,ENST00000435456,ENST00000426396,ENST00000544408,ENST00000434185,ENST00000443810
ENSG00000100372:E036	ENSG00000100372	E036	31.7647	0.00347279	18.5681	1.63941e-05	0.016355	9.93152	7.43245	-0.848217	22	40819333	40819337	5	-	28	22	17	24	35	67	41	31	ENST00000412879,ENST00000447566,ENST00000434193,ENST00000449676,ENST00000427084,ENST00000458600,ENST00000491545,ENST00000435456,ENST00000544408,ENST00000434185,ENST00000443810
ENSG00000100372:E037	ENSG00000100372	E037	29.4915	0.00375311	15.2188	9.57437e-05	0.0477805	9.52929	7.26738	-0.792254	22	40819338	40819338	1	-	28	22	14	23	30	61	40	29	ENST00000412879,ENST00000447566,ENST00000449676,ENST00000427084,ENST00000458600,ENST00000491545,ENST00000435456,ENST00000544408,ENST00000434185,ENST00000443810
ENSG00000100505:E023	ENSG00000100505	E023	97.3562	0.0022978	15.3451	8.95522e-05	0.0463277	15.5572	13.4671	-0.432778	14	51095077	51095329	253	-	14	135	9	95	136	97	39	251	ENST00000298355,ENST00000338969
ENSG00000100644+ENSG00000023608+ENSG00000258964:E043	ENSG00000100644+ENSG00000023608+ENSG00000258964	E043	84.2816	0.0058275	25.0777	5.50658e-07	0.00152489	12.2853	16.5054	0.885054	14	61792807	61792902	96	+	144	70	55	70	48	187	103	41	ENST00000216294
ENSG00000100644+ENSG00000023608+ENSG00000258964:E044	ENSG00000100644+ENSG00000023608+ENSG00000258964	E044	116.587	0.00681922	20.7934	5.11587e-06	0.00785342	14.6116	18.8196	0.768391	14	61794949	61796428	1480	+	169	95	83	100	65	280	140	63	ENST00000216294
ENSG00000100650:E038	ENSG00000100650	E038	257.501	0.009357	15.1631	9.86125e-05	0.0484571	21.3388	26.1718	0.650716	14	69770448	69770466	19	+	347	253	310	262	203	254	277	179	ENST00000556184,ENST00000555547,ENST00000554465,ENST00000556647
ENSG00000100890+ENSG00000258790+ENSG00000100902:E065	ENSG00000100890+ENSG00000258790+ENSG00000100902	E065	855.316	0.000964041	17.1748	3.40926e-05	0.0263874	38.3898	40.8128	0.226324	14	35314396	35314455	60	+	1291	953	803	847	531	1339	796	543	ENST00000557565,ENST00000622405,ENST00000553809,ENST00000554961,ENST00000261479,ENST00000554541,ENST00000556221,ENST00000540871,ENST00000555764,ENST00000554457
ENSG00000100890+ENSG00000258790+ENSG00000100902:E067	ENSG00000100890+ENSG00000258790+ENSG00000100902	E067	859.825	0.00121837	19.3539	1.08597e-05	0.0125578	38.2676	41.0629	0.260873	14	35317249	35317347	99	+	1358	963	793	843	522	1367	779	526	ENST00000557565,ENST00000622405,ENST00000553809,ENST00000554961,ENST00000261479,ENST00000554541,ENST00000556506,ENST00000556221,ENST00000540871,ENST00000555764,ENST00000554457
ENSG00000100997:E037	ENSG00000100997	E037	378.547	0.00129385	15.2438	9.44882e-05	0.0474895	29.4598	26.9516	-0.294422	20	25339235	25339351	117	-	446	320	374	329	355	481	513	273	ENST00000672566,ENST00000672406,ENST00000461204,ENST00000376542,ENST00000491682,ENST00000471287,ENST00000450393,ENST00000339157,ENST00000673121
ENSG00000101098:E001	ENSG00000101098	E001	351.688	0.00118714	18.7784	1.46822e-05	0.0154744	25.1802	23.08	-0.278495	20	44751808	44755910	4103	-	115	125	102	99	67	2401	182	220	ENST00000372851
ENSG00000101190:E002	ENSG00000101190	E002	24.6519	0.00512852	16.3599	5.23811e-05	0.0339348	6.68809	8.91197	0.837791	20	62845138	62846117	980	-	32	29	27	33	5	37	23	20	ENST00000217162
ENSG00000101474:E003	ENSG00000101474	E003	856.129	0.000569622	17.9514	2.26616e-05	0.020582	40.709	38.5614	-0.200489	20	24968892	24969084	193	-	906	880	670	912	767	1285	871	768	ENST00000217456,ENST00000451442
ENSG00000101558:E002	ENSG00000101558	E002	317.631	0.000489296	43.9726	3.33007e-11	5.35785e-07	27.8526	24.4227	-0.427112	18	9914052	9914061	10	+	267	296	139	318	286	709	359	310	ENST00000577901,ENST00000400000
ENSG00000101558:E003	ENSG00000101558	E003	318.239	0.000492014	43.9237	3.41434e-11	5.35785e-07	27.8741	24.4442	-0.426833	18	9914062	9914062	1	+	267	296	140	319	286	710	360	311	ENST00000340541,ENST00000577901,ENST00000400000
ENSG00000103335:E051	ENSG00000103335	E051	146.123	0.00106825	16.2555	5.53492e-05	0.0352911	17.2055	19.5015	0.384244	16	88725595	88725684	90	-	181	209	131	170	106	195	161	61	ENST00000475586,ENST00000474606,ENST00000301015
ENSG00000103994:E036	ENSG00000103994	E036	297.821	0.000597735	26.5997	2.50284e-07	0.000872779	24.0426	26.5916	0.325318	15	42449771	42451666	1896	-	345	364	265	323	246	309	267	304	ENST00000565948,ENST00000564754,ENST00000263805
ENSG00000104205+ENSG00000288596+ENSG00000288602:E006	ENSG00000104205+ENSG00000288596+ENSG00000288602	E006	21.2309	0.00848005	22.7941	1.80315e-06	0.00356166	8.57	5.71564	-1.17992	8	66667652	66667701	50	+	15	24	10	15	34	29	17	27	ENST00000521113,ENST00000519561,ENST00000520044,ENST00000521889,ENST00000519289,ENST00000661636
ENSG00000104714:E018	ENSG00000104714	E018	63.9303	0.00286201	20.5295	5.87195e-06	0.00875309	13.5183	10.891	-0.64104	8	673289	673326	38	-	32	46	47	64	63	126	91	63	ENST00000523415,ENST00000522893,ENST00000522706,ENST00000262109,ENST00000518895
ENSG00000104714:E019	ENSG00000104714	E019	78.191	0.00237048	18.2367	1.95079e-05	0.0186155	14.7018	12.285	-0.535969	8	673327	673462	136	-	47	53	58	84	65	139	117	87	ENST00000522893,ENST00000522706,ENST00000262109,ENST00000518895
ENSG00000104824+ENSG00000104823+ENSG00000268083:E046	ENSG00000104824+ENSG00000104823+ENSG00000268083	E046	1914.18	0.00054531	60.3282	8.02887e-15	7.55945e-10	51.7355	54.5815	0.229739	19	38836635	38836780	146	-	2239	2347	1731	1849	1205	2992	2155	1393	ENST00000597731,ENST00000388749,ENST00000647557,ENST00000600873,ENST00000595443,ENST00000601449,ENST00000595164,ENST00000221419,ENST00000595804
ENSG00000104824+ENSG00000104823+ENSG00000268083:E048	ENSG00000104824+ENSG00000104823+ENSG00000268083	E048	2285.1	0.000338984	41.9056	9.57879e-11	1.35281e-06	55.5752	57.2431	0.131593	19	38837384	38837479	96	-	2628	2775	1879	2186	1438	3674	2617	1840	ENST00000594769,ENST00000597731,ENST00000602021,ENST00000647557,ENST00000600873,ENST00000595443,ENST00000601449,ENST00000388749,ENST00000595164,ENST00000221419,ENST00000595804
ENSG00000105323:E015	ENSG00000105323	E015	635.526	0.00169638	16.5968	4.62285e-05	0.0321932	36.424	33.6333	-0.281255	19	41264735	41264798	64	+	525	581	402	635	478	1201	674	801	ENST00000378215,ENST00000392006,ENST00000602130
ENSG00000105968:E002	ENSG00000105968	E002	716.035	0.00445185	16.6893	4.40284e-05	0.0310008	39.0664	34.3934	-0.457196	7	44829897	44830163	267	-	432	945	385	642	559	1256	804	940	ENST00000222690,ENST00000437072
ENSG00000105974:E010	ENSG00000105974	E010	49.5389	0.0357059	15.4148	8.631e-05	0.0456521	13.4093	8.80031	-1.24315	7	116526293	116526388	96	+	63	29	75	28	27	44	126	12	ENST00000393468,ENST00000393467
ENSG00000106070:E025	ENSG00000106070	E025	23.7422	0.00880322	19.9822	7.81681e-06	0.0103731	5.81902	8.71653	1.17748	7	50617881	50618070	190	-	49	22	40	22	14	11	17	13	ENST00000428711
ENSG00000106125+ENSG00000241644+ENSG00000240583+ENSG00000250424+ENSG00000254959:E018	ENSG00000106125+ENSG00000241644+ENSG00000240583+ENSG00000250424+ENSG00000254959	E018	18.7485	0.0186413	27.3726	1.67788e-07	0.000658241	5.10859	8.78312	1.57758	7	30785749	30785992	244	+	41	20	21	14	6	31	19	5	ENST00000265299,ENST00000458257,ENST00000494187,ENST00000451002
ENSG00000106125+ENSG00000241644+ENSG00000240583+ENSG00000250424+ENSG00000254959:E029	ENSG00000106125+ENSG00000241644+ENSG00000240583+ENSG00000250424+ENSG00000254959	E029	9.03516	0.03422	17.1214	3.50655e-05	0.0267811	3.41443	6.22918	1.74223	7	30853394	30853459	66	+	15	7	12	14	4	11	11	1	ENST00000265299,ENST00000458257,ENST00000509504
ENSG00000106263:E039	ENSG00000106263	E039	806.07	0.000407163	15.198	9.68038e-05	0.0480197	39.6739	37.8014	-0.177178	7	2379394	2379511	118	+	973	772	655	798	621	1222	857	759	ENST00000397011,ENST00000494658,ENST00000475415,ENST00000360876,ENST00000468611,ENST00000465670
ENSG00000106546+ENSG00000236318+ENSG00000283321:E007	ENSG00000106546+ENSG00000236318+ENSG00000283321	E007	42.2845	0.00438238	15.4898	8.29501e-05	0.0448852	11.179	8.53321	-0.793499	7	17298652	17298682	31	+	54	26	82	19	48	0	78	18	ENST00000242057
ENSG00000106546+ENSG00000236318+ENSG00000283321:E008	ENSG00000106546+ENSG00000236318+ENSG00000283321	E008	65.6288	0.00251106	25.9895	3.43285e-07	0.00111453	13.7627	10.6059	-0.772758	7	17298683	17299294	612	+	74	35	132	41	76	1	113	31	ENST00000463496,ENST00000242057
ENSG00000107175:E001	ENSG00000107175	E001	317.132	0.00156909	16.1063	5.98833e-05	0.0364841	27.0846	24.8187	-0.283547	9	35732598	35732665	68	+	268	337	228	360	387	266	299	400	ENST00000486056
ENSG00000108518:E006	ENSG00000108518	E006	58.4705	0.00270516	19.8662	8.30558e-06	0.010811	13.2624	10.4698	-0.70027	17	4948263	4948530	268	-	52	47	34	61	46	120	68	63	ENST00000225655,ENST00000572383
ENSG00000108518:E007	ENSG00000108518	E007	47.4629	0.00498355	17.4487	2.95167e-05	0.0238497	12.0732	9.31483	-0.764525	17	4948531	4948555	25	-	35	40	27	51	42	99	53	51	ENST00000572383
ENSG00000108828:E002	ENSG00000108828	E002	1613.08	0.000526864	18.1115	2.08341e-05	0.019312	48.8045	50.8959	0.17348	17	43014874	43015898	1025	-	1717	1448	2119	1824	1328	1796	1948	911	ENST00000355653
ENSG00000108829:E004	ENSG00000108829	E004	489.123	0.000740434	17.7286	2.54772e-05	0.0217249	32.4483	30.6525	-0.194228	17	50385118	50385134	17	-	757	449	369	474	433	611	553	375	ENST00000225972,ENST00000503118
ENSG00000109472:E003	ENSG00000109472	E003	82.9069	0.00293776	19.0057	1.30328e-05	0.0142133	15.1227	12.695	-0.523299	4	165379286	165379528	243	+	99	15	139	10	11	176	181	58	ENST00000402744,ENST00000480404
ENSG00000109743+ENSG00000237765:E045	ENSG00000109743+ENSG00000237765	E045	74.4624	0.0132817	27.4851	1.58311e-07	0.00062981	15.4674	11.0832	-0.993411	4	15689097	15690439	1343	+	77	45	42	70	87	122	91	79	ENST00000622362,ENST00000504137,ENST00000422728
ENSG00000110888:E058	ENSG00000110888	E058	16.8776	0.0087092	15.0922	0.000102388	0.0497556	7.36863	4.99487	-1.12993	12	30754854	30754860	7	-	6	10	12	10	20	32	36	14	ENST00000540584,ENST00000540436,ENST00000541765
ENSG00000112514:E028	ENSG00000112514	E028	280.038	0.0044462	15.4106	8.65015e-05	0.0456521	26.3593	22.9707	-0.44184	6	33417984	33418010	27	-	243	224	196	269	200	599	378	251	ENST00000488034,ENST00000374496,ENST00000462802,ENST00000488478,ENST00000482684,ENST00000487637,ENST00000611509,ENST00000492510,ENST00000494751
ENSG00000112514:E029	ENSG00000112514	E029	243.451	0.00234883	22.3712	2.24716e-06	0.00420352	24.8407	21.5546	-0.450383	6	33418011	33418043	33	-	231	205	165	210	165	519	323	233	ENST00000488034,ENST00000374496,ENST00000462802,ENST00000488478,ENST00000482684,ENST00000487637,ENST00000611509,ENST00000494751
ENSG00000112514:E030	ENSG00000112514	E030	184.241	0.00120511	28.3697	1.00222e-07	0.000455791	22.0414	18.8636	-0.484296	6	33418044	33418058	15	-	171	165	117	156	129	405	230	181	ENST00000488034,ENST00000374496,ENST00000488478,ENST00000482684,ENST00000487637,ENST00000611509,ENST00000494751
ENSG00000112514:E031	ENSG00000112514	E031	160.458	0.00317696	18.0348	2.16902e-05	0.0198273	20.6507	17.6095	-0.491149	6	33418059	33418070	12	-	151	145	103	127	114	359	190	163	ENST00000488034,ENST00000374496,ENST00000488478,ENST00000482684,ENST00000487637,ENST00000611509
ENSG00000112514:E032	ENSG00000112514	E032	145.741	0.00357594	16.3739	5.1997e-05	0.0337634	19.7829	16.7956	-0.501924	6	33418071	33418086	16	-	138	124	94	120	97	334	169	154	ENST00000488034,ENST00000482684,ENST00000487637,ENST00000488478,ENST00000611509
ENSG00000112701:E035	ENSG00000112701	E035	29.6074	0.00440671	26.1966	3.08367e-07	0.00103692	9.9267	6.73372	-1.13437	6	75678976	75679867	892	+	23	21	18	13	29	73	38	33	ENST00000424947
ENSG00000113161:E025	ENSG00000113161	E025	526.249	0.000863902	17.0467	3.64726e-05	0.0274803	30.5889	33.11	0.270941	5	75355056	75355166	111	+	880	400	839	513	250	437	461	434	ENST00000515776,ENST00000287936,ENST00000511206
ENSG00000113161:E026	ENSG00000113161	E026	329.156	0.000550491	18.5623	1.64442e-05	0.016355	24.4844	27.1327	0.332892	5	75355167	75355179	13	+	539	230	583	310	177	248	283	244	ENST00000287936,ENST00000511206
ENSG00000113648:E007	ENSG00000113648	E007	950.275	0.000678946	16.143	5.87346e-05	0.0363024	40.2173	42.1898	0.180092	5	135334473	135334855	383	-	1225	1132	810	890	711	1175	916	929	ENST00000312469,ENST00000511689,ENST00000360597,ENST00000512507,ENST00000506671,ENST00000304332,ENST00000451949,ENST00000511494
ENSG00000113845:E018	ENSG00000113845	E018	606.388	0.000350498	24.991	5.7598e-07	0.00156434	33.4067	35.1608	0.179249	3	119523639	119523823	185	+	1003	594	579	653	474	671	525	453	ENST00000493694,ENST00000498399,ENST00000264244,ENST00000494664
ENSG00000113845:E019	ENSG00000113845	E019	332.606	0.00339716	17.3358	3.13232e-05	0.0248527	24.9723	27.9293	0.364692	3	119523824	119524061	238	+	626	363	298	356	221	354	276	235	ENST00000498399,ENST00000264244,ENST00000494664
ENSG00000114491:E002	ENSG00000114491	E002	12.4367	0.00970295	16.7083	4.35898e-05	0.0309356	6.69525	4.07313	-1.44174	3	124730445	124730451	7	+	10	5	8	4	9	38	18	14	ENST00000628619,ENST00000467167,ENST00000462091
ENSG00000114554:E004	ENSG00000114554	E004	134.988	0.00247831	20.8289	5.02187e-06	0.00779201	19.2427	15.8946	-0.583426	3	127004611	127004711	101	+	141	96	98	69	92	355	202	96	ENST00000393409
ENSG00000114867:E104	ENSG00000114867	E104	1470.94	0.000178428	16.5449	4.75128e-05	0.0325258	49.2266	47.7968	-0.120069	3	184331946	184332086	141	+	1633	1567	964	1693	1328	2029	1533	1396	ENST00000411531,ENST00000435046,ENST00000346169,ENST00000422614,ENST00000442406,ENST00000414031,ENST00000475721,ENST00000342981,ENST00000350481,ENST00000352767,ENST00000424196,ENST00000427845,ENST00000441154,ENST00000434061,ENST00000392537,ENST00000478291,ENST00000382330,ENST00000460829
ENSG00000115232:E049	ENSG00000115232	E049	73.7676	0.0027633	15.1922	9.71059e-05	0.0480359	11.5291	14.0399	0.586007	2	181535432	181538940	3509	+	193	80	98	45	24	76	72	17	ENST00000397033
ENSG00000115310:E020	ENSG00000115310	E020	79.5161	0.00246216	16.7266	4.31722e-05	0.0309293	14.5925	12.7307	-0.407673	2	55028164	55028220	57	-	36	96	31	139	98	81	41	124	ENST00000357376,ENST00000337526,ENST00000357732,ENST00000405240,ENST00000394611,ENST00000427710,ENST00000404909
ENSG00000115415:E054	ENSG00000115415	E054	321.539	0.000479232	15.1497	9.93123e-05	0.0486166	25.1445	27.0551	0.237972	2	191001086	191001163	78	-	395	406	363	303	240	335	316	253	ENST00000415035,ENST00000673885,ENST00000409465,ENST00000540176,ENST00000454414,ENST00000392322,ENST00000392323,ENST00000673858,ENST00000673859,ENST00000673952,ENST00000673816,ENST00000674153,ENST00000673734,ENST00000673638,ENST00000673777,ENST00000673942,ENST00000361099,ENST00000673841,ENST00000452281,ENST00000673847,ENST00000674080,ENST00000674081
ENSG00000115548:E031	ENSG00000115548	E031	122.207	0.00109139	18.3924	1.79773e-05	0.0174497	15.6155	18.0016	0.432051	2	86470204	86470408	205	+	104	169	74	149	139	123	104	132	ENST00000485171,ENST00000409556,ENST00000312912,ENST00000409064,ENST00000441719
ENSG00000115685:E040	ENSG00000115685	E040	209.326	0.000878253	18.462	1.73326e-05	0.0169992	22.4626	20.292	-0.318235	2	241169798	241169856	59	+	251	241	203	283	182	110	211	203	ENST00000450367,ENST00000272983,ENST00000407025,ENST00000423280,ENST00000234038,ENST00000491715,ENST00000438799,ENST00000479821,ENST00000415769
ENSG00000115694:E015	ENSG00000115694	E015	449.671	0.000385172	17.5042	2.86681e-05	0.0234713	31.2889	29.3083	-0.22049	2	241495538	241495701	164	-	298	466	306	533	434	593	480	572	ENST00000470438,ENST00000316586,ENST00000405883,ENST00000543554,ENST00000487962,ENST00000403346,ENST00000478403,ENST00000405585,ENST00000401869,ENST00000465009,ENST00000494699,ENST00000535007
ENSG00000116254+ENSG00000285629+ENSG00000116251:E058	ENSG00000116254+ENSG00000285629+ENSG00000116251	E058	930.707	0.00113969	53.442	2.66342e-13	9.07806e-09	43.1544	38.4606	-0.431179	1	6185020	6186574	1555	-	912	701	625	715	551	2932	971	632	ENST00000234875
ENSG00000116350+ENSG00000277916:E002	ENSG00000116350+ENSG00000277916	E002	904.631	0.00030091	61.5724	4.2675e-15	6.02699e-10	41.8641	39.1525	-0.250004	1	29147853	29148670	818	-	1107	784	759	794	684	1358	1212	781	ENST00000634348,ENST00000373795
ENSG00000116560:E026	ENSG00000116560	E026	1552.45	0.000217675	25.6389	4.1165e-07	0.00125924	49.9597	49.1205	-0.0697976	1	35192222	35193145	924	-	2115	1555	1144	1472	990	2511	1625	1503	ENST00000357214
ENSG00000117054+ENSG00000207241+ENSG00000201487+ENSG00000137955+ENSG00000206620:E010	ENSG00000117054+ENSG00000207241+ENSG00000201487+ENSG00000137955+ENSG00000206620	E010	345.735	0.00130521	15.5537	8.01934e-05	0.0439834	25.9405	28.1852	0.271881	1	75728401	75728488	88	+	537	401	264	497	213	448	274	242	ENST00000534146,ENST00000473018,ENST00000530953,ENST00000420607,ENST00000370834,ENST00000532509,ENST00000526129,ENST00000370841,ENST00000534334
ENSG00000117054+ENSG00000207241+ENSG00000201487+ENSG00000137955+ENSG00000206620:E012	ENSG00000117054+ENSG00000207241+ENSG00000201487+ENSG00000137955+ENSG00000206620	E012	466.758	0.000467635	16.3112	5.37451e-05	0.0345019	29.9846	31.7787	0.197011	1	75732644	75732741	98	+	719	544	364	615	304	633	371	328	ENST00000370841,ENST00000473018,ENST00000370834,ENST00000529059,ENST00000525881,ENST00000526129,ENST00000526196,ENST00000534334,ENST00000420607,ENST00000534146,ENST00000525808,ENST00000541113
ENSG00000117054+ENSG00000207241+ENSG00000201487+ENSG00000137955+ENSG00000206620:E014	ENSG00000117054+ENSG00000207241+ENSG00000201487+ENSG00000137955+ENSG00000206620	E014	472.124	0.000618967	17.9391	2.28092e-05	0.0206092	30.0364	32.0058	0.215582	1	75732853	75732922	70	+	724	557	375	625	294	649	372	330	ENST00000370841,ENST00000473018,ENST00000370834,ENST00000529059,ENST00000525881,ENST00000532509,ENST00000526129,ENST00000526196,ENST00000534334,ENST00000420607,ENST00000534146,ENST00000525808,ENST00000541113
ENSG00000117155:E035	ENSG00000117155	E035	51.2219	0.00487776	26.4752	2.66938e-07	0.000919503	12.6376	9.3217	-0.897984	1	84690371	84690444	74	-	45	32	36	38	49	73	97	52	ENST00000437941,ENST00000605755,ENST00000342203
ENSG00000117242+ENSG00000244038:E021	ENSG00000117242+ENSG00000244038	E021	140.376	0.0054546	19.5181	9.96495e-06	0.0121323	19.8263	16.1653	-0.62472	1	20661389	20661507	119	-	134	126	82	124	129	301	180	106	ENST00000375048,ENST00000415136
ENSG00000117519:E018	ENSG00000117519	E018	573.323	0.00254833	22.5133	2.08694e-06	0.00398296	35.573	31.9287	-0.376555	1	94927111	94927223	113	-	618	587	374	760	457	678	599	648	ENST00000394202
ENSG00000117724:E029	ENSG00000117724	E029	1015.72	0.000191435	35.533	2.5077e-09	2.28492e-05	43.8247	41.3283	-0.223854	1	214663591	214664571	981	+	1390	1427	751	909	392	1549	1256	851	ENST00000366955
ENSG00000117877:E011	ENSG00000117877	E011	57.1253	0.0125588	19.9342	8.0152e-06	0.0105301	10.7565	12.7726	0.508624	19	45409787	45410766	980	+	82	51	53	55	30	106	53	47	ENST00000309424
ENSG00000118058+ENSG00000285827+ENSG00000167283:E017	ENSG00000118058+ENSG00000285827+ENSG00000167283	E017	490.429	0.00520306	17.5173	2.84711e-05	0.02344	28.9746	33.514	0.49497	11	118409000	118409199	200	+	534	621	545	719	389	384	407	374	ENST00000533172,ENST00000529460,ENST00000527186,ENST00000529790,ENST00000529770,ENST00000300688
ENSG00000118197:E022	ENSG00000118197	E022	142.459	0.00132145	15.9261	6.58645e-05	0.0389364	19.1729	16.9429	-0.378578	1	200666259	200666751	493	-	145	145	110	152	153	164	150	140	ENST00000436897,ENST00000331314,ENST00000447706
ENSG00000118260:E005	ENSG00000118260	E005	58.4063	0.0036622	16.2301	5.60948e-05	0.0354464	12.9062	10.3699	-0.647441	2	207529962	207530018	57	+	46	48	36	46	71	97	58	75	ENST00000432329,ENST00000421139,ENST00000430624,ENST00000353267,ENST00000445803
ENSG00000118900:E035	ENSG00000118900	E035	190.381	0.000740805	17.5768	2.75928e-05	0.0230379	21.98	19.7724	-0.330265	16	4880295	4880445	151	+	171	200	102	232	148	356	198	192	ENST00000589191,ENST00000396658,ENST00000262376
ENSG00000119203:E024	ENSG00000119203	E024	167.216	0.00091975	16.0928	6.03114e-05	0.0365063	18.4397	20.5975	0.342082	2	9471343	9471439	97	+	196	241	146	209	106	229	133	126	ENST00000489403,ENST00000460593,ENST00000238112
ENSG00000119408:E030	ENSG00000119408	E030	930.01	0.0033792	18.9563	1.33747e-05	0.0144909	38.7385	42.3601	0.33378	9	124352439	124353307	869	+	1030	1272	742	1478	897	526	562	990	ENST00000320246,ENST00000373603,ENST00000373600
ENSG00000120708:E001	ENSG00000120708	E001	28.6004	0.00722293	19.0079	1.30176e-05	0.0142133	8.94232	5.79705	-1.26335	5	136028988	136028990	3	+	15	5	4	12	16	83	120	1	ENST00000442011,ENST00000504185
ENSG00000122566:E031	ENSG00000122566	E031	66.185	0.0040944	20.9969	4.60031e-06	0.00738297	14.0439	11.0305	-0.717493	7	26200785	26200793	9	-	50	68	31	65	58	122	67	90	ENST00000618183,ENST00000490912,ENST00000608362
ENSG00000122707:E028	ENSG00000122707	E028	226.185	0.00179665	24.8049	6.34361e-07	0.00169039	20.6864	23.6313	0.419176	9	36122824	36124455	1632	+	315	239	209	356	191	177	174	178	ENST00000377966
ENSG00000122786:E020	ENSG00000122786	E020	386.483	0.0313414	24.5192	7.35746e-07	0.00187224	34.3805	23.2588	-1.29791	7	134891458	134891609	152	+	276	475	246	383	290	827	433	332	ENST00000393118,ENST00000443197
ENSG00000122786:E021	ENSG00000122786	E021	472.643	0.0277175	30.2662	3.76626e-08	0.000226344	37.5473	25.2105	-1.35386	7	134891610	134891673	64	+	335	527	319	463	373	992	555	412	ENST00000495522,ENST00000424922,ENST00000443197,ENST00000393118
ENSG00000122786:E043	ENSG00000122786	E043	3154.94	0.000144913	16.4826	4.90985e-05	0.0326848	61.7848	60.7418	-0.0800085	7	134958212	134958290	79	+	5432	2870	3983	3911	2507	2066	3139	1513	ENST00000495522,ENST00000424922,ENST00000466704,ENST00000436461,ENST00000361675,ENST00000393118,ENST00000430085,ENST00000482470,ENST00000361901,ENST00000422748,ENST00000417172,ENST00000443197
ENSG00000124702:E003	ENSG00000124702	E003	56.9713	0.0023159	19.5362	9.87129e-06	0.0120823	12.515	9.86582	-0.702473	6	43014255	43014348	94	+	33	36	30	28	47	156	89	65	ENST00000332245,ENST00000326974,ENST00000244670
ENSG00000124802+ENSG00000259040+ENSG00000239264+ENSG00000265818+ENSG00000188428:E025	ENSG00000124802+ENSG00000259040+ENSG00000239264+ENSG00000265818+ENSG00000188428	E025	70.2806	0.00183571	17.8703	2.36486e-05	0.0210434	11.7391	14.2353	0.573981	6	8015726	8015828	103	-	106	85	63	80	38	101	73	40	ENST00000397457,ENST00000397456,ENST00000244777,ENST00000475998,ENST00000627748,ENST00000486432,ENST00000543936
ENSG00000124942:E012	ENSG00000124942	E012	182.433	0.00186186	15.8649	6.80272e-05	0.0392833	20.5919	19.5332	-0.163768	11	62535088	62535190	103	-	248	132	229	197	187	91	258	112	ENST00000257247,ENST00000530285,ENST00000533365,ENST00000528508,ENST00000530124,ENST00000531324,ENST00000378024
ENSG00000125148:E001	ENSG00000125148	E001	152.619	0.00872489	18.2226	1.96528e-05	0.018628	20.8327	16.8739	-0.648507	16	56608584	56608594	11	+	182	212	72	224	82	204	160	147	ENST00000245185,ENST00000563985
ENSG00000125676:E007	ENSG00000125676	E007	132.983	0.00103073	15.6115	7.77783e-05	0.043077	18.7027	16.3363	-0.412817	X	123602100	123603448	1349	-	131	108	94	121	106	233	177	136	ENST00000618150,ENST00000441692,ENST00000432353
ENSG00000126249+ENSG00000266953+ENSG00000105220:E018	ENSG00000126249+ENSG00000266953+ENSG00000105220	E018	389.25	0.000985676	15.902	6.67079e-05	0.0389364	27.3331	29.5732	0.261203	19	34365222	34365259	38	+	597	410	274	711	171	462	316	316	ENST00000646312,ENST00000647446,ENST00000591204,ENST00000356487,ENST00000589399,ENST00000589640
ENSG00000126249+ENSG00000266953+ENSG00000105220:E075	ENSG00000126249+ENSG00000266953+ENSG00000105220	E075	47.1921	0.0034702	15.2536	9.39998e-05	0.0474572	11.992	9.50633	-0.684811	19	34404649	34404815	167	+	50	45	27	55	33	81	47	56	ENST00000592740,ENST00000246535,ENST00000587385,ENST00000606020
ENSG00000126249+ENSG00000266953+ENSG00000105220:E083	ENSG00000126249+ENSG00000266953+ENSG00000105220	E083	53.7267	0.00316402	17.8132	2.43686e-05	0.0213171	12.7507	10.1198	-0.683203	19	34413737	34413847	111	+	65	49	30	57	41	85	60	60	ENST00000246535,ENST00000587385,ENST00000585821
ENSG00000126777:E079	ENSG00000126777	E079	192.415	0.000729157	16.0865	6.05146e-05	0.0365063	22.4644	19.7238	-0.40659	14	55673172	55673255	84	+	333	113	174	146	103	412	258	87	ENST00000395314,ENST00000556631,ENST00000459737,ENST00000555506
ENSG00000126883:E031	ENSG00000126883	E031	79.9211	0.00181214	19.1145	1.23104e-05	0.0136983	12.3148	14.9525	0.579574	9	131144702	131144754	53	+	78	132	63	124	55	71	50	82	ENST00000651022,ENST00000652454,ENST00000530863,ENST00000451030,ENST00000411637,ENST00000525980,ENST00000359428
ENSG00000127022:E015	ENSG00000127022	E015	935.295	0.000782613	21.857	2.93739e-06	0.00528469	42.1977	39.6798	-0.230748	5	179699050	179699102	53	+	1014	933	638	915	982	1388	941	876	ENST00000507307,ENST00000247461,ENST00000514032,ENST00000513246,ENST00000510810,ENST00000504579,ENST00000506654
ENSG00000127445:E026	ENSG00000127445	E026	1049.48	0.000534289	15.5376	8.08797e-05	0.0442738	43.802	41.8723	-0.172453	19	9849090	9849195	106	+	825	1096	623	1324	691	1618	1011	1520	ENST00000588695,ENST00000247970,ENST00000591777,ENST00000586352,ENST00000585442,ENST00000586025,ENST00000589058,ENST00000590540,ENST00000380889
ENSG00000127540+ENSG00000267059+ENSG00000071655:E029	ENSG00000127540+ENSG00000267059+ENSG00000071655	E029	310.058	0.00152988	16.9652	3.80721e-05	0.0284493	26.6696	24.5721	-0.265103	19	1592618	1592801	184	-	221	265	210	325	300	390	378	439	ENST00000156825,ENST00000434436
ENSG00000127603:E120	ENSG00000127603	E120	473.596	0.00242906	28.3421	1.0166e-07	0.000455791	28.883	33.1303	0.465559	1	39436482	39436490	9	+	599	521	342	814	423	548	346	319	ENST00000372915,ENST00000289893,ENST00000372925,ENST00000361689,ENST00000671089,ENST00000469490
ENSG00000127616+ENSG00000278643:E006	ENSG00000127616+ENSG00000278643	E006	47.7603	0.00545048	15.9181	6.61427e-05	0.0389364	11.8156	9.22838	-0.727947	19	10961010	10961042	33	+	36	33	30	35	40	86	66	69	ENST00000644760,ENST00000642628,ENST00000429416,ENST00000646693,ENST00000344626,ENST00000642726,ENST00000643549,ENST00000643296,ENST00000646510,ENST00000646484,ENST00000644737,ENST00000647230
ENSG00000127955:E034	ENSG00000127955	E034	33.2518	0.00577389	58.7477	1.79245e-14	1.26574e-09	11.5327	6.35986	-1.74264	7	80134853	80135005	153	+	2	49	2	39	38	6	8	115	ENST00000649796,ENST00000649214,ENST00000650431,ENST00000648375,ENST00000649922
ENSG00000127955:E035	ENSG00000127955	E035	32.7778	0.00745482	50.2673	1.34167e-12	3.44516e-08	11.4609	6.32138	-1.74179	7	80135006	80135014	9	+	2	52	2	35	40	6	8	110	ENST00000650431,ENST00000648306,ENST00000649225,ENST00000648375,ENST00000351004,ENST00000442586,ENST00000649922,ENST00000648953,ENST00000649267,ENST00000649796,ENST00000649214
ENSG00000127955:E036	ENSG00000127955	E036	32.2911	0.00964903	42.7418	6.24641e-11	9.28611e-07	11.3928	6.28153	-1.74256	7	80135015	80135027	13	+	2	53	2	33	39	5	8	109	ENST00000650431,ENST00000647742,ENST00000648306,ENST00000649225,ENST00000648375,ENST00000351004,ENST00000442586,ENST00000649922,ENST00000648953,ENST00000649267,ENST00000649796,ENST00000649214
ENSG00000127955:E037	ENSG00000127955	E037	31.4804	0.00767271	45.6356	1.42428e-11	2.87358e-07	11.1831	6.25202	-1.70135	7	80135028	80135031	4	+	2	51	2	34	38	5	8	105	ENST00000649487,ENST00000650431,ENST00000647742,ENST00000648306,ENST00000649855,ENST00000649225,ENST00000648375,ENST00000351004,ENST00000648832,ENST00000442586,ENST00000649922,ENST00000648953,ENST00000649267,ENST00000648663,ENST00000648877,ENST00000648412,ENST00000649214,ENST00000648476,ENST00000649796
ENSG00000127955:E038	ENSG00000127955	E038	35.049	0.0106315	35.7739	2.21592e-09	2.08636e-05	11.7582	6.67717	-1.65832	7	80135032	80135078	47	+	4	58	2	38	41	5	8	117	ENST00000649487,ENST00000650431,ENST00000647742,ENST00000648306,ENST00000649855,ENST00000649225,ENST00000648098,ENST00000648375,ENST00000351004,ENST00000648832,ENST00000442586,ENST00000649922,ENST00000648953,ENST00000649267,ENST00000648663,ENST00000648877,ENST00000648412,ENST00000649214,ENST00000648476,ENST00000649796
ENSG00000127955:E039	ENSG00000127955	E039	48.2327	0.0225216	23.5257	1.23259e-06	0.00265769	13.9675	7.73451	-1.74229	7	80135079	80135273	195	+	6	79	3	51	62	8	10	156	ENST00000649487,ENST00000650431,ENST00000647742,ENST00000648306,ENST00000649855,ENST00000649225,ENST00000648098,ENST00000648375,ENST00000351004,ENST00000648832,ENST00000649214,ENST00000442586,ENST00000649922,ENST00000648953,ENST00000649267,ENST00000648663,ENST00000648877,ENST00000648412,ENST00000649634,ENST00000648476,ENST00000649796
ENSG00000127955:E051	ENSG00000127955	E051	35.1858	0.0278836	16.8952	3.95023e-05	0.0292856	11.8925	6.70522	-1.67976	7	80188951	80188993	43	+	4	64	2	34	41	4	9	116	ENST00000648306,ENST00000649922,ENST00000490206,ENST00000649148,ENST00000648953,ENST00000649796,ENST00000418742,ENST00000648097,ENST00000648832,ENST00000648877,ENST00000648449,ENST00000649214,ENST00000648375,ENST00000648098,ENST00000442586,ENST00000648663,ENST00000649634,ENST00000649487,ENST00000649485,ENST00000649855,ENST00000457358,ENST00000351004,ENST00000649225,ENST00000649267,ENST00000648412…
ENSG00000127955:E068	ENSG00000127955	E068	22.8585	0.0084808	17.7346	2.53959e-05	0.0217249	4.64679	8.49985	1.75627	7	80217989	80218000	12	+	0	89	1	77	10	0	2	15	ENST00000649214,ENST00000649485,ENST00000650431,ENST00000648306,ENST00000649855,ENST00000649225,ENST00000648098,ENST00000648375,ENST00000648097,ENST00000351004,ENST00000648832,ENST00000457358,ENST00000649922,ENST00000648953,ENST00000649267,ENST00000648528,ENST00000648877,ENST00000648412,ENST00000649634,ENST00000648476,ENST00000649796
ENSG00000127955:E069	ENSG00000127955	E069	21.9727	0.00889824	19.5985	9.55432e-06	0.0120478	4.38078	8.39692	1.8914	7	80218001	80218002	2	+	0	85	1	77	9	0	2	13	ENST00000649485,ENST00000650431,ENST00000648306,ENST00000649796,ENST00000649225,ENST00000648098,ENST00000648375,ENST00000649634,ENST00000351004,ENST00000648832,ENST00000457358,ENST00000649922,ENST00000648953,ENST00000649267,ENST00000648877,ENST00000648412,ENST00000648097,ENST00000648476,ENST00000649214
ENSG00000127955:E072	ENSG00000127955	E072	22.2114	0.0116018	15.8978	6.68561e-05	0.0389364	4.4742	8.40864	1.83436	7	80218050	80218087	38	+	0	90	1	73	9	1	2	13	ENST00000649485,ENST00000650431,ENST00000648306,ENST00000649225,ENST00000648098,ENST00000648375,ENST00000351004,ENST00000648832,ENST00000457358,ENST00000649922,ENST00000648953,ENST00000649267,ENST00000648877,ENST00000649796,ENST00000648097,ENST00000648476
ENSG00000127955:E073	ENSG00000127955	E073	22.2883	0.0118212	15.8731	6.77348e-05	0.03926	4.473	8.43216	1.8433	7	80218088	80218111	24	+	0	90	1	74	8	1	3	13	ENST00000649485,ENST00000650431,ENST00000648306,ENST00000457358,ENST00000648832,ENST00000648375,ENST00000351004,ENST00000648098,ENST00000649922,ENST00000648953,ENST00000649267,ENST00000648877,ENST00000649796,ENST00000648097,ENST00000648476
ENSG00000127955:E075	ENSG00000127955	E075	17.7415	0.0146264	19.9696	7.86823e-06	0.0103853	3.34606	7.72019	2.4256	7	80218138	80218145	8	+	0	79	1	58	5	1	1	7	ENST00000649485,ENST00000650431,ENST00000648306,ENST00000457358,ENST00000648832,ENST00000648375,ENST00000351004,ENST00000648098,ENST00000649922,ENST00000648953,ENST00000649796,ENST00000648097,ENST00000648476
ENSG00000127955:E076	ENSG00000127955	E076	27.919	0.00868794	25.0202	5.67337e-07	0.00155582	4.64527	9.54046	2.09559	7	80218146	80218260	115	+	1	112	0	99	9	1	2	15	ENST00000649485,ENST00000650431,ENST00000648306,ENST00000457358,ENST00000648098,ENST00000351004,ENST00000648832,ENST00000649922,ENST00000648953,ENST00000649796,ENST00000648097,ENST00000648476
ENSG00000128654:E006	ENSG00000128654	E006	19.0798	0.0288492	15.3805	8.78888e-05	0.0459724	8.47267	5.27545	-1.37907	2	176270216	176270419	204	+	15	7	10	23	19	43	27	17	ENST00000420864
ENSG00000128989:E003	ENSG00000128989	E003	2217.08	0.000155335	35.7828	2.20585e-09	2.08636e-05	54.8819	56.6477	0.139904	15	52549527	52551260	1734	-	2641	2341	1898	2209	1770	3133	2463	1822	ENST00000566423,ENST00000561650,ENST00000249822
ENSG00000129084+ENSG00000256206+ENSG00000129083:E090	ENSG00000129084+ENSG00000256206+ENSG00000129083	E090	101.343	0.00161558	17.0952	3.55523e-05	0.0269225	14.0852	16.5655	0.488667	11	14520360	14520363	4	-	158	123	77	129	77	101	78	88	ENST00000533068,ENST00000396394,ENST00000532256,ENST00000530457,ENST00000533331
ENSG00000129084+ENSG00000256206+ENSG00000129083:E091	ENSG00000129084+ENSG00000256206+ENSG00000129083	E091	88.2411	0.00208923	17.8669	2.36911e-05	0.0210434	13.0315	15.6297	0.544834	11	14520364	14520380	17	-	147	109	69	106	61	90	64	78	ENST00000533068,ENST00000396394,ENST00000532256,ENST00000533331
ENSG00000129292:E033	ENSG00000129292	E033	97.5868	0.00536307	23.732	1.10723e-06	0.00249844	17.1442	13.1244	-0.803991	8	132811129	132811888	760	+	71	93	49	92	92	249	79	100	ENST00000395379,ENST00000395376,ENST00000395374,ENST00000337920
ENSG00000129292:E034	ENSG00000129292	E034	53.4311	0.0128976	17.1205	3.50811e-05	0.0267811	13.1233	9.43817	-0.973795	8	132811889	132812316	428	+	28	52	20	56	53	147	43	56	ENST00000395376,ENST00000395374,ENST00000337920
ENSG00000130150:E020	ENSG00000130150	E020	61.8784	0.00226706	15.3079	9.13354e-05	0.0467366	13.2178	10.9801	-0.549929	X	14915668	14915764	97	+	87	55	49	51	68	65	63	62	ENST00000380492,ENST00000482354,ENST00000495110
ENSG00000130202:E002	ENSG00000130202	E002	371.267	0.00412385	15.2638	9.34932e-05	0.0473263	29.828	26.1576	-0.433609	19	44846297	44846613	317	+	551	196	374	287	274	434	542	366	ENST00000252485,ENST00000252483
ENSG00000130414:E042	ENSG00000130414	E042	61.968	0.00216671	15.8064	7.01636e-05	0.0400372	10.6661	12.9551	0.575711	2	240025324	240025324	1	-	96	81	58	102	46	47	30	45	ENST00000443626,ENST00000620965,ENST00000252711,ENST00000307300,ENST00000497536
ENSG00000130414:E043	ENSG00000130414	E043	61.8568	0.0021722	15.5749	7.93013e-05	0.0436636	10.6662	12.9367	0.571473	2	240025325	240025342	18	-	96	81	58	101	46	47	30	45	ENST00000443626,ENST00000620965,ENST00000252711
ENSG00000130779:E041	ENSG00000130779	E041	12.8169	0.00807136	18.5838	1.62594e-05	0.016355	6.897	4.36348	-1.32879	12	122351111	122351143	33	-	8	12	6	12	14	23	14	17	ENST00000620786,ENST00000540338,ENST00000537004
ENSG00000131100:E018	ENSG00000131100	E018	792.418	0.000930854	20.1028	7.33881e-06	0.0102114	36.7736	39.2076	0.233053	22	17619461	17619526	66	-	1732	687	793	818	461	936	665	430	ENST00000481365,ENST00000413576,ENST00000460085,ENST00000484653,ENST00000478963,ENST00000399796,ENST00000253413
ENSG00000131981:E004	ENSG00000131981	E004	469.773	0.000433669	15.2254	9.54103e-05	0.0477805	32.5453	29.9991	-0.277178	14	55129260	55129300	41	+	745	190	660	295	157	890	1013	4	ENST00000554715,ENST00000553755,ENST00000254301
ENSG00000131981:E007	ENSG00000131981	E007	584.14	0.00094363	15.7605	7.18871e-05	0.0406918	35.5644	32.803	-0.282808	14	55137370	55137391	22	+	880	239	830	364	195	1120	1284	6	ENST00000553493,ENST00000554715,ENST00000556322,ENST00000556438,ENST00000254301
ENSG00000132254:E001	ENSG00000132254	E001	29.2308	0.00641559	15.3723	8.82747e-05	0.046046	9.44496	7.07567	-0.844057	11	6474683	6475679	997	-	12	23	19	31	38	43	23	47	ENST00000614314
ENSG00000133110:E018	ENSG00000133110	E018	836.546	0.000883426	16.5112	4.83638e-05	0.0325258	37.6885	40.1606	0.233266	13	37571369	37571458	90	-	924	897	192	458	545	2135	1312	748	ENST00000379749,ENST00000379743,ENST00000497145,ENST00000541179,ENST00000379747
ENSG00000133858:E059	ENSG00000133858	E059	63.2989	0.00201736	15.0822	0.000102927	0.0497821	13.2926	11.1045	-0.533521	12	71663361	71663819	459	-	39	61	66	69	69	61	86	59	ENST00000548100,ENST00000552037,ENST00000552994,ENST00000378743
ENSG00000134042:E003	ENSG00000134042	E003	7.54505	0.0264296	17.6299	2.68331e-05	0.0226925	5.35074	2.72208	-1.95587	18	50795130	50798203	3074	-	0	9	1	1	6	38	1	11	ENST00000610511,ENST00000256425,ENST00000398439
ENSG00000134108:E019	ENSG00000134108	E019	761.34	0.000350191	18.064	2.13606e-05	0.0196532	36.9152	38.8513	0.185676	3	5178970	5179646	677	+	1055	591	808	656	550	1191	980	456	ENST00000611208,ENST00000256496,ENST00000419534,ENST00000455168
ENSG00000134419+ENSG00000170540+ENSG00000260342:E022	ENSG00000134419+ENSG00000170540+ENSG00000260342	E022	224.504	0.000792166	23.2468	1.42489e-06	0.00300353	23.7629	21.2746	-0.349311	16	18788544	18788980	437	-	223	250	113	232	171	444	239	219	ENST00000573554
ENSG00000134871:E046	ENSG00000134871	E046	1166.11	0.000508011	15.4724	8.37175e-05	0.0450416	45.2422	42.75	-0.219608	13	110472929	110473150	222	+	1036	915	578	705	840	3772	1379	868	ENST00000360467,ENST00000494852
ENSG00000134910:E048	ENSG00000134910	E048	530.614	0.000872914	21.7076	3.17538e-06	0.00560574	31.241	33.9523	0.286746	11	125620889	125621226	338	+	778	581	489	492	405	646	563	398	ENST00000649491,ENST00000392708,ENST00000525946
ENSG00000134982+ENSG00000258864+ENSG00000212643+ENSG00000153037:E035	ENSG00000134982+ENSG00000258864+ENSG00000212643+ENSG00000153037	E035	672.087	0.00190214	20.2136	6.92581e-06	0.00993028	37.1723	34.6538	-0.24976	5	112842756	112846056	3301	+	706	723	427	765	730	792	540	788	ENST00000257430,ENST00000508376
ENSG00000135597:E048	ENSG00000135597	E048	118.551	0.00144792	16.4327	5.04094e-05	0.0331903	17.7848	15.4244	-0.432116	6	138944546	138944622	77	-	111	115	78	105	99	212	141	125	ENST00000415951,ENST00000258062,ENST00000450536,ENST00000367663,ENST00000530575,ENST00000529597,ENST00000409812
ENSG00000135976:E004	ENSG00000135976	E004	13.9154	0.0132551	15.1128	0.000101273	0.0493199	6.90789	4.59158	-1.18581	2	97113552	97113656	105	+	6	12	4	14	18	27	19	16	ENST00000420699,ENST00000461153,ENST00000452478,ENST00000652721,ENST00000639293
ENSG00000136040:E041	ENSG00000136040	E041	8.15574	0.0157042	16.2451	5.56546e-05	0.0354058	5.48436	3.07023	-1.67961	12	94282298	94282401	104	+	3	3	5	5	9	8	20	13	ENST00000549217,ENST00000545312,ENST00000258526,ENST00000547057
ENSG00000136205:E041	ENSG00000136205	E041	35.0816	0.097923	15.4567	8.44153e-05	0.0452579	4.72064	9.73611	2.10856	7	47452933	47453231	299	-	144	32	39	48	7	2	14	0	ENST00000413551
ENSG00000136231:E006	ENSG00000136231	E006	192.168	0.000671048	16.5857	4.64996e-05	0.032271	19.8914	21.9111	0.301807	7	23313522	23313653	132	-	206	310	131	224	98	257	154	217	ENST00000258729,ENST00000619562,ENST00000498363,ENST00000421467
ENSG00000136231:E032	ENSG00000136231	E032	82.4751	0.00457782	17.7418	2.53012e-05	0.0217249	15.4646	12.374	-0.666743	7	23361534	23361597	64	-	70	91	46	54	46	169	85	129	ENST00000466809,ENST00000421467,ENST00000465058,ENST00000479504,ENST00000476938,ENST00000258729,ENST00000474105,ENST00000492771,ENST00000491719,ENST00000468263,ENST00000469723
ENSG00000136527:E015	ENSG00000136527	E015	1098.29	0.00085444	16.6981	4.38255e-05	0.0310008	42.643	44.6779	0.180019	3	185922108	185922126	19	-	1482	1234	769	1078	790	1785	970	1021	ENST00000466832,ENST00000463328,ENST00000259043,ENST00000382191,ENST00000465245,ENST00000487615,ENST00000453386,ENST00000492417,ENST00000456380
ENSG00000136527:E017	ENSG00000136527	E017	1076.25	0.00051731	23.8173	1.05928e-06	0.00245248	42.3126	44.3965	0.185049	3	185923796	185923809	14	-	1459	1197	762	1064	782	1734	972	974	ENST00000466832,ENST00000463328,ENST00000259043,ENST00000382191,ENST00000465245,ENST00000487615,ENST00000453386,ENST00000492417,ENST00000456380
ENSG00000137075:E018	ENSG00000137075	E018	37.2974	0.00559866	15.2153	9.5925e-05	0.0477865	10.5363	8.15846	-0.750138	9	36390467	36390616	150	-	18	31	16	39	33	81	36	58	ENST00000611646,ENST00000488058,ENST00000357058,ENST00000377885,ENST00000259605,ENST00000491349
ENSG00000137312:E018	ENSG00000137312	E018	1013.41	0.000732345	15.4729	8.36983e-05	0.0450416	40.8696	42.9743	0.190333	6	30740795	30740798	4	-	2112	729	1205	930	538	1252	1072	486	ENST00000376389,ENST00000454845,ENST00000445853,ENST00000487376,ENST00000470643,ENST00000416018,ENST00000413165,ENST00000484168,ENST00000438162
ENSG00000137312:E036	ENSG00000137312	E036	113.42	0.0151851	17.1353	3.48092e-05	0.026718	18.8878	13.8477	-0.940391	6	30742678	30742687	10	-	112	58	93	120	84	251	163	76	ENST00000470643,ENST00000484168,ENST00000376389
ENSG00000137312:E037	ENSG00000137312	E037	106.647	0.0185474	19.6844	9.13438e-06	0.0116747	18.6916	13.055	-1.08416	6	30742688	30742706	19	-	95	53	83	108	85	244	161	72	ENST00000470643,ENST00000484168
ENSG00000137343:E026	ENSG00000137343	E026	14.5921	0.012965	16.2191	5.64224e-05	0.0355391	4.62315	7.16966	1.27428	6	30645975	30646066	92	+	11	21	25	17	11	9	14	8	ENST00000479562
ENSG00000137710:E034	ENSG00000137710	E034	753.232	0.000426253	18.1758	2.01417e-05	0.0189641	36.4252	38.5501	0.205114	11	110255289	110255305	17	-	852	950	655	768	643	679	736	820	ENST00000646663,ENST00000528498,ENST00000645527,ENST00000544551,ENST00000645495,ENST00000530749,ENST00000530131,ENST00000647231,ENST00000529774
ENSG00000137996:E021	ENSG00000137996	E021	131.899	0.00337419	20.0685	7.47181e-06	0.0102951	19.212	15.9791	-0.562475	1	100291772	100292769	998	+	157	114	86	150	115	231	151	98	ENST00000370128
ENSG00000138398:E005	ENSG00000138398	E005	74.1853	0.00198829	15.6703	7.53989e-05	0.0422172	14.4353	12.0625	-0.535271	2	169584387	169584431	45	+	85	54	54	70	73	112	89	73	ENST00000409714,ENST00000530152,ENST00000433207,ENST00000462903,ENST00000260970
ENSG00000138777:E036	ENSG00000138777	E036	34.3054	0.00840778	15.1625	9.86436e-05	0.0484571	10.5258	7.86977	-0.852412	4	105473358	105473709	352	-	33	34	16	35	33	70	41	27	ENST00000505713,ENST00000502596
ENSG00000139410:E005	ENSG00000139410	E005	8.54149	0.0197455	20.2327	6.85705e-06	0.00988185	6.18182	3.00399	-2.0903	12	113422478	113422887	410	+	7	2	6	6	19	5	17	5	ENST00000547802
ENSG00000139970:E024	ENSG00000139970	E024	619.948	0.000492061	15.2756	9.291e-05	0.0472853	29.6245	31.3539	0.191652	14	59745708	59746481	774	-	334	183	79	114	145	3749	979	236	ENST00000611068,ENST00000267484
ENSG00000141027:E079	ENSG00000141027	E079	196.615	0.000711216	18.9468	1.34412e-05	0.0144909	19.708	22.1564	0.365537	17	16139008	16139186	179	-	280	230	202	211	144	232	171	139	ENST00000395851,ENST00000395857,ENST00000411510,ENST00000395848,ENST00000582357,ENST00000268712,ENST00000436828,ENST00000460276
ENSG00000141367:E046	ENSG00000141367	E046	1226.81	0.00057494	19.7346	8.89766e-06	0.0114238	46.4786	44.3348	-0.185863	17	59683387	59683536	150	+	1296	1172	1021	1273	988	1802	1469	1105	ENST00000579456,ENST00000621829,ENST00000393043,ENST00000269122
ENSG00000141447+ENSG00000265750:E010	ENSG00000141447+ENSG00000265750	E010	126.669	0.00102084	16.7182	4.33619e-05	0.0309293	16.1875	18.331	0.378887	18	24166579	24166702	124	-	138	121	125	185	83	207	141	59	ENST00000578013,ENST00000399443,ENST00000319481,ENST00000357041
ENSG00000141447+ENSG00000265750:E011	ENSG00000141447+ENSG00000265750	E011	127.448	0.00110443	16.2167	5.64932e-05	0.0355391	16.2491	18.3744	0.374623	18	24167329	24167445	117	-	147	131	118	176	85	205	144	60	ENST00000578013,ENST00000399443,ENST00000319481,ENST00000357041
ENSG00000141447+ENSG00000265750:E052	ENSG00000141447+ENSG00000265750	E052	65.3286	0.0182829	16.555	4.7259e-05	0.0324996	14.1394	10.3893	-0.914315	18	24368287	24368366	80	-	32	58	38	47	53	146	108	69	ENST00000399441,ENST00000581343,ENST00000582618,ENST00000319481,ENST00000582350
ENSG00000141447+ENSG00000265750:E053	ENSG00000141447+ENSG00000265750	E053	57.5192	0.0153675	18.6847	1.54212e-05	0.0156686	13.3416	9.67692	-0.949639	18	24368367	24368372	6	-	30	45	37	39	48	127	94	63	ENST00000582645,ENST00000399441,ENST00000582350,ENST00000582618,ENST00000319481,ENST00000578091,ENST00000581343
ENSG00000141447+ENSG00000265750:E055	ENSG00000141447+ENSG00000265750	E055	70.1724	0.0201812	15.8785	6.75431e-05	0.0392556	14.6484	10.7185	-0.928423	18	24377413	24377535	123	-	39	59	43	45	54	160	117	75	ENST00000579764,ENST00000582645,ENST00000399441,ENST00000582350,ENST00000582618,ENST00000319481,ENST00000578091,ENST00000581343,ENST00000579851
ENSG00000141447+ENSG00000265750:E058	ENSG00000141447+ENSG00000265750	E058	49.694	0.00598033	36.1761	1.80272e-09	1.81856e-05	12.7651	8.66657	-1.14132	18	24397655	24397784	130	-	27	31	28	35	35	128	84	55	ENST00000579764,ENST00000582645,ENST00000399441,ENST00000582350,ENST00000582618,ENST00000319481,ENST00000578091,ENST00000579851
ENSG00000142186:E050	ENSG00000142186	E050	212.811	0.000742829	21.0565	4.45936e-06	0.00723903	20.2958	22.7981	0.364532	11	65538442	65538446	5	+	325	243	195	278	157	161	179	191	ENST00000270176,ENST00000528545,ENST00000525364,ENST00000279270,ENST00000524944,ENST00000532290,ENST00000533862,ENST00000420247,ENST00000527009
ENSG00000142208:E049	ENSG00000142208	E049	78.2084	0.00159409	19.1133	1.23181e-05	0.0136983	12.3003	14.8663	0.565679	14	104793157	104793210	54	-	128	87	64	109	48	98	63	52	ENST00000554581,ENST00000555926,ENST00000349310,ENST00000649815,ENST00000555528,ENST00000557494,ENST00000402615
ENSG00000142396+ENSG00000198131+ENSG00000267216+ENSG00000278129+ENSG00000283515:E058	ENSG00000142396+ENSG00000198131+ENSG00000267216+ENSG00000278129+ENSG00000283515	E058	336.086	0.019831	20.0093	7.70663e-06	0.0103731	30.3235	23.5007	-0.833449	19	58295582	58302791	7210	+	268	317	287	355	311	546	286	386	ENST00000621650
ENSG00000143195:E013	ENSG00000143195	E013	98.3302	0.00150236	20.5243	5.88787e-06	0.00875309	15.7417	13.54	-0.452259	1	166935301	166935477	177	-	29	112	73	76	146	52	55	218	ENST00000529071,ENST00000469934,ENST00000271417
ENSG00000143195:E014	ENSG00000143195	E014	101.792	0.00145736	29.9592	4.41233e-08	0.000253885	16.1875	13.4712	-0.551907	1	166936591	166936737	147	-	19	110	74	84	150	53	52	244	ENST00000529071,ENST00000528703,ENST00000469934,ENST00000271417
ENSG00000143195:E015	ENSG00000143195	E015	40.6718	0.00445034	19.4528	1.03117e-05	0.0121533	10.6664	8.19773	-0.772268	1	166939514	166939570	57	-	6	46	26	26	53	21	22	114	ENST00000526687,ENST00000528703,ENST00000469934,ENST00000271417
ENSG00000143393:E032	ENSG00000143393	E032	60.2936	0.00616346	20.1723	7.07704e-06	0.0100451	10.2128	13.2708	0.77536	1	151324745	151324917	173	-	100	86	64	74	39	53	40	36	ENST00000438243,ENST00000368872
ENSG00000143420:E009	ENSG00000143420	E009	519.774	0.0040131	16.8298	4.08858e-05	0.0299964	30.29	34.107	0.407318	1	150623622	150624621	1000	-	668	602	551	612	360	521	541	389	ENST00000271690,ENST00000356527
ENSG00000143420:E010	ENSG00000143420	E010	431.479	0.00619097	15.4562	8.44399e-05	0.0452579	27.603	31.8633	0.481365	1	150624622	150625199	578	-	663	515	419	475	286	445	457	281	ENST00000271690,ENST00000513281,ENST00000356527
ENSG00000143420:E018	ENSG00000143420	E018	12.2791	0.043763	17.5848	2.74775e-05	0.0230306	3.53854	6.91006	1.94074	1	150626479	150626526	48	-	20	17	8	38	4	10	3	4	ENST00000509582,ENST00000369016,ENST00000361631,ENST00000503241,ENST00000339643
ENSG00000143774:E001	ENSG00000143774	E001	20.8394	0.0317921	26.414	2.75538e-07	0.000937693	8.98647	4.64625	-1.91956	1	228139962	228140159	198	+	7	13	5	11	24	71	24	24	ENST00000366730
ENSG00000143786:E006	ENSG00000143786	E006	23.9243	0.0745855	19.4108	1.05411e-05	0.0122761	9.95291	5.48837	-1.73634	1	224515741	224515861	121	+	8	22	9	27	16	39	20	56	ENST00000483512,ENST00000471578,ENST00000496372,ENST00000498126
ENSG00000143786:E007	ENSG00000143786	E007	16.554	0.042608	15.8705	6.78287e-05	0.03926	7.86721	4.98598	-1.32609	1	224515862	224515876	15	+	8	19	8	19	12	20	14	35	ENST00000470602,ENST00000483512,ENST00000471578,ENST00000496372,ENST00000498126
ENSG00000143786:E008	ENSG00000143786	E008	15.7746	0.0425643	16.1334	5.90326e-05	0.0363613	7.77072	4.79347	-1.4042	1	224521000	224521221	222	+	9	16	6	19	9	19	13	38	ENST00000470602,ENST00000483512,ENST00000496372,ENST00000498126
ENSG00000143801:E008	ENSG00000143801	E008	88.4118	0.00146784	16.595	4.62736e-05	0.0321932	13.167	15.5091	0.490661	1	226875365	226875550	186	+	125	81	119	101	46	101	106	45	ENST00000495488,ENST00000460775,ENST00000524196,ENST00000366783,ENST00000366782,ENST00000521431,ENST00000422240
ENSG00000145545:E009	ENSG00000145545	E009	196.701	0.000912428	17.0181	3.70261e-05	0.0278149	20.4408	22.0191	0.232675	5	6668202	6668849	648	+	214	136	191	182	84	448	277	135	ENST00000513117,ENST00000510531,ENST00000274192
ENSG00000145555:E007	ENSG00000145555	E007	289.146	0.000648074	17.5889	2.74185e-05	0.0230306	25.5908	24.2069	-0.178876	5	16671422	16671542	121	-	232	376	234	306	237	264	210	469	ENST00000513610,ENST00000274203,ENST00000515803,ENST00000505695
ENSG00000145555:E008	ENSG00000145555	E008	279.099	0.000503333	20.8371	5.0005e-06	0.00779201	25.2763	23.731	-0.202331	5	16672689	16672825	137	-	234	335	213	317	225	243	210	471	ENST00000513610,ENST00000274203,ENST00000515803,ENST00000505695
ENSG00000145555:E009	ENSG00000145555	E009	316.933	0.00101216	21.6085	3.34374e-06	0.00577144	26.8765	25.0019	-0.234618	5	16673682	16673889	208	-	232	389	241	373	280	260	232	538	ENST00000513610,ENST00000274203,ENST00000515803,ENST00000505695
ENSG00000145555:E052	ENSG00000145555	E052	84.7142	0.0247991	18.8357	1.42477e-05	0.0151865	10.7471	16.3416	1.25045	5	16780524	16780608	85	-	147	66	174	89	48	13	75	48	ENST00000513610,ENST00000513882,ENST00000274203
ENSG00000145555:E053	ENSG00000145555	E053	58.8612	0.0106947	26.8402	2.20993e-07	0.000800276	8.82011	13.678	1.2958	5	16780728	16780733	6	-	109	40	127	56	35	12	49	29	ENST00000513610,ENST00000513882,ENST00000274203
ENSG00000145555:E054	ENSG00000145555	E054	57.3715	0.0131367	21.8244	2.98781e-06	0.00532301	8.82904	13.4669	1.24639	5	16780734	16780741	8	-	107	37	121	56	35	12	49	29	ENST00000513610,ENST00000513882,ENST00000502436,ENST00000274203
ENSG00000145555:E055	ENSG00000145555	E055	75.6806	0.0239429	16.9327	3.87279e-05	0.028863	10.1358	15.5002	1.26313	5	16781705	16781829	125	-	157	54	149	67	38	14	65	47	ENST00000513610,ENST00000513882,ENST00000502436,ENST00000274203
ENSG00000145982:E001	ENSG00000145982	E001	14.0307	0.0275671	19.035	1.28341e-05	0.0141055	7.17962	3.89753	-1.77265	6	5261044	5261325	282	+	6	5	4	9	17	43	10	24	ENST00000324331
ENSG00000145982:E002	ENSG00000145982	E002	11.9823	0.00945905	23.7357	1.10513e-06	0.00249844	6.64459	3.6489	-1.73789	6	5261326	5261358	33	+	7	4	3	7	14	32	17	17	ENST00000324331,ENST00000602691
ENSG00000146701:E001	ENSG00000146701	E001	102.04	0.00216584	19.253	1.14488e-05	0.0129353	16.9633	14.2075	-0.534852	7	76048051	76048084	34	+	118	94	66	129	74	173	85	111	ENST00000461263
ENSG00000147526:E045	ENSG00000147526	E045	222.206	0.00266526	28.0973	1.15367e-07	0.000481633	19.4079	23.7081	0.627426	8	38827289	38827375	87	+	646	185	231	187	117	170	224	59	ENST00000317827,ENST00000518809,ENST00000276520,ENST00000522955,ENST00000521642,ENST00000519416,ENST00000523239,ENST00000521050,ENST00000520611,ENST00000520615
ENSG00000148248:E017	ENSG00000148248	E017	704.156	0.000817323	21.4887	3.55913e-06	0.00601983	37.6929	35.4574	-0.219118	9	133375922	133375991	70	-	935	665	465	761	757	675	791	678	ENST00000618229,ENST00000545297,ENST00000613129,ENST00000371989,ENST00000485435,ENST00000467910,ENST00000371991,ENST00000371982
ENSG00000148248:E019	ENSG00000148248	E019	432.176	0.000697905	15.2394	9.47046e-05	0.0475138	30.7088	28.8502	-0.20951	9	133376011	133376043	33	-	526	417	314	471	502	393	471	403	ENST00000618229,ENST00000545297,ENST00000371989,ENST00000485435,ENST00000613129,ENST00000371991
ENSG00000148773:E006	ENSG00000148773	E006	6244.17	0.000132912	28.379	9.9739e-08	0.000455791	74.9897	75.449	0.0334376	10	128103129	128109423	6295	-	8046	10478	6295	5209	2531	5349	8539	4880	ENST00000368653,ENST00000368654
ENSG00000148814:E024	ENSG00000148814	E024	11.9193	0.0287272	15.4739	8.36505e-05	0.0450416	4.10357	6.69156	1.41858	10	132352906	132353395	490	+	21	13	15	14	8	10	12	4	ENST00000625755,ENST00000344079
ENSG00000149231:E010	ENSG00000149231	E010	76.6622	0.00272137	16.1772	5.76856e-05	0.0359893	11.8108	14.4208	0.594745	11	96353715	96358619	4905	-	121	84	103	87	46	33	82	58	ENST00000643839
ENSG00000149557:E020	ENSG00000149557	E020	30.0284	0.00406412	20.4763	6.03732e-06	0.00888178	7.23158	10.0401	0.960058	11	125460241	125460497	257	-	10	60	7	72	29	30	20	24	ENST00000534022
ENSG00000149761+ENSG00000110011:E061	ENSG00000149761+ENSG00000110011	E061	109.476	0.0029719	19.8133	8.53844e-06	0.0110126	14.1636	16.4634	0.453297	11	64233894	64233980	87	+	161	105	136	202	90	27	100	57	ENST00000321460,ENST00000540945,ENST00000535246,ENST00000628077,ENST00000355040,ENST00000321685
ENSG00000149923:E020	ENSG00000149923	E020	534.93	0.000784619	15.3309	9.0229e-05	0.0465074	33.7743	31.5809	-0.231541	16	30082484	30082534	51	+	390	527	324	578	410	936	671	627	ENST00000567828,ENST00000564966,ENST00000563597,ENST00000566749,ENST00000563200,ENST00000561610,ENST00000563732,ENST00000562664,ENST00000627746,ENST00000279387,ENST00000562222,ENST00000567040,ENST00000568810
ENSG00000149970:E087	ENSG00000149970	E087	11.4881	0.0465468	46.3813	9.73392e-12	2.11496e-07	4.45292e-05	8.04207	34.9426	X	21643396	21643600	205	+	0	63	0	37	0	0	0	0	ENST00000643484,ENST00000646697,ENST00000645791,ENST00000642359,ENST00000642501
ENSG00000150471:E023	ENSG00000150471	E023	51.5173	0.016043	15.4347	8.54066e-05	0.0455366	8.96706	12.4037	0.956183	4	61912719	61912757	39	+	93	50	78	66	34	21	44	25	ENST00000506720,ENST00000506700,ENST00000507625,ENST00000509896,ENST00000506746,ENST00000508693,ENST00000514157,ENST00000504896,ENST00000507164,ENST00000508946,ENST00000512091,ENST00000511324,ENST00000514591,ENST00000514996
ENSG00000150625:E023	ENSG00000150625	E023	2000.37	0.000122736	17.2996	3.19262e-05	0.0250496	53.9673	53.7759	-0.0153705	4	175673747	175673753	7	-	898	2653	1145	3553	1743	2215	1523	2717	ENST00000509865,ENST00000503397,ENST00000280187,ENST00000512509,ENST00000506894,ENST00000512897,ENST00000505375,ENST00000512610,ENST00000513667,ENST00000505561,ENST00000507520,ENST00000393658,ENST00000515090,ENST00000513365,ENST00000502754
ENSG00000150625:E024	ENSG00000150625	E024	2516.44	0.0001933	21.5503	3.44675e-06	0.00590042	58.3235	57.7671	-0.0434494	4	175673754	175673836	83	-	1115	3265	1463	4464	2235	2798	1937	3401	ENST00000509865,ENST00000503397,ENST00000280187,ENST00000507540,ENST00000512509,ENST00000506894,ENST00000512897,ENST00000505375,ENST00000512610,ENST00000513667,ENST00000505561,ENST00000507520,ENST00000393658,ENST00000515090,ENST00000513365,ENST00000502754
ENSG00000150625:E025	ENSG00000150625	E025	1940.72	0.000175542	23.874	1.02853e-06	0.00240097	53.6646	52.9516	-0.0574907	4	175701575	175701584	10	-	864	2503	1141	3379	1751	2160	1512	2624	ENST00000509865,ENST00000503397,ENST00000280187,ENST00000507540,ENST00000512509,ENST00000506894,ENST00000512897,ENST00000505375,ENST00000512610,ENST00000513667,ENST00000505561,ENST00000507520,ENST00000393658,ENST00000515090,ENST00000513365,ENST00000502754
ENSG00000151914:E139	ENSG00000151914	E139	184.927	0.00654825	15.596	7.84222e-05	0.0433486	18.1819	21.7786	0.559634	6	56639259	56639363	105	-	265	160	322	165	165	59	216	97	ENST00000520645,ENST00000370788,ENST00000244364,ENST00000361203,ENST00000421834,ENST00000518935,ENST00000370765,ENST00000439203,ENST00000523967,ENST00000312431,ENST00000521104,ENST00000652573
ENSG00000151914:E140	ENSG00000151914	E140	195.274	0.0107657	16.3776	5.18942e-05	0.0337634	18.1682	22.7378	0.697796	6	56639450	56639611	162	-	316	179	337	166	160	55	206	111	ENST00000520645,ENST00000370788,ENST00000244364,ENST00000361203,ENST00000421834,ENST00000518935,ENST00000370765,ENST00000439203,ENST00000523967,ENST00000312431,ENST00000521104,ENST00000652573
ENSG00000151914:E144	ENSG00000151914	E144	176.996	0.00499386	19.9819	7.81805e-06	0.0103731	17.6317	21.4113	0.600291	6	56640467	56640605	139	-	279	149	287	170	158	54	177	114	ENST00000520645,ENST00000370788,ENST00000518935,ENST00000361203,ENST00000421834,ENST00000370765,ENST00000439203,ENST00000523967,ENST00000449297,ENST00000521104,ENST00000312431,ENST00000244364,ENST00000652573
ENSG00000151914:E147	ENSG00000151914	E147	163.902	0.00797291	16.521	4.81149e-05	0.0325258	17.0236	20.7037	0.602256	6	56642410	56642503	94	-	269	138	258	156	152	37	170	104	ENST00000520645,ENST00000370788,ENST00000244364,ENST00000361203,ENST00000421834,ENST00000518935,ENST00000370765,ENST00000439203,ENST00000523967,ENST00000449297,ENST00000312431,ENST00000521104,ENST00000518828,ENST00000652573
ENSG00000151914:E148	ENSG00000151914	E148	65.362	0.0521339	15.4001	8.69826e-05	0.0457525	9.03305	14.5752	1.41614	6	56642622	56642788	167	-	132	32	175	35	27	5	83	13	ENST00000370765,ENST00000518828,ENST00000244364,ENST00000439203,ENST00000518935
ENSG00000152795:E022	ENSG00000152795	E022	226.926	0.00101741	25.3173	4.86322e-07	0.00138754	23.4895	21.0278	-0.348935	4	82429448	82429866	419	-	169	232	165	190	228	316	234	313	ENST00000502762,ENST00000295470,ENST00000621267,ENST00000614627
ENSG00000153113:E088	ENSG00000153113	E088	677.406	0.000352198	16.3028	5.39849e-05	0.0345773	34.3404	36.2308	0.189574	5	96767438	96767482	45	+	1558	563	720	843	431	634	649	168	ENST00000511049,ENST00000348386,ENST00000341926,ENST00000509903,ENST00000511782,ENST00000437034,ENST00000510098,ENST00000510756,ENST00000395813,ENST00000395812,ENST00000338252,ENST00000510156,ENST00000510500,ENST00000325674,ENST00000504465,ENST00000508830,ENST00000508608,ENST00000484552,ENST00000515663,ENST00000508579,ENST00000309190
ENSG00000153187:E091	ENSG00000153187	E091	229.379	0.00186799	15.6686	7.54675e-05	0.0422172	21.2537	23.9772	0.381038	1	244864489	244864492	4	-	358	264	179	275	124	308	210	189	ENST00000476241,ENST00000649899,ENST00000283179,ENST00000638952,ENST00000640218,ENST00000444376
ENSG00000153187:E093	ENSG00000153187	E093	201.175	0.00201402	17.3884	3.04679e-05	0.0243795	19.8198	22.7265	0.428208	1	244864495	244864531	37	-	322	238	159	237	108	253	192	161	ENST00000640218,ENST00000444376,ENST00000649899,ENST00000638952
ENSG00000154380:E022	ENSG00000154380	E022	927.273	0.000351195	16.7086	4.35822e-05	0.0309356	39.8067	41.5404	0.159446	1	225519418	225519565	148	-	1796	669	1065	612	646	1072	1119	573	ENST00000497899,ENST00000635051,ENST00000366844,ENST00000366843,ENST00000284563,ENST00000391874
ENSG00000154678:E023	ENSG00000154678	E023	637.511	0.000426024	21.6307	3.30519e-06	0.00576287	34.972	33.442	-0.156581	7	31878996	31879178	183	-	647	785	311	1741	724	119	302	553	ENST00000464881,ENST00000321453,ENST00000482681,ENST00000396193,ENST00000396191,ENST00000396184,ENST00000396182
ENSG00000154721:E022	ENSG00000154721	E022	540.518	0.00147014	28.0876	1.15949e-07	0.000481633	33.1006	30.023	-0.33292	21	25714890	25717552	2663	+	116	692	69	431	729	750	215	1343	ENST00000480456,ENST00000312957
ENSG00000155093:E002	ENSG00000155093	E002	596.892	0.000527521	20.8647	4.92889e-06	0.00773453	33.0065	34.2071	0.124321	7	157539061	157540336	1276	-	876	532	842	600	354	265	609	659	ENST00000389416,ENST00000409483,ENST00000389413,ENST00000389418
ENSG00000155366+ENSG00000155367+ENSG00000271810:E048	ENSG00000155366+ENSG00000155367+ENSG00000271810	E048	73.9619	0.00185293	17.5673	2.77309e-05	0.0230379	14.3994	12.0056	-0.541815	1	112707121	112707125	5	-	66	67	38	75	81	121	87	77	ENST00000484280,ENST00000285735,ENST00000527563,ENST00000369642,ENST00000369638,ENST00000528831,ENST00000369637,ENST00000339083
ENSG00000155366+ENSG00000155367+ENSG00000271810:E051	ENSG00000155366+ENSG00000155367+ENSG00000271810	E051	30.2217	0.00443635	15.8148	6.98552e-05	0.0399419	9.67832	7.3224	-0.815831	1	112707134	112707135	2	-	26	20	12	32	34	53	45	30	ENST00000369638,ENST00000528831,ENST00000369642
ENSG00000155975:E003	ENSG00000155975	E003	9.57975	0.0156651	16.5247	4.80195e-05	0.0325258	6.01827	3.43199	-1.6273	8	17246938	17246957	20	+	8	4	1	7	14	25	13	9	ENST00000519381,ENST00000518038,ENST00000520140
ENSG00000156261:E027	ENSG00000156261	E027	623.596	0.00067798	16.56	4.71354e-05	0.0324996	36.3898	33.9167	-0.248656	21	29066891	29067071	181	-	819	597	405	676	360	1198	676	529	ENST00000470450,ENST00000286788,ENST00000484403,ENST00000540844,ENST00000481059,ENST00000626972,ENST00000431234
ENSG00000156261:E028	ENSG00000156261	E028	458.663	0.00121468	17.3982	3.03118e-05	0.0243391	32.3641	29.4543	-0.319453	21	29067556	29067589	34	-	577	404	306	501	265	935	493	394	ENST00000470450,ENST00000286788,ENST00000484403,ENST00000540844,ENST00000481059,ENST00000626972,ENST00000431234
ENSG00000156587:E013	ENSG00000156587	E013	43.637	0.0210285	23.1518	1.49707e-06	0.00308658	11.9701	7.7703	-1.26944	11	57567849	57568284	436	-	11	25	30	33	60	56	45	87	ENST00000340573
ENSG00000159199:E005	ENSG00000159199	E005	147.139	0.00151789	29.0233	7.1514e-08	0.00036428	20.1402	16.9573	-0.528298	17	48892802	48892816	15	+	153	130	119	163	95	261	193	118	ENST00000513347,ENST00000514808,ENST00000503641,ENST00000355938,ENST00000393366
ENSG00000159199:E006	ENSG00000159199	E006	377.036	0.000565341	15.3152	9.09795e-05	0.046639	29.3317	27.4213	-0.22319	17	48892817	48892840	24	+	476	364	311	461	221	565	481	270	ENST00000506855,ENST00000393366,ENST00000514808,ENST00000355938,ENST00000513347,ENST00000503641
ENSG00000159200:E024	ENSG00000159200	E024	39.8425	0.00573503	24.4263	7.7206e-07	0.00194711	8.36186	11.5194	0.941486	21	34615084	34615113	30	-	68	26	46	26	17	55	70	22	ENST00000313806
ENSG00000160087:E035	ENSG00000160087	E035	22.043	0.00610716	15.8464	6.86977e-05	0.0394397	5.83351	8.48175	1.09037	1	1273499	1273665	167	-	58	18	26	19	14	19	17	8	ENST00000422076,ENST00000360466,ENST00000491779,ENST00000435198
ENSG00000160710:E057	ENSG00000160710	E057	58.6921	0.00237381	18.3149	1.87238e-05	0.0179279	13.0063	10.4392	-0.650802	1	154627855	154627912	58	-	42	56	41	41	58	98	84	64	ENST00000368471,ENST00000494866
ENSG00000160781:E025	ENSG00000160781	E025	25.2515	0.0308449	15.6509	7.61769e-05	0.0425236	6.29388	9.33726	1.15111	1	156247510	156247632	123	-	8	35	27	53	29	7	24	19	ENST00000356983
ENSG00000160789:E042	ENSG00000160789	E042	2342.62	0.000325089	17.1745	3.40982e-05	0.0263874	57.6074	56.0816	-0.120035	1	156135226	156135312	87	+	3423	1818	2178	2560	1558	3481	3266	1212	ENST00000473598,ENST00000368301,ENST00000368300,ENST00000368299,ENST00000448611,ENST00000361308,ENST00000496738,ENST00000368297,ENST00000515824,ENST00000368298,ENST00000347559
ENSG00000160789:E071	ENSG00000160789	E071	1574.35	0.00355654	17.9833	2.22846e-05	0.0203049	46.7154	51.7327	0.418738	1	156139318	156139769	452	+	3002	1330	1678	1790	940	1902	1819	552	ENST00000347559,ENST00000368300
ENSG00000160932:E027	ENSG00000160932	E027	246.632	0.000850357	18.7543	1.48685e-05	0.0155546	22.0278	24.4136	0.326486	8	143022183	143022255	73	+	421	204	328	210	139	278	362	79	ENST00000292494,ENST00000517503,ENST00000429120,ENST00000521699,ENST00000519546,ENST00000520466,ENST00000521182
ENSG00000160948:E009	ENSG00000160948	E009	80.1803	0.00791349	15.6683	7.54787e-05	0.0422172	12.3765	15.5456	0.6819	8	144423923	144424040	118	-	87	96	43	106	47	141	89	69	ENST00000528142,ENST00000529182,ENST00000377348,ENST00000526977
ENSG00000161010+ENSG00000197226:E107	ENSG00000161010+ENSG00000197226	E107	16.2055	0.0274014	16.3781	5.18813e-05	0.0337634	4.5239	7.63534	1.52061	5	179887671	179887904	234	-	36	16	17	28	9	6	13	7	ENST00000518120
ENSG00000161904:E037	ENSG00000161904	E037	367.12	0.000915325	31.859	1.65782e-08	0.000111492	29.5328	26.3604	-0.375122	6	33788381	33788774	394	-	360	352	231	490	328	478	433	362	ENST00000293760,ENST00000614475,ENST00000442696
ENSG00000161970+ENSG00000184619+ENSG00000263809:E044	ENSG00000161970+ENSG00000184619+ENSG00000263809	E044	222.336	0.00682102	21.2952	3.9372e-06	0.00650353	24.4123	20.155	-0.603999	17	8382862	8383009	148	-	213	207	138	225	184	386	237	257	ENST00000582556,ENST00000584343,ENST00000584164
ENSG00000161970+ENSG00000184619+ENSG00000263809:E045	ENSG00000161970+ENSG00000184619+ENSG00000263809	E045	119.478	0.0094559	16.1048	5.99319e-05	0.0364841	18.4373	14.9022	-0.646176	17	8383010	8383141	132	-	103	115	76	119	121	207	133	116	ENST00000582556,ENST00000584164
ENSG00000162688:E001	ENSG00000162688	E001	31.3772	0.00546505	15.9844	6.38665e-05	0.0379784	9.92675	7.33295	-0.886093	1	99850361	99850415	55	+	21	25	28	33	46	22	41	33	ENST00000361915
ENSG00000162910:E015	ENSG00000162910	E015	19.4188	0.0150079	17.1489	3.45603e-05	0.0266718	7.91548	5.05701	-1.30294	1	228108138	228108225	88	-	6	9	10	13	33	30	38	19	ENST00000473066,ENST00000475832,ENST00000465268
ENSG00000162959+ENSG00000162961:E005	ENSG00000162959+ENSG00000162961	E005	274.65	0.000664221	30.6696	3.0592e-08	0.000187848	23.097	25.8551	0.36168	2	31867978	31868492	515	-	387	284	251	304	219	320	286	201	ENST00000426310,ENST00000379383,ENST00000295065,ENST00000404530,ENST00000490459,ENST00000446765
ENSG00000162959+ENSG00000162961:E037	ENSG00000162959+ENSG00000162961	E037	302.952	0.00154969	19.1663	1.19812e-05	0.0134294	27.0601	24.1102	-0.373431	2	32039279	32039326	48	-	283	268	196	304	265	543	354	308	ENST00000414013,ENST00000422413,ENST00000430665,ENST00000452582,ENST00000295066,ENST00000342166
ENSG00000162959+ENSG00000162961:E038	ENSG00000162959+ENSG00000162961	E038	271.123	0.00278508	15.3651	8.86097e-05	0.0460933	25.8602	22.7887	-0.404898	2	32039421	32039492	72	-	242	236	181	269	226	498	332	276	ENST00000414013,ENST00000422413,ENST00000430665,ENST00000452582,ENST00000295066,ENST00000342166
ENSG00000163281:E009	ENSG00000163281	E009	46.5982	0.0046261	16.5028	4.85773e-05	0.0325918	9.14497	11.7267	0.732207	4	44706412	44707751	1340	-	92	46	46	59	34	51	30	24	ENST00000509756,ENST00000511187
ENSG00000163479:E014	ENSG00000163479	E014	501.496	0.00112746	16.4576	4.97513e-05	0.0328335	33.0574	30.7211	-0.25084	1	156011810	156011887	78	-	535	540	331	506	452	796	437	543	ENST00000496742,ENST00000532074,ENST00000531917,ENST00000466905,ENST00000484320,ENST00000488179,ENST00000480176,ENST00000295702,ENST00000368311,ENST00000531790,ENST00000474377,ENST00000472467,ENST00000473699,ENST00000480567,ENST00000472898
ENSG00000163930:E020	ENSG00000163930	E020	302.424	0.000466271	17.3393	3.1265e-05	0.0248527	24.5798	26.6516	0.261898	3	52404478	52404586	109	-	365	347	253	374	207	375	306	268	ENST00000296288,ENST00000490804,ENST00000460680
ENSG00000164506:E028	ENSG00000164506	E028	24.57	0.00495087	16.2031	5.69004e-05	0.0357157	6.24863	8.54493	0.912354	6	147359084	147359323	240	+	47	32	29	33	16	14	17	11	ENST00000367481,ENST00000367480,ENST00000392291,ENST00000321680,ENST00000367475
ENSG00000164754+ENSG00000283956:E002	ENSG00000164754+ENSG00000283956	E002	1138.92	0.000324648	17.4528	2.94531e-05	0.0238497	45.5056	43.297	-0.193683	8	116846905	116847226	322	-	1217	1312	754	955	662	2409	1380	949	ENST00000523986,ENST00000297338
ENSG00000164898+ENSG00000269955+ENSG00000146963:E042	ENSG00000164898+ENSG00000269955+ENSG00000146963	E042	438.238	0.000627701	39.8332	2.76598e-10	3.25533e-06	31.6967	28.6312	-0.342521	7	139422512	139422599	88	+	385	470	298	455	346	746	493	453	ENST00000482860,ENST00000541515,ENST00000498518,ENST00000619796,ENST00000354926,ENST00000456182,ENST00000263545
ENSG00000164951:E006	ENSG00000164951	E006	243.376	0.0144079	19.2649	1.13778e-05	0.0129314	25.5644	20.8339	-0.649389	8	93916947	93917050	104	+	196	183	192	355	304	114	217	366	ENST00000297598,ENST00000396200,ENST00000518107,ENST00000520728
ENSG00000164951:E007	ENSG00000164951	E007	281.167	0.0120221	21.6043	3.35097e-06	0.00577144	27.1821	22.3233	-0.632662	8	93917051	93917079	29	+	233	216	221	406	362	127	253	407	ENST00000297598,ENST00000396200,ENST00000518107,ENST00000518573,ENST00000520728
ENSG00000165684:E008	ENSG00000165684	E008	40.6719	0.00329294	16.0677	6.11163e-05	0.0367296	10.7938	8.32409	-0.762571	9	136382253	136382336	84	-	15	32	26	37	61	34	48	69	ENST00000298532
ENSG00000166165:E040	ENSG00000166165	E040	154.789	0.000932531	16.8565	4.0316e-05	0.0296554	20.0979	17.531	-0.420397	14	103522822	103522830	9	-	134	107	106	170	89	301	165	221	ENST00000557530,ENST00000555659,ENST00000555770,ENST00000348956,ENST00000554705
ENSG00000166441+ENSG00000200983:E002	ENSG00000166441+ENSG00000200983	E002	138.928	0.00849929	15.9182	6.61398e-05	0.0389364	15.8969	19.7331	0.660772	11	8682789	8682791	3	+	192	190	100	212	88	151	87	128	ENST00000529227,ENST00000530585,ENST00000531978,ENST00000524496
ENSG00000166455+ENSG00000140905+ENSG00000260643+ENSG00000260213+ENSG00000103121+ENSG00000286221+ENSG00000260896+ENSG00000278985+ENSG00000284512:E189	ENSG00000166455+ENSG00000140905+ENSG00000260643+ENSG00000260213+ENSG00000103121+ENSG00000286221+ENSG00000260896+ENSG00000278985+ENSG00000284512	E189	375.603	0.0012989	15.3042	9.15113e-05	0.0467419	29.4797	26.9125	-0.301432	16	81084535	81084594	60	-	341	384	235	380	288	753	345	417	ENST00000564477,ENST00000640370,ENST00000638948,ENST00000639689,ENST00000639169,ENST00000561801,ENST00000566566,ENST00000564386,ENST00000564536,ENST00000639137,ENST00000315467,ENST00000640345
ENSG00000166734:E005	ENSG00000166734	E005	60.2864	0.00725023	16.0412	6.19801e-05	0.0370909	13.2226	10.6685	-0.635936	15	44288738	44288759	22	+	27	64	18	79	55	119	63	82	ENST00000557945,ENST00000299957,ENST00000650436,ENST00000559222,ENST00000429162
ENSG00000166963:E001	ENSG00000166963	E001	24.0918	0.00675731	20.0092	7.70693e-06	0.0103731	8.88668	6.27142	-1.01655	15	43510958	43511226	269	+	16	19	19	20	24	15	50	31	ENST00000382031
ENSG00000166963:E002	ENSG00000166963	E002	31.3982	0.00553076	29.3239	6.12353e-08	0.000327597	10.207	7.02677	-1.09223	15	43512190	43512291	102	+	17	24	27	25	34	21	65	39	ENST00000382031
ENSG00000166971:E004	ENSG00000166971	E004	149.829	0.00304596	16.0514	6.16466e-05	0.0369696	17.2407	19.799	0.42487	16	53491839	53492304	466	-	149	214	105	196	126	158	104	173	ENST00000571523,ENST00000300245,ENST00000394657,ENST00000565431
ENSG00000167674:E037	ENSG00000167674	E037	394.095	0.0015856	16.156	5.83344e-05	0.0361341	29.9931	27.2675	-0.316414	19	4501914	4502033	120	+	260	365	238	484	358	614	422	514	ENST00000615225,ENST00000616600,ENST00000592417,ENST00000621835,ENST00000614903,ENST00000587016
ENSG00000167881:E024	ENSG00000167881	E024	18.842	0.0195045	16.5646	4.70214e-05	0.0324996	4.94522	7.95927	1.38385	17	76060391	76060742	352	-	54	20	17	26	9	11	13	5	ENST00000590833
ENSG00000167969:E012	ENSG00000167969	E012	372.54	0.00091196	16.5355	4.77487e-05	0.0325258	29.4969	27.0923	-0.281586	16	2244406	2244438	33	-	362	267	205	502	164	863	457	371	ENST00000301729,ENST00000561688,ENST00000570258,ENST00000562238,ENST00000563447,ENST00000566379,ENST00000563029
ENSG00000168036:E083	ENSG00000168036	E083	1420.88	0.000238203	16.194	5.71742e-05	0.035808	49.1457	46.9855	-0.182191	3	41236588	41236695	108	+	1855	1022	1246	1143	746	3090	1752	1118	ENST00000643865,ENST00000647390,ENST00000642986,ENST00000431914,ENST00000453024,ENST00000642886,ENST00000645763,ENST00000644873,ENST00000646381,ENST00000642315,ENST00000471014,ENST00000644867,ENST00000643992,ENST00000441708,ENST00000465552,ENST00000405570,ENST00000642426,ENST00000642836,ENST00000396183,ENST00000396185,ENST00000646725,ENST00000647413,ENST00000644678,ENST00000645982,ENST00000643977…
ENSG00000168090:E034	ENSG00000168090	E034	964.649	0.00176375	19.4763	1.01857e-05	0.0121507	39.4828	43.1475	0.334193	7	100091751	100091905	155	+	1321	1250	747	1304	626	1067	878	780	ENST00000426712,ENST00000303904,ENST00000418625
ENSG00000168894:E008	ENSG00000168894	E008	16.5093	0.0266749	15.2195	9.57106e-05	0.0477805	7.83468	4.82694	-1.40796	2	85596727	85596820	94	+	15	11	4	15	29	24	29	9	ENST00000414390,ENST00000461845
ENSG00000169045:E014	ENSG00000169045	E014	1248.99	0.000288403	16.1568	5.83096e-05	0.0361341	46.3249	44.9655	-0.117543	5	179616126	179616140	15	-	1176	1418	975	1330	1090	1648	1258	1345	ENST00000442819,ENST00000510678,ENST00000524179,ENST00000519958,ENST00000523449,ENST00000519033,ENST00000515481,ENST00000329433,ENST00000510411,ENST00000514332,ENST00000356731,ENST00000521720,ENST00000393432,ENST00000502904,ENST00000502632
ENSG00000169139:E021	ENSG00000169139	E021	400.566	0.007014	15.9008	6.67516e-05	0.0389364	30.9547	26.5725	-0.50748	8	48061571	48064708	3138	+	348	341	175	414	354	1027	406	348	ENST00000523111
ENSG00000169607:E019	ENSG00000169607	E019	71.7167	0.00697808	15.8019	7.03322e-05	0.0400525	14.5114	11.7656	-0.624888	2	112764562	112764609	48	-	67	101	59	48	49	102	119	51	ENST00000481732,ENST00000302450,ENST00000461876,ENST00000435431
ENSG00000170889:E015	ENSG00000170889	E015	96.3499	0.00184692	19.478	1.01766e-05	0.0121507	16.1783	13.5804	-0.526084	19	54206553	54206565	13	+	81	72	74	68	92	188	118	104	ENST00000402367,ENST00000626547,ENST00000484121,ENST00000436445,ENST00000445961,ENST00000441429,ENST00000495002
ENSG00000171067:E001	ENSG00000171067	E001	26.1121	0.00520262	15.3264	9.04455e-05	0.0465341	6.44613	8.8166	0.913473	11	68261338	68261462	125	-	46	39	34	28	17	15	17	14	ENST00000304271
ENSG00000171703:E011	ENSG00000171703	E011	96.6788	0.00792251	16.2695	5.49409e-05	0.0351099	13.4539	16.571	0.62672	20	64063950	64064086	137	+	117	99	113	123	72	102	99	63	ENST00000476113
ENSG00000172809:E009	ENSG00000172809	E009	70.1248	0.00202404	29.2067	6.50551e-08	0.000340286	14.4438	11.2654	-0.739368	17	74203746	74203770	25	+	56	61	47	66	82	103	92	68	ENST00000528433,ENST00000533498
ENSG00000172809:E010	ENSG00000172809	E010	162.931	0.00573394	16.9219	3.89488e-05	0.0289513	20.9164	17.5325	-0.544388	17	74203771	74203917	147	+	121	162	133	159	197	220	187	147	ENST00000533498
ENSG00000172890:E018	ENSG00000172890	E018	11.578	0.0122467	19.5343	9.88109e-06	0.0120823	3.75132	6.44388	1.56858	11	71460722	71460947	226	+	11	20	19	19	8	7	6	3	ENST00000525245
ENSG00000173786:E004	ENSG00000173786	E004	376.412	0.000383114	19.6592	9.25547e-06	0.0117761	28.8949	27.1894	-0.201012	17	41966815	41966881	67	+	325	369	229	399	333	521	361	548	ENST00000592446,ENST00000587679,ENST00000591945,ENST00000393892,ENST00000393888,ENST00000472031
ENSG00000173786:E005	ENSG00000173786	E005	385.843	0.000386206	15.5029	8.23785e-05	0.0447522	29.0867	27.6357	-0.169554	17	41966882	41966887	6	+	340	383	237	412	336	525	370	559	ENST00000592446,ENST00000587679,ENST00000591945,ENST00000393892,ENST00000393888,ENST00000441615,ENST00000472031
ENSG00000174282:E002	ENSG00000174282	E002	2156.77	0.000535144	15.2953	9.19442e-05	0.0468783	54.5344	55.4508	0.0729858	17	7459378	7463890	4513	-	2060	2199	2166	2830	2248	1601	2295	1945	ENST00000380599,ENST00000311403
ENSG00000174579:E001	ENSG00000174579	E001	229.779	0.00222253	16.1048	5.99328e-05	0.0364841	21.5187	23.7658	0.313953	3	136148917	136150626	1710	-	335	235	214	221	190	351	230	123	ENST00000309993
ENSG00000175445:E007	ENSG00000175445	E007	367.868	0.00196882	16.5176	4.82015e-05	0.0325258	25.6364	29.1211	0.418618	8	19939288	19939371	84	+	777	253	588	190	194	361	285	289	ENST00000524029,ENST00000522701,ENST00000650287,ENST00000521994,ENST00000519773
ENSG00000176102:E005	ENSG00000176102	E005	69.6549	0.00226005	17.4464	2.95524e-05	0.0238497	11.6258	13.8953	0.530321	11	33085713	33085773	61	-	104	76	59	107	50	69	52	55	ENST00000323959,ENST00000528865,ENST00000524827
ENSG00000176102:E030	ENSG00000176102	E030	36.9611	0.0089174	16.7239	4.32329e-05	0.0309293	10.7887	7.83328	-0.938708	11	33141763	33141884	122	-	28	26	24	29	48	49	53	43	ENST00000431742
ENSG00000176485:E002	ENSG00000176485	E002	394.539	0.00145873	15.8301	6.92924e-05	0.0397005	26.9474	29.6861	0.320569	11	63574474	63574849	376	-	642	306	661	361	205	430	497	99	ENST00000323646,ENST00000639271,ENST00000415826
ENSG00000176485:E011	ENSG00000176485	E011	568.867	0.000367359	15.4186	8.61351e-05	0.0456521	34.3664	32.6058	-0.182774	11	63614000	63614068	69	-	818	338	886	435	362	742	916	144	ENST00000323646,ENST00000415826,ENST00000394613
ENSG00000176485:E012	ENSG00000176485	E012	433.717	0.000452312	27.2514	1.78645e-07	0.000681893	31.1724	28.6407	-0.284578	11	63614069	63614158	90	-	591	247	678	312	293	600	727	94	ENST00000323646,ENST00000394613
ENSG00000177380:E052	ENSG00000177380	E052	82.5374	0.00456913	15.3322	9.01643e-05	0.0465074	15.1213	12.2166	-0.637108	19	49150355	49151021	667	+	49	51	69	48	47	219	124	92	ENST00000602351,ENST00000334186,ENST00000602783,ENST00000602897,ENST00000602848
ENSG00000177728+ENSG00000284595:E019	ENSG00000177728+ENSG00000284595	E019	132.552	0.00106885	18.5468	1.65787e-05	0.016431	18.5903	16.1336	-0.432081	17	75485871	75485898	28	+	63	124	70	175	142	192	138	185	ENST00000581085,ENST00000314256,ENST00000582186,ENST00000585105,ENST00000579707,ENST00000375248,ENST00000582455,ENST00000577380,ENST00000584383,ENST00000581519
ENSG00000177728+ENSG00000284595:E020	ENSG00000177728+ENSG00000284595	E020	174.59	0.000690409	27.9389	1.25209e-07	0.000505237	21.1721	18.3525	-0.442489	17	75485899	75485998	100	+	77	182	87	221	177	255	178	259	ENST00000581085,ENST00000314256,ENST00000582186,ENST00000585105,ENST00000579707,ENST00000375248,ENST00000577380,ENST00000584383,ENST00000581519
ENSG00000177728+ENSG00000284595:E022	ENSG00000177728+ENSG00000284595	E022	183.542	0.00340017	16.0833	6.06155e-05	0.0365063	21.6132	18.8398	-0.426556	17	75486290	75486331	42	+	64	204	94	241	203	260	181	259	ENST00000581085,ENST00000314256,ENST00000582186,ENST00000585105,ENST00000579707,ENST00000375248,ENST00000577380,ENST00000584383,ENST00000581519
ENSG00000178104:E086	ENSG00000178104	E086	170.355	0.00384204	32.6086	1.12714e-08	8.60468e-05	21.8297	17.4787	-0.687601	1	148981398	148981746	349	+	167	195	155	204	198	114	192	143	ENST00000529945,ENST00000479408
ENSG00000178104:E087	ENSG00000178104	E087	516.441	0.0117827	16.4165	5.08407e-05	0.0333189	35.1467	29.3765	-0.615687	1	148981747	148986477	4731	+	447	638	484	693	587	370	455	472	ENST00000529945
ENSG00000178104:E134	ENSG00000178104	E134	29.2969	0.00597796	15.3593	8.8882e-05	0.046125	6.83001	8.73764	0.718836	1	149029787	149029925	139	+	56	33	45	38	26	0	26	7	ENST00000618462,ENST00000525630,ENST00000369356,ENST00000530062,ENST00000524974,ENST00000533768,ENST00000369354,ENST00000585156
ENSG00000178104:E142	ENSG00000178104	E142	28.2927	0.00671804	16.8735	3.99551e-05	0.0294666	6.53887	8.66317	0.82054	1	149032000	149032049	50	+	55	38	43	33	24	0	22	8	ENST00000618462,ENST00000524974,ENST00000369356,ENST00000530062,ENST00000464924,ENST00000525630,ENST00000460027,ENST00000369354,ENST00000526182,ENST00000585156
ENSG00000178104:E144	ENSG00000178104	E144	39.302	0.0122976	21.4421	3.64666e-06	0.00609488	7.52403	10.262	0.908789	1	149032145	149032302	158	+	76	34	69	58	34	1	27	9	ENST00000618462,ENST00000524974,ENST00000369356,ENST00000369354,ENST00000464924,ENST00000530062,ENST00000585156
ENSG00000178104:E145	ENSG00000178104	E145	46.1488	0.0158443	22.3044	2.32675e-06	0.00429552	8.14217	11.1361	0.919295	1	149032303	149032497	195	+	86	42	84	67	38	2	35	8	ENST00000618462,ENST00000524974,ENST00000369356,ENST00000369354,ENST00000464924,ENST00000585156
ENSG00000178104:E146	ENSG00000178104	E146	49.9424	0.00432957	25.6045	4.19064e-07	0.00125924	8.78604	11.3741	0.759195	1	149032498	149032955	458	+	88	56	82	68	47	3	35	13	ENST00000618462,ENST00000524974,ENST00000369354,ENST00000369356,ENST00000585156
ENSG00000178105:E007	ENSG00000178105	E007	73.0335	0.00280525	16.1317	5.90875e-05	0.0363613	14.0209	12.3577	-0.376292	11	108677085	108677243	159	+	93	51	50	77	54	116	80	84	ENST00000322536,ENST00000526794,ENST00000648124
ENSG00000178105:E008	ENSG00000178105	E008	69.5294	0.00197562	15.5312	8.1153e-05	0.0443375	13.6738	12.1726	-0.346115	11	108678315	108678435	121	+	97	55	36	75	51	110	81	75	ENST00000322536,ENST00000526794,ENST00000648124
ENSG00000178209:E041	ENSG00000178209	E041	23.3175	0.0150751	19.5375	9.86415e-06	0.0120823	6.06367	8.49623	0.982956	8	143939350	143939590	241	-	36	19	38	27	30	2	28	2	ENST00000345136
ENSG00000178927:E061	ENSG00000178927	E061	33.5511	0.00395603	16.7659	4.22854e-05	0.0307603	7.70124	10.1761	0.816131	17	82449901	82449956	56	-	42	37	37	44	27	17	45	22	ENST00000583242,ENST00000583359,ENST00000584791,ENST00000585115,ENST00000585044,ENST00000582456
ENSG00000179218:E008	ENSG00000179218	E008	4415.79	0.000179358	15.7857	7.09368e-05	0.0403155	69.3513	68.3691	-0.072918	19	12940053	12940147	95	+	4616	4314	3302	6159	3174	6185	5613	3417	ENST00000316448,ENST00000588454,ENST00000590325,ENST00000587486
ENSG00000179632:E012	ENSG00000179632	E012	116.638	0.00529119	23.1133	1.52734e-06	0.00312617	14.7645	18.4134	0.670098	8	144106465	144106554	90	+	143	127	77	165	96	158	102	99	ENST00000534585,ENST00000527058
ENSG00000179915:E042	ENSG00000179915	E042	7.14106	0.0279149	32.5025	1.19037e-08	8.81774e-05	0.0144062	6.55801	17.6726	2	50022692	50024113	1422	-	0	23	0	40	0	0	0	0	ENST00000637889
ENSG00000180370:E014	ENSG00000180370	E014	492.101	0.00082382	15.9085	6.64804e-05	0.0389364	32.6847	30.5936	-0.225745	3	196818057	196818156	100	+	549	510	299	523	420	730	446	584	ENST00000327134,ENST00000426668
ENSG00000180370:E015	ENSG00000180370	E015	490.85	0.000478875	16.5213	4.81068e-05	0.0325258	32.5111	30.6583	-0.200242	3	196820371	196820567	197	+	581	482	306	519	460	715	426	550	ENST00000327134,ENST00000426668
ENSG00000180537:E005	ENSG00000180537	E005	20.6324	0.0122114	15.5262	8.13691e-05	0.0443697	8.2681	5.76534	-1.04991	6	13924955	13925023	69	+	8	14	8	25	17	53	20	30	ENST00000544682,ENST00000488300,ENST00000471906,ENST00000420478
ENSG00000181381:E031	ENSG00000181381	E031	22.8124	0.00505084	15.2501	9.41715e-05	0.0474572	8.51613	6.31061	-0.873784	4	168416682	168416797	116	-	14	20	10	27	30	34	30	23	ENST00000505890,ENST00000505863,ENST00000511577,ENST00000260184,ENST00000504793
ENSG00000181666:E017	ENSG00000181666	E017	31.4373	0.00514633	15.861	6.81706e-05	0.0392833	7.37266	9.87399	0.85469	19	37328579	37329105	527	+	26	39	42	38	28	22	23	32	ENST00000589218
ENSG00000181666:E024	ENSG00000181666	E024	12.6833	0.008932	15.6241	7.72648e-05	0.0429611	6.39857	4.04051	-1.33317	19	37334671	37334677	7	+	5	5	4	10	20	21	17	21	ENST00000591417,ENST00000591391,ENST00000585623,ENST00000592768,ENST00000590386,ENST00000589392,ENST00000392153,ENST00000587437,ENST00000592168
ENSG00000181744:E015	ENSG00000181744	E015	286.953	0.00356688	23.8809	1.02483e-06	0.00240097	21.5412	25.6917	0.561033	3	143990600	143992367	1768	+	281	53	187	36	40	1451	463	100	ENST00000441925,ENST00000315691
ENSG00000182718:E051	ENSG00000182718	E051	72.0275	0.0116348	28.804	8.00855e-08	0.000396859	15.8274	10.7232	-1.16029	15	60396280	60396372	93	-	113	52	64	60	82	74	121	22	ENST00000560468,ENST00000557986,ENST00000560495,ENST00000559370,ENST00000561445,ENST00000559467,ENST00000560936,ENST00000558169,ENST00000559956,ENST00000557906
ENSG00000182718:E052	ENSG00000182718	E052	66.2448	0.0135496	27.1262	1.90593e-07	0.0007178	15.265	10.2541	-1.1829	15	60396373	60396427	55	-	108	49	55	52	78	70	108	21	ENST00000560468,ENST00000557986,ENST00000560495,ENST00000559370,ENST00000561445,ENST00000559467,ENST00000560936,ENST00000558169,ENST00000558558,ENST00000559956,ENST00000557906
ENSG00000182718:E062	ENSG00000182718	E062	41.9484	0.0862795	16.7501	4.26396e-05	0.0307603	13.6207	7.14231	-1.89939	15	60397985	60397985	1	-	28	14	36	48	41	111	42	33	ENST00000560468,ENST00000421017,ENST00000558558,ENST00000396024,ENST00000560495,ENST00000558169,ENST00000559370,ENST00000560546,ENST00000560466,ENST00000558985,ENST00000561445,ENST00000332680,ENST00000559113,ENST00000560936,ENST00000558132,ENST00000561022,ENST00000559725,ENST00000557937,ENST00000559559,ENST00000451270,ENST00000557906
ENSG00000182718:E063	ENSG00000182718	E063	36.9931	0.0890182	17.4875	2.89205e-05	0.0236095	13.0193	6.53596	-2.02298	15	60397986	60397986	1	-	20	14	28	44	40	104	37	26	ENST00000560468,ENST00000421017,ENST00000558558,ENST00000396024,ENST00000560495,ENST00000558169,ENST00000559370,ENST00000560546,ENST00000560466,ENST00000558985,ENST00000561445,ENST00000559113,ENST00000560936,ENST00000558132,ENST00000561022,ENST00000559725,ENST00000557937,ENST00000559559,ENST00000451270,ENST00000557906
ENSG00000182718:E064	ENSG00000182718	E064	32.8981	0.06217	25.5171	4.38471e-07	0.00130369	12.4637	6.03632	-2.12446	15	60397987	60397988	2	-	18	14	20	39	37	92	34	25	ENST00000559725,ENST00000558169,ENST00000560495,ENST00000558985,ENST00000559559
ENSG00000182718:E065	ENSG00000182718	E065	31.1636	0.071591	24.5533	7.22838e-07	0.00187224	12.2625	5.75732	-2.2136	15	60397989	60398001	13	-	16	12	17	38	36	91	30	25	ENST00000559725,ENST00000558985
ENSG00000182718:E066	ENSG00000182718	E066	10.397	0.0684218	25.7019	3.98433e-07	0.00123672	7.46486	3.03389	-2.61063	15	60398002	60398033	32	-	3	6	3	11	16	29	12	8	ENST00000558985
ENSG00000182944:E034	ENSG00000182944	E034	575.787	0.000380075	15.1697	9.82653e-05	0.0484571	34.6848	32.8549	-0.188893	22	29288756	29288786	31	+	466	582	431	555	439	1041	695	586	ENST00000483415,ENST00000333395,ENST00000479135,ENST00000332035,ENST00000406548,ENST00000397938,ENST00000414183
ENSG00000183426+ENSG00000183458:E027	ENSG00000183426+ENSG00000183458	E027	119.171	0.00149732	19.4713	1.02124e-05	0.0121507	15.4563	17.7813	0.425297	16	14929251	14929421	171	+	109	103	125	136	111	125	181	81	ENST00000534164,ENST00000472413,ENST00000541836
ENSG00000183426+ENSG00000183458:E028	ENSG00000183426+ENSG00000183458	E028	101.149	0.00144345	19.8841	8.22827e-06	0.01076	14.1798	16.5391	0.46378	16	14929422	14930031	610	+	89	86	111	120	92	100	151	73	ENST00000534164,ENST00000472413
ENSG00000183696:E006	ENSG00000183696	E006	87.209	0.0207863	15.6769	7.51367e-05	0.0422172	16.4563	12.282	-0.876811	7	48089212	48089226	15	+	91	87	108	99	43	49	98	123	ENST00000331803
ENSG00000184470:E022	ENSG00000184470	E022	17.8349	0.039102	15.8991	6.68103e-05	0.0389364	4.55457	8.02644	1.64685	22	19881155	19881164	10	-	33	28	16	35	10	5	11	8	ENST00000462330,ENST00000485358,ENST00000495655
ENSG00000184640:E011	ENSG00000184640	E011	62.6188	0.0985479	16.6853	4.41206e-05	0.0310008	8.59723	15.1313	1.67345	17	77307141	77307197	57	+	155	40	114	56	18	12	100	6	ENST00000587237,ENST00000449803,ENST00000591833,ENST00000590576,ENST00000427177,ENST00000431235
ENSG00000184787:E025	ENSG00000184787	E025	139.089	0.0010767	17.3024	3.18777e-05	0.0250496	18.4638	16.8788	-0.274141	21	44801706	44801744	39	-	109	104	117	105	145	235	190	137	ENST00000497630,ENST00000478200,ENST00000496395,ENST00000330942,ENST00000345496,ENST00000497664,ENST00000490091,ENST00000490450,ENST00000477954,ENST00000491513,ENST00000462569
ENSG00000185437+ENSG00000285815+ENSG00000182093:E087	ENSG00000185437+ENSG00000285815+ENSG00000182093	E087	46.0726	0.0251997	15.5027	8.23873e-05	0.0447522	8.52281	12.3439	1.09056	21	39515322	39515355	34	+	62	58	50	62	57	29	27	23	ENST00000380634,ENST00000380637,ENST00000447939,ENST00000452550,ENST00000647779,ENST00000333634
ENSG00000186230+ENSG00000268533+ENSG00000152433+ENSG00000268133+ENSG00000188785+ENSG00000186272+ENSG00000269533+ENSG00000256060:E021	ENSG00000186230+ENSG00000268533+ENSG00000152433+ENSG00000268133+ENSG00000188785+ENSG00000186272+ENSG00000269533+ENSG00000256060	E021	34.1145	0.00473407	16.0957	6.02204e-05	0.0365063	7.90575	10.169	0.737582	19	57389965	57389986	22	+	30	60	35	38	26	38	21	30	ENST00000336128,ENST00000366197,ENST00000602086,ENST00000597400,ENST00000596617,ENST00000596282,ENST00000598895
ENSG00000186470:E050	ENSG00000186470	E050	151.271	0.00088914	21.8189	2.99639e-06	0.00532301	17.5595	19.9248	0.388614	6	26375817	26376528	712	+	122	219	120	195	139	213	183	67	ENST00000396934,ENST00000508906,ENST00000377708
ENSG00000187498:E037	ENSG00000187498	E037	926.749	0.000979631	24.1212	9.04566e-07	0.00218379	41.432	38.1399	-0.306734	13	110186385	110186553	169	-	880	553	452	416	659	3040	1067	920	ENST00000649738,ENST00000375820
ENSG00000188153:E055	ENSG00000188153	E055	98.9304	0.00974847	15.9578	6.47703e-05	0.0384349	13.0024	16.2445	0.668136	X	108670228	108670236	9	+	157	100	150	141	60	26	112	45	ENST00000328300,ENST00000489230
ENSG00000188153:E057	ENSG00000188153	E057	113.557	0.011275	18.8695	1.39975e-05	0.0149763	13.7381	17.4497	0.721483	X	108674745	108674753	9	+	190	115	164	169	68	23	126	54	ENST00000510690,ENST00000328300,ENST00000489230
ENSG00000188916:E003	ENSG00000188916	E003	860.617	0.000735423	18.1098	2.08531e-05	0.019312	37.8213	35.5862	-0.218609	10	127136194	127138020	1827	-	350	371	229	423	374	5248	541	443	ENST00000522781,ENST00000614311,ENST00000424811
ENSG00000196510+ENSG00000111229+ENSG00000258210:E032	ENSG00000196510+ENSG00000111229+ENSG00000258210	E032	161.416	0.0065048	19.2091	1.17156e-05	0.013184	21.256	17.2815	-0.638694	12	110403527	110403664	138	-	160	157	135	153	135	261	169	161	ENST00000450008,ENST00000552170,ENST00000455511,ENST00000464697
ENSG00000197021:E012	ENSG00000197021	E012	22.1113	0.0117686	18.2131	1.97516e-05	0.0186589	5.6034	8.53465	1.2254	X	149937414	149937432	19	-	49	30	20	29	15	8	14	14	ENST00000370404
ENSG00000197451:E012	ENSG00000197451	E012	1285.19	0.000332032	19.3097	1.11139e-05	0.0127611	45.5692	47.0613	0.128093	5	178206867	178206890	24	+	1866	1357	1023	1085	844	2265	1161	1099	ENST00000355836,ENST00000506339,ENST00000506259,ENST00000515193,ENST00000358344,ENST00000514633,ENST00000504898
ENSG00000197586:E008	ENSG00000197586	E008	126.102	0.00115219	18.9508	1.34135e-05	0.0144909	18.465	15.9643	-0.443239	20	25195775	25195791	17	+	133	136	75	172	103	170	144	115	ENST00000417467,ENST00000433259,ENST00000376652,ENST00000439162,ENST00000354989,ENST00000433417,ENST00000360031,ENST00000427553
ENSG00000197586:E009	ENSG00000197586	E009	128.644	0.00114484	18.077	2.12146e-05	0.0195826	18.5961	16.141	-0.431655	20	25195792	25195792	1	+	139	138	78	173	105	171	146	118	ENST00000417467,ENST00000433259,ENST00000376652,ENST00000439162,ENST00000354989,ENST00000433417,ENST00000360031,ENST00000427553,ENST00000435520
ENSG00000197746:E016	ENSG00000197746	E016	2015.37	0.00740771	16.7826	4.19165e-05	0.0306729	50.575	57.1271	0.5265	10	71823888	71823896	9	-	2651	1986	2238	2196	2161	1509	1760	1609	ENST00000633965
ENSG00000197912:E187	ENSG00000197912	E187	227.843	0.00162787	20.0342	7.60682e-06	0.0103731	23.6482	21.0708	-0.363984	16	89557273	89557343	71	+	118	228	154	300	231	213	276	327	ENST00000646445,ENST00000646589,ENST00000646716,ENST00000645897,ENST00000646303,ENST00000644171,ENST00000645977,ENST00000642984,ENST00000642334,ENST00000644281,ENST00000646531,ENST00000645742,ENST00000646005,ENST00000569820,ENST00000646263,ENST00000644464,ENST00000643105,ENST00000647491,ENST00000647032,ENST00000645842,ENST00000643409,ENST00000646826,ENST00000645392,ENST00000644498,ENST00000642814…
ENSG00000198453:E041	ENSG00000198453	E041	37.9066	0.00377658	25.4281	4.59183e-07	0.00133576	7.72759	10.7183	0.959045	19	36996519	36997235	717	+	75	38	48	48	27	18	28	22	ENST00000444991,ENST00000433993,ENST00000455427,ENST00000591887,ENST00000617745
ENSG00000198938+ENSG00000228253+ENSG00000198899:E004	ENSG00000198938+ENSG00000228253+ENSG00000198899	E004	5191.73	0.00648357	17.3969	3.03313e-05	0.0243391	67.6437	74.105	0.476539	MT	9207	9207	1	+	10963	4603	6072	5746	3031	4239	5214	2434	ENST00000362079,ENST00000361899
ENSG00000198954:E011	ENSG00000198954	E011	310.348	0.000662098	17.1428	3.46727e-05	0.0266857	26.9339	24.8663	-0.25911	10	68989136	68989212	77	+	362	278	275	278	234	455	381	293	ENST00000638119,ENST00000637323,ENST00000626493,ENST00000637738,ENST00000625461,ENST00000635779,ENST00000637104,ENST00000637420,ENST00000361983,ENST00000636200,ENST00000637101
ENSG00000198954:E027	ENSG00000198954	E027	307.457	0.000645935	24.3799	7.90905e-07	0.00195964	24.2255	26.9973	0.350562	10	69010900	69011015	116	+	454	356	340	284	211	350	283	229	ENST00000638119,ENST00000627949,ENST00000637323,ENST00000481912,ENST00000637738,ENST00000637420,ENST00000635779,ENST00000637104,ENST00000361983,ENST00000636200,ENST00000637101
ENSG00000198954:E030	ENSG00000198954	E030	938.831	0.000549245	24.2949	8.26557e-07	0.00201267	39.646	42.174	0.23176	10	69015541	69016902	1362	+	1407	998	948	876	684	1107	917	735	ENST00000638119,ENST00000627949,ENST00000637323,ENST00000626493,ENST00000637738,ENST00000637420,ENST00000635779,ENST00000637104,ENST00000361983,ENST00000637101
ENSG00000201129+ENSG00000143569:E023	ENSG00000201129+ENSG00000143569	E023	414.586	0.000777252	16.6776	4.43004e-05	0.0310499	30.5034	28.2103	-0.261246	1	154243217	154243278	62	+	351	417	283	412	348	684	504	440	ENST00000428931,ENST00000343815,ENST00000412596,ENST00000271877,ENST00000466173,ENST00000361546,ENST00000613315,ENST00000368504,ENST00000437652
ENSG00000201965+ENSG00000060971:E017	ENSG00000201965+ENSG00000060971	E017	225.298	0.000858741	23.0383	1.58807e-06	0.00320405	21.002	23.5134	0.356004	3	38125826	38125881	56	-	320	209	253	314	133	239	255	129	ENST00000452171,ENST00000625927,ENST00000480865,ENST00000469559,ENST00000469600,ENST00000411549,ENST00000450296,ENST00000333167,ENST00000301810,ENST00000421218,ENST00000627515
ENSG00000203875+ENSG00000275072+ENSG00000220563:E083	ENSG00000203875+ENSG00000275072+ENSG00000220563	E083	236.387	0.00721308	16.7546	4.25397e-05	0.0307603	24.845	20.4934	-0.60865	6	85678206	85678402	197	-	100	273	101	276	377	359	154	282	ENST00000662245,ENST00000656441,ENST00000658383,ENST00000658742,ENST00000661011,ENST00000624128,ENST00000660580,ENST00000667693,ENST00000670094,ENST00000435947,ENST00000655847,ENST00000623901,ENST00000659276,ENST00000657339,ENST00000662914,ENST00000657398,ENST00000664449,ENST00000665041,ENST00000663073,ENST00000668100,ENST00000670327,ENST00000670410,ENST00000658077,ENST00000428833,ENST00000658584…
ENSG00000204463:E049	ENSG00000204463	E049	331.045	0.000597792	16.8862	3.96882e-05	0.0293464	25.6322	27.6878	0.251861	6	31647594	31647599	6	-	369	353	282	440	252	414	337	281	ENST00000456622,ENST00000211379,ENST00000435080,ENST00000434444,ENST00000428326,ENST00000452994,ENST00000362049,ENST00000439687,ENST00000375964,ENST00000451898,ENST00000375976,ENST00000437771
ENSG00000204574:E011	ENSG00000204574	E011	256.371	0.0012083	15.1961	9.69031e-05	0.0480197	22.5035	24.8123	0.311142	6	30578470	30578494	25	+	364	304	233	255	220	296	208	211	ENST00000326195,ENST00000441867,ENST00000376545,ENST00000542772,ENST00000468958
ENSG00000204580+ENSG00000284370:E007	ENSG00000204580+ENSG00000284370	E007	98.0995	0.00961597	16.3153	5.363e-05	0.0345019	16.4186	12.9954	-0.702042	6	30880987	30881034	48	+	22	95	33	102	106	188	45	213	ENST00000460944,ENST00000513749,ENST00000505534,ENST00000502955,ENST00000324771
ENSG00000204580+ENSG00000284370:E009	ENSG00000204580+ENSG00000284370	E009	234.374	0.0115852	20.7442	5.24904e-06	0.0079712	24.7061	19.5051	-0.743915	6	30881066	30881125	60	+	50	264	54	231	274	425	98	520	ENST00000503180,ENST00000513749,ENST00000508317,ENST00000502955,ENST00000460944,ENST00000505534,ENST00000324771
ENSG00000207406+ENSG00000277502+ENSG00000114942:E007	ENSG00000207406+ENSG00000277502+ENSG00000114942	E007	175.819	0.00540044	21.0222	4.53999e-06	0.00732781	21.783	18.1584	-0.564234	2	206159685	206159894	210	+	134	194	85	191	190	317	176	176	ENST00000460760
ENSG00000207406+ENSG00000277502+ENSG00000114942:E008	ENSG00000207406+ENSG00000277502+ENSG00000114942	E008	185.449	0.00410687	19.5489	9.80581e-06	0.0120823	22.0981	18.908	-0.485161	2	206159895	206159912	18	+	152	215	88	203	192	324	185	185	ENST00000460760,ENST00000392222
ENSG00000213366+ENSG00000134184+ENSG00000168765:E005	ENSG00000213366+ENSG00000134184+ENSG00000168765	E005	88.8367	0.0127148	15.1463	9.94937e-05	0.0486211	16.1697	13.0647	-0.639911	1	109656122	109656251	130	+	80	65	81	119	51	194	118	46	ENST00000369836,ENST00000464733,ENST00000479578,ENST00000461767,ENST00000326729
ENSG00000213366+ENSG00000134184+ENSG00000168765:E006	ENSG00000213366+ENSG00000134184+ENSG00000168765	E006	128.788	0.00930568	17.6757	2.61948e-05	0.0222192	18.9348	15.8976	-0.533139	1	109656252	109656335	84	+	146	83	116	174	68	250	175	76	ENST00000495742,ENST00000479578,ENST00000461767,ENST00000326729,ENST00000464733,ENST00000369836
ENSG00000213614+ENSG00000140488+ENSG00000273025+ENSG00000137817+ENSG00000260729:E097	ENSG00000213614+ENSG00000140488+ENSG00000273025+ENSG00000137817+ENSG00000260729	E097	89.6909	0.00151146	17.2282	3.31481e-05	0.0257934	12.8647	15.6581	0.58866	15	72340924	72343856	2933	-	94	91	134	99	81	47	102	63	ENST00000268097
ENSG00000213614+ENSG00000140488+ENSG00000273025+ENSG00000137817+ENSG00000260729:E100	ENSG00000213614+ENSG00000140488+ENSG00000273025+ENSG00000137817+ENSG00000260729	E100	35.2856	0.00326447	17.5712	2.76747e-05	0.0230379	7.657	10.3569	0.88478	15	72343908	72343925	18	-	41	33	64	40	26	20	42	14	ENST00000567411,ENST00000565873,ENST00000564677,ENST00000268097
ENSG00000213906+ENSG00000196943+ENSG00000213903:E026	ENSG00000213906+ENSG00000196943+ENSG00000213903	E026	25.4093	0.0161611	17.8972	2.33165e-05	0.0208417	5.767	9.15462	1.34719	14	24309125	24310139	1015	+	28	23	65	26	9	11	19	16	ENST00000528054
ENSG00000215440+ENSG00000124222+ENSG00000254995:E064	ENSG00000215440+ENSG00000124222+ENSG00000254995	E064	111.378	0.00153211	41.2901	1.31234e-10	1.68493e-06	14.2672	17.9566	0.695896	20	58694422	58694592	171	+	93	146	124	169	75	121	122	66	ENST00000527587,ENST00000533788,ENST00000356091,ENST00000525817,ENST00000525967,ENST00000530122,ENST00000529976
ENSG00000215440+ENSG00000124222+ENSG00000254995:E065	ENSG00000215440+ENSG00000124222+ENSG00000254995	E065	90.919	0.00141973	52.8871	3.53287e-13	9.97895e-09	12.5232	16.5927	0.84411	20	58698684	58698773	90	+	80	121	112	137	69	95	85	44	ENST00000527587,ENST00000533788,ENST00000356091,ENST00000525817,ENST00000525967,ENST00000530122,ENST00000529976
ENSG00000215440+ENSG00000124222+ENSG00000254995:E066	ENSG00000215440+ENSG00000124222+ENSG00000254995	E066	95.9685	0.00134044	41.0111	1.5137e-10	1.85895e-06	13.1714	16.7481	0.722269	20	58699197	58699278	82	+	76	129	113	141	77	100	96	52	ENST00000527587,ENST00000533788,ENST00000356091,ENST00000525817,ENST00000525967,ENST00000530122,ENST00000529976
ENSG00000229896+ENSG00000095951:E022	ENSG00000229896+ENSG00000095951	E022	293.727	0.000793019	17.8575	2.3808e-05	0.0210772	24.1827	25.8412	0.213631	6	12120223	12125745	5523	+	679	144	375	220	191	362	324	103	ENST00000379388,ENST00000627968,ENST00000541134
ENSG00000231925:E020	ENSG00000231925	E020	532.379	0.000797028	21.272	3.98515e-06	0.00654446	33.7149	31.5201	-0.231982	6	33313297	33313477	181	-	535	528	528	659	468	480	791	354	ENST00000456592,ENST00000467025,ENST00000426633,ENST00000475304,ENST00000434618,ENST00000480730,ENST00000437116,ENST00000476333
ENSG00000232677:E029	ENSG00000232677	E029	300.716	0.00204538	26.8524	2.19597e-07	0.000800276	23.6008	27.2271	0.461746	19	36324926	36325764	839	-	501	341	269	305	196	334	242	274	ENST00000666458,ENST00000662398,ENST00000668768,ENST00000651681,ENST00000667829,ENST00000591372,ENST00000667789,ENST00000656137,ENST00000658991,ENST00000658301
ENSG00000233379+ENSG00000136160:E003	ENSG00000233379+ENSG00000136160	E003	210.524	0.000975909	25.4103	4.63445e-07	0.00133576	19.951	22.0204	0.308183	13	77895526	77896407	882	-	4	434	38	162	491	66	51	376	ENST00000377211,ENST00000646948,ENST00000646605,ENST00000646607
ENSG00000234745+ENSG00000204525:E051	ENSG00000234745+ENSG00000204525	E051	3300.23	0.000752957	17.8112	2.43949e-05	0.0213171	61.4131	62.9653	0.118508	6	31355522	31355592	71	-	5131	3399	5354	2773	2667	1683	4809	521	ENST00000639848,ENST00000434333,ENST00000412585,ENST00000474381,ENST00000498007,ENST00000463574
ENSG00000235437:E052	ENSG00000235437	E052	110.954	0.00169309	21.4583	3.61605e-06	0.00607971	14.7551	17.479	0.51265	X	63428006	63428981	976	-	89	132	115	139	75	120	147	93	ENST00000609143,ENST00000609401,ENST00000662156,ENST00000670242,ENST00000671033,ENST00000608623,ENST00000656972
ENSG00000240527+ENSG00000138185+ENSG00000270099+ENSG00000188649:E039	ENSG00000240527+ENSG00000138185+ENSG00000270099+ENSG00000188649	E039	99.0231	0.00424669	23.228	1.43886e-06	0.00301052	16.4441	13.9631	-0.4924	10	95866754	95869695	2942	+	70	116	52	77	83	232	117	91	ENST00000453258,ENST00000371205
ENSG00000240758+ENSG00000272601+ENSG00000135245+ENSG00000273184+ENSG00000165055:E011	ENSG00000240758+ENSG00000272601+ENSG00000135245+ENSG00000273184+ENSG00000165055	E011	56.1433	0.00433805	17.1099	3.5278e-05	0.0268588	12.7713	10.2242	-0.657797	7	128457847	128457853	7	+	35	55	29	61	50	79	55	96	ENST00000435296,ENST00000257696,ENST00000481454
ENSG00000241468+ENSG00000248919+ENSG00000106246:E009	ENSG00000241468+ENSG00000248919+ENSG00000106246	E009	77.3541	0.00260638	18.8874	1.38668e-05	0.0148929	14.8067	12.289	-0.556354	7	99433278	99433379	102	-	76	79	56	77	79	112	81	75	ENST00000413834,ENST00000485746,ENST00000292478
ENSG00000241468+ENSG00000248919+ENSG00000106246:E014	ENSG00000241468+ENSG00000248919+ENSG00000106246	E014	63.5373	0.00205179	16.458	4.9739e-05	0.0328335	13.5345	11.2452	-0.550133	7	99435020	99435030	11	-	51	70	50	69	42	113	64	70	ENST00000419981,ENST00000413834,ENST00000292478,ENST00000430982,ENST00000430029
ENSG00000241468+ENSG00000248919+ENSG00000106246:E015	ENSG00000241468+ENSG00000248919+ENSG00000106246	E015	95.3211	0.00499213	15.4326	8.55011e-05	0.0455366	16.3405	13.6587	-0.539142	7	99435031	99435177	147	-	89	104	84	80	77	154	107	91	ENST00000437572,ENST00000430982,ENST00000413834,ENST00000292478,ENST00000430029,ENST00000419981
ENSG00000241697+ENSG00000251349+ENSG00000066697:E018	ENSG00000241697+ENSG00000251349+ENSG00000066697	E018	51.1449	0.00389948	53.2799	2.89253e-13	9.07806e-09	13.1812	8.86091	-1.17189	9	100473149	100473740	592	+	25	55	19	53	66	74	38	86	ENST00000374879
ENSG00000241697+ENSG00000251349+ENSG00000066697:E023	ENSG00000241697+ENSG00000251349+ENSG00000066697	E023	142.494	0.00229121	15.4078	8.66301e-05	0.0456521	19.2653	16.9581	-0.390686	9	100547744	100547892	149	+	144	186	76	174	129	156	105	195	ENST00000374879,ENST00000502978
ENSG00000243364+ENSG00000251246+ENSG00000143590:E009	ENSG00000243364+ENSG00000251246+ENSG00000143590	E009	75.9412	0.00177217	16.7479	4.26893e-05	0.0307603	12.2214	14.432	0.495769	1	155069019	155069538	520	+	68	67	73	79	67	88	61	109	ENST00000368409,ENST00000359751,ENST00000427683
ENSG00000243364+ENSG00000251246+ENSG00000143590:E011	ENSG00000243364+ENSG00000251246+ENSG00000143590	E011	10.0526	0.0163431	18.1381	2.05448e-05	0.0192793	5.71096	2.87908	-1.98292	1	155078837	155079069	233	+	2	5	3	1	13	17	9	30	ENST00000368408
ENSG00000244274+ENSG00000204070+ENSG00000254806:E009	ENSG00000244274+ENSG00000204070+ENSG00000254806	E009	64.1806	0.00834168	22.4721	2.13214e-06	0.0040419	10.5771	14.0475	0.842026	20	45363230	45363315	86	+	115	98	42	66	54	59	45	47	ENST00000372727,ENST00000475242,ENST00000243918,ENST00000457307,ENST00000461890,ENST00000419593,ENST00000414310,ENST00000426004
ENSG00000244462+ENSG00000272897+ENSG00000214078+ENSG00000244005:E066	ENSG00000244462+ENSG00000272897+ENSG00000214078+ENSG00000244005	E066	486.184	0.000315718	37.9796	7.14886e-10	7.76642e-06	32.7858	29.9425	-0.308914	20	35664802	35664837	36	-	426	399	364	444	380	857	650	519	ENST00000420363,ENST00000430570,ENST00000439669,ENST00000437100,ENST00000440240,ENST00000434795,ENST00000458038,ENST00000483359,ENST00000401607,ENST00000374114,ENST00000414711,ENST00000412056,ENST00000437340,ENST00000397442,ENST00000397443,ENST00000359646,ENST00000424458,ENST00000414664,ENST00000416778,ENST00000374104,ENST00000475146,ENST00000352393
ENSG00000244462+ENSG00000272897+ENSG00000214078+ENSG00000244005:E067	ENSG00000244462+ENSG00000272897+ENSG00000214078+ENSG00000244005	E067	399.038	0.000355382	30.0688	4.16989e-08	0.000245381	30.135	27.5146	-0.302647	20	35664838	35664861	24	-	351	339	296	358	309	706	522	434	ENST00000434795,ENST00000437340,ENST00000420363,ENST00000397442,ENST00000397443,ENST00000414664,ENST00000430570,ENST00000437100,ENST00000416778,ENST00000352393,ENST00000412056,ENST00000359646,ENST00000458038,ENST00000374104,ENST00000401607,ENST00000439669,ENST00000374114,ENST00000483359,ENST00000475146,ENST00000440240,ENST00000424458
ENSG00000244462+ENSG00000272897+ENSG00000214078+ENSG00000244005:E068	ENSG00000244462+ENSG00000272897+ENSG00000214078+ENSG00000244005	E068	302.733	0.000552266	17.8314	2.41368e-05	0.0212388	26.5982	24.4684	-0.269931	20	35664862	35664863	2	-	270	275	226	261	240	525	394	321	ENST00000434795,ENST00000437340,ENST00000420363,ENST00000397442,ENST00000397443,ENST00000414664,ENST00000430570,ENST00000437100,ENST00000416778,ENST00000352393,ENST00000412056,ENST00000359646,ENST00000458038,ENST00000374104,ENST00000401607,ENST00000439669,ENST00000374114,ENST00000475146,ENST00000440240,ENST00000424458
ENSG00000244462+ENSG00000272897+ENSG00000214078+ENSG00000244005:E069	ENSG00000244462+ENSG00000272897+ENSG00000214078+ENSG00000244005	E069	300.46	0.000605682	17.7361	2.5376e-05	0.0217249	26.5225	24.3727	-0.273196	20	35664864	35664875	12	-	267	275	224	257	238	523	394	316	ENST00000434795,ENST00000437340,ENST00000420363,ENST00000397442,ENST00000397443,ENST00000414664,ENST00000430570,ENST00000437100,ENST00000439669,ENST00000352393,ENST00000412056,ENST00000359646,ENST00000458038,ENST00000374104,ENST00000401607,ENST00000374114,ENST00000475146,ENST00000440240,ENST00000424458
ENSG00000244462+ENSG00000272897+ENSG00000214078+ENSG00000244005:E109	ENSG00000244462+ENSG00000272897+ENSG00000214078+ENSG00000244005	E109	76.8732	0.00915495	19.5848	9.62305e-06	0.0120724	11.5879	15.3706	0.842882	20	35690413	35690470	58	-	117	90	66	109	52	77	75	48	ENST00000374085,ENST00000397425,ENST00000456462,ENST00000440385,ENST00000413203,ENST00000374092
ENSG00000244462+ENSG00000272897+ENSG00000214078+ENSG00000244005:E110	ENSG00000244462+ENSG00000272897+ENSG00000214078+ENSG00000244005	E110	82.1078	0.00692192	29.3165	6.14694e-08	0.000327597	11.718	16.0376	0.938097	20	35690471	35690525	55	-	134	93	82	107	59	87	69	43	ENST00000374085,ENST00000397425,ENST00000456462,ENST00000440385,ENST00000413203,ENST00000419569,ENST00000374092
ENSG00000244462+ENSG00000272897+ENSG00000214078+ENSG00000244005:E111	ENSG00000244462+ENSG00000272897+ENSG00000214078+ENSG00000244005	E111	73.5053	0.00229983	45.4358	1.57729e-11	2.97014e-07	11.016	15.266	0.971867	20	35690526	35690565	40	-	125	81	79	90	46	73	66	42	ENST00000421540,ENST00000374085,ENST00000397425,ENST00000456462,ENST00000440385,ENST00000413203,ENST00000419569,ENST00000374092
ENSG00000244462+ENSG00000272897+ENSG00000214078+ENSG00000244005:E115	ENSG00000244462+ENSG00000272897+ENSG00000214078+ENSG00000244005	E115	71.5294	0.00496846	33.6921	6.45618e-09	5.36356e-05	10.886	15.0757	0.969142	20	35696377	35696460	84	-	129	81	75	80	42	70	72	38	ENST00000421540,ENST00000374085,ENST00000397425,ENST00000541387,ENST00000374092,ENST00000456462,ENST00000440385,ENST00000413203,ENST00000419569,ENST00000306750
ENSG00000244462+ENSG00000272897+ENSG00000214078+ENSG00000244005:E116	ENSG00000244462+ENSG00000272897+ENSG00000214078+ENSG00000244005	E116	62.1309	0.00272984	33.2381	8.15358e-09	6.58017e-05	10.3247	13.9713	0.896874	20	35697684	35697800	117	-	101	72	63	76	40	68	57	34	ENST00000421540,ENST00000374085,ENST00000397425,ENST00000541387,ENST00000374092,ENST00000456462,ENST00000440385,ENST00000413203,ENST00000419569,ENST00000306750
ENSG00000248710+ENSG00000068885+ENSG00000213186:E081	ENSG00000248710+ENSG00000068885+ENSG00000213186	E081	214.251	0.0213428	21.3633	3.79967e-06	0.00631327	18.303	24.8411	0.957281	3	160435893	160438231	2339	-	206	385	202	361	175	116	205	100	ENST00000309784
ENSG00000248710+ENSG00000068885+ENSG00000213186:E082	ENSG00000248710+ENSG00000068885+ENSG00000213186	E082	47.0294	0.0125394	55.4061	9.80324e-14	5.53804e-09	7.25679	13.0784	1.73188	3	160438232	160438650	419	-	51	106	56	79	31	20	23	16	ENST00000543469,ENST00000309784,ENST00000483754
ENSG00000248710+ENSG00000068885+ENSG00000213186:E083	ENSG00000248710+ENSG00000068885+ENSG00000213186	E083	24.1873	0.0558392	15.5566	8.00733e-05	0.0439834	5.46222	9.31664	1.55623	3	160438651	160438718	68	-	34	54	21	38	22	10	12	6	ENST00000543469,ENST00000309784,ENST00000483754,ENST00000479460
ENSG00000248710+ENSG00000068885+ENSG00000213186:E085	ENSG00000248710+ENSG00000068885+ENSG00000213186	E085	23.7239	0.0252756	18.3795	1.80995e-05	0.0175082	5.5951	9.11126	1.42112	3	160438731	160438840	110	-	23	55	22	40	20	12	9	12	ENST00000471396,ENST00000543469,ENST00000309784,ENST00000479460,ENST00000483754,ENST00000496222
ENSG00000248710+ENSG00000068885+ENSG00000213186:E087	ENSG00000248710+ENSG00000068885+ENSG00000213186	E087	30.745	0.00444709	17.5848	2.74771e-05	0.0230306	7.19756	9.78584	0.898395	3	160438849	160439000	152	-	29	53	29	50	25	17	26	21	ENST00000471396,ENST00000543469,ENST00000471155,ENST00000483754,ENST00000479460,ENST00000494486,ENST00000309784,ENST00000496222
ENSG00000248710+ENSG00000068885+ENSG00000213186:E088	ENSG00000248710+ENSG00000068885+ENSG00000213186	E088	30.4188	0.00619567	25.2704	4.98296e-07	0.00139355	6.74649	9.97273	1.14245	3	160439001	160439186	186	-	24	54	39	50	20	13	23	22	ENST00000471396,ENST00000543469,ENST00000471155,ENST00000309784,ENST00000494486,ENST00000468542,ENST00000496222,ENST00000483754,ENST00000479460
ENSG00000248710+ENSG00000068885+ENSG00000213186:E090	ENSG00000248710+ENSG00000068885+ENSG00000213186	E090	16.0694	0.0372248	20.4998	5.96381e-06	0.00881958	4.07424	7.80701	1.88862	3	160448726	160448795	70	-	12	40	20	30	8	2	9	9	ENST00000543469,ENST00000471155,ENST00000483754,ENST00000479460,ENST00000494486,ENST00000309784,ENST00000496222
ENSG00000249773+ENSG00000178665+ENSG00000239789+ENSG00000146729:E034	ENSG00000249773+ENSG00000178665+ENSG00000239789+ENSG00000146729	E034	110.894	0.00158088	15.8578	6.82862e-05	0.0392833	17.2799	14.9603	-0.436215	7	55964595	55964605	11	+	132	98	80	121	94	151	123	114	ENST00000446778,ENST00000322090,ENST00000470036
ENSG00000249915+ENSG00000286169+ENSG00000286001+ENSG00000063438+ENSG00000073578:E078	ENSG00000249915+ENSG00000286169+ENSG00000286001+ENSG00000063438+ENSG00000073578	E078	367.399	0.00341763	20.9165	4.79736e-06	0.00759737	29.6789	26.0327	-0.43234	5	304177	304183	7	+	404	308	346	391	349	432	379	373	ENST00000651543,ENST00000614778,ENST00000316418,ENST00000505221,ENST00000506909,ENST00000505113,ENST00000628729,ENST00000505526,ENST00000507473,ENST00000264933,ENST00000507528,ENST00000513582
ENSG00000249915+ENSG00000286169+ENSG00000286001+ENSG00000063438+ENSG00000073578:E079	ENSG00000249915+ENSG00000286169+ENSG00000286001+ENSG00000063438+ENSG00000073578	E079	426.797	0.00286804	27.068	1.9642e-07	0.000730009	31.7529	27.731	-0.454262	5	304184	304221	38	+	457	364	385	469	393	521	438	447	ENST00000651543,ENST00000614778,ENST00000316418,ENST00000505221,ENST00000507528,ENST00000506909,ENST00000505113,ENST00000628729,ENST00000505526,ENST00000507473,ENST00000264933,ENST00000512529,ENST00000513582
ENSG00000249915+ENSG00000286169+ENSG00000286001+ENSG00000063438+ENSG00000073578:E081	ENSG00000249915+ENSG00000286169+ENSG00000286001+ENSG00000063438+ENSG00000073578	E081	483.459	0.00278303	26.1528	3.15443e-07	0.0010446	33.4226	29.39	-0.437968	5	306602	306680	79	+	553	443	401	522	379	621	510	533	ENST00000651543,ENST00000614778,ENST00000507528,ENST00000513582,ENST00000264933,ENST00000505526,ENST00000628729
ENSG00000249915+ENSG00000286169+ENSG00000286001+ENSG00000063438+ENSG00000073578:E082	ENSG00000249915+ENSG00000286169+ENSG00000286001+ENSG00000063438+ENSG00000073578	E082	472.604	0.000906122	66.5555	3.40184e-16	9.60883e-11	33.4034	28.8333	-0.499769	5	306681	306754	74	+	482	440	372	545	380	624	501	536	ENST00000651543,ENST00000614778,ENST00000511482,ENST00000507528,ENST00000513582,ENST00000264933,ENST00000505526,ENST00000628729
ENSG00000249915+ENSG00000286169+ENSG00000286001+ENSG00000063438+ENSG00000073578:E083	ENSG00000249915+ENSG00000286169+ENSG00000286001+ENSG00000063438+ENSG00000073578	E083	288.26	0.00195614	23.5503	1.21693e-06	0.00264411	26.6903	23.5034	-0.409732	5	306755	306760	6	+	308	281	229	343	219	389	294	310	ENST00000651543,ENST00000614778,ENST00000511482,ENST00000505526,ENST00000264933,ENST00000628729
ENSG00000249915+ENSG00000286169+ENSG00000286001+ENSG00000063438+ENSG00000073578:E085	ENSG00000249915+ENSG00000286169+ENSG00000286001+ENSG00000063438+ENSG00000073578	E085	541.514	0.00135499	45.2045	1.77496e-11	3.13346e-07	35.0384	30.8098	-0.444467	5	311293	311402	110	+	524	530	459	631	435	666	583	604	ENST00000512466,ENST00000651543,ENST00000614778,ENST00000618970,ENST00000511482,ENST00000628729,ENST00000505526,ENST00000507473,ENST00000264933,ENST00000507528,ENST00000513582
ENSG00000251154+ENSG00000058091+ENSG00000157224+ENSG00000105793+ENSG00000273299:E098	ENSG00000251154+ENSG00000058091+ENSG00000157224+ENSG00000105793+ENSG00000273299	E098	135.545	0.004246	28.4911	9.41284e-08	0.000450636	19.0685	15.9853	-0.538174	7	90790615	90790625	11	+	91	165	47	98	110	335	137	167	ENST00000380050,ENST00000449528,ENST00000436577,ENST00000484035,ENST00000431029,ENST00000430760,ENST00000456689,ENST00000265741,ENST00000446224,ENST00000406263
ENSG00000251154+ENSG00000058091+ENSG00000157224+ENSG00000105793+ENSG00000273299:E099	ENSG00000251154+ENSG00000058091+ENSG00000157224+ENSG00000105793+ENSG00000273299	E099	133.969	0.00329807	34.9503	3.38223e-09	2.89498e-05	19.0293	15.8024	-0.566632	7	90790626	90790627	2	+	89	159	46	97	110	320	142	171	ENST00000380050,ENST00000449528,ENST00000436577,ENST00000431029,ENST00000430760,ENST00000456689,ENST00000265741,ENST00000446224,ENST00000406263
ENSG00000251154+ENSG00000058091+ENSG00000157224+ENSG00000105793+ENSG00000273299:E100	ENSG00000251154+ENSG00000058091+ENSG00000157224+ENSG00000105793+ENSG00000273299	E100	131.324	0.00414319	32.1696	1.41282e-08	9.97665e-05	18.8737	15.6189	-0.576596	7	90790628	90790628	1	+	84	157	44	97	104	318	143	167	ENST00000380050,ENST00000449528,ENST00000436577,ENST00000431029,ENST00000430760,ENST00000456689,ENST00000265741,ENST00000406263
ENSG00000251154+ENSG00000058091+ENSG00000157224+ENSG00000105793+ENSG00000273299:E101	ENSG00000251154+ENSG00000058091+ENSG00000157224+ENSG00000105793+ENSG00000273299	E101	145.564	0.00477468	29.9236	4.49417e-08	0.000253885	19.7541	16.4583	-0.558993	7	90790629	90790652	24	+	98	172	47	110	116	356	155	182	ENST00000431029,ENST00000380050,ENST00000406263,ENST00000265741,ENST00000436577
ENSG00000251154+ENSG00000058091+ENSG00000157224+ENSG00000105793+ENSG00000273299:E103	ENSG00000251154+ENSG00000058091+ENSG00000157224+ENSG00000105793+ENSG00000273299	E103	167.912	0.0054202	32.0166	1.52863e-08	0.000105311	21.1644	17.4928	-0.588132	7	90863175	90863269	95	+	104	200	57	125	130	424	183	206	ENST00000380050,ENST00000436577,ENST00000431029,ENST00000487145,ENST00000265741,ENST00000406263
ENSG00000251154+ENSG00000058091+ENSG00000157224+ENSG00000105793+ENSG00000273299:E104	ENSG00000251154+ENSG00000058091+ENSG00000157224+ENSG00000105793+ENSG00000273299	E104	154.534	0.000963992	53.5243	2.5541e-13	9.07806e-09	20.4039	16.9897	-0.562928	7	90899291	90899353	63	+	98	178	54	124	115	386	148	209	ENST00000380050,ENST00000436577,ENST00000431029,ENST00000487145,ENST00000265741,ENST00000406263
ENSG00000251154+ENSG00000058091+ENSG00000157224+ENSG00000105793+ENSG00000273299:E105	ENSG00000251154+ENSG00000058091+ENSG00000157224+ENSG00000105793+ENSG00000273299	E105	191.29	0.00252775	38.4071	5.74246e-10	6.48806e-06	22.2917	18.9908	-0.499187	7	90917601	90917724	124	+	126	228	69	154	147	475	194	233	ENST00000380050,ENST00000436577,ENST00000431029,ENST00000487145,ENST00000265741,ENST00000406263
ENSG00000251154+ENSG00000058091+ENSG00000157224+ENSG00000105793+ENSG00000273299:E106	ENSG00000251154+ENSG00000058091+ENSG00000157224+ENSG00000105793+ENSG00000273299	E106	132.474	0.00345216	17.5484	2.80089e-05	0.0232006	18.5673	16.3687	-0.384481	7	90955697	90955791	95	+	82	169	56	114	90	336	132	151	ENST00000380050,ENST00000436577,ENST00000431029,ENST00000487145,ENST00000265741,ENST00000406263
ENSG00000251201+ENSG00000243414+ENSG00000134970:E005	ENSG00000251201+ENSG00000243414+ENSG00000134970	E005	21.9174	0.00970076	28.1305	1.13407e-07	0.000481633	5.1389	8.55264	1.48261	5	115581198	115581315	118	-	55	24	31	24	14	4	18	5	ENST00000333314,ENST00000514548,ENST00000427199
ENSG00000251537+ENSG00000241322+ENSG00000221926:E078	ENSG00000251537+ENSG00000241322+ENSG00000221926	E078	11.3979	0.0111483	15.417	8.62107e-05	0.0456521	6.74593	4.10101	-1.44393	17	15682861	15682879	19	-	10	9	3	14	6	24	14	17	ENST00000579630,ENST00000578237,ENST00000460728,ENST00000582708,ENST00000581224,ENST00000473540,ENST00000473659,ENST00000580388,ENST00000336708,ENST00000584142,ENST00000649191,ENST00000579843
ENSG00000251537+ENSG00000241322+ENSG00000221926:E079	ENSG00000251537+ENSG00000241322+ENSG00000221926	E079	14.5957	0.00794169	29.4553	5.72206e-08	0.000316912	7.8171	4.32749	-1.71781	17	15682880	15682951	72	-	7	11	8	14	12	29	21	20	ENST00000579630,ENST00000578237,ENST00000460728,ENST00000582708,ENST00000584142,ENST00000473540,ENST00000473659,ENST00000580388,ENST00000581224,ENST00000649191,ENST00000579843
ENSG00000254673+ENSG00000168172+ENSG00000168522:E024	ENSG00000254673+ENSG00000168172+ENSG00000168522	E024	51.5476	0.00533856	20.1259	7.25087e-06	0.010139	9.45268	12.5267	0.830861	8	43002107	43002141	35	+	84	50	64	63	33	53	38	34	ENST00000533539,ENST00000524839,ENST00000307602,ENST00000526882
ENSG00000254673+ENSG00000168172+ENSG00000168522:E025	ENSG00000254673+ENSG00000168172+ENSG00000168522	E025	66.192	0.00495772	24.0678	9.30037e-07	0.00222626	10.7128	14.1653	0.829471	8	43007847	43007929	83	+	115	77	71	74	39	68	50	47	ENST00000533539,ENST00000524839,ENST00000307602,ENST00000526882
ENSG00000254673+ENSG00000168172+ENSG00000168522:E043	ENSG00000254673+ENSG00000168172+ENSG00000168522	E043	72.0288	0.00212757	17.8519	2.38784e-05	0.0210772	14.1697	11.7563	-0.555803	8	43056331	43056354	24	+	66	53	42	69	85	106	100	71	ENST00000527153,ENST00000533383,ENST00000533998,ENST00000526755,ENST00000302279
ENSG00000254858:E009	ENSG00000254858	E009	245.272	0.000799513	17.7714	2.49103e-05	0.0216375	22.2437	24.0962	0.253887	19	18195999	18196742	744	+	271	285	211	339	202	243	197	251	ENST00000532896,ENST00000533807,ENST00000599612
ENSG00000254901+ENSG00000213999+ENSG00000064489:E012	ENSG00000254901+ENSG00000213999+ENSG00000064489	E012	27.6438	0.0114738	17.7666	2.49728e-05	0.0216375	9.39655	6.57321	-1.0434	19	19146742	19146867	126	-	9	19	14	26	25	62	33	43	ENST00000409224,ENST00000602804,ENST00000354191,ENST00000410050,ENST00000630940,ENST00000444486,ENST00000514819,ENST00000424583
ENSG00000254901+ENSG00000213999+ENSG00000064489:E013	ENSG00000254901+ENSG00000213999+ENSG00000064489	E013	16.2592	0.0214681	15.321	9.07036e-05	0.046582	7.41779	4.7251	-1.31024	19	19146868	19146875	8	-	5	10	7	13	19	38	23	21	ENST00000409224,ENST00000602804,ENST00000354191,ENST00000410050,ENST00000630940,ENST00000602276,ENST00000444486,ENST00000514819,ENST00000424583
ENSG00000255330+ENSG00000189367+ENSG00000214338:E033	ENSG00000255330+ENSG00000189367+ENSG00000214338	E033	211.147	0.000752338	18.1228	2.0711e-05	0.019307	22.8594	20.422	-0.353751	6	127515514	127516583	1070	-	176	208	160	230	207	229	254	253	ENST00000481848,ENST00000465909,ENST00000525778
ENSG00000257379+ENSG00000205352+ENSG00000282977+ENSG00000197111+ENSG00000273658:E090	ENSG00000257379+ENSG00000205352+ENSG00000282977+ENSG00000197111+ENSG00000273658	E090	1539.69	0.000261904	16.5274	4.79509e-05	0.0325258	50.2528	48.4348	-0.151484	12	53468777	53468779	3	+	1785	1441	1234	1405	1057	2675	1804	1414	ENST00000359282,ENST00000547048,ENST00000553064,ENST00000550585,ENST00000549863,ENST00000547859,ENST00000550733,ENST00000552819,ENST00000437231,ENST00000455667,ENST00000548933,ENST00000546463,ENST00000359462,ENST00000447282
ENSG00000257524+ENSG00000106992+ENSG00000160408:E009	ENSG00000257524+ENSG00000106992+ENSG00000160408	E009	250.433	0.00371733	21.6866	3.21028e-06	0.00563216	21.5977	24.5969	0.412423	9	127868001	127868046	46	-	385	326	206	370	234	155	189	168	ENST00000643338,ENST00000373156,ENST00000644144,ENST00000223836,ENST00000646171,ENST00000476274,ENST00000413016,ENST00000643029,ENST00000550143
ENSG00000257524+ENSG00000106992+ENSG00000160408:E010	ENSG00000257524+ENSG00000106992+ENSG00000160408	E010	264.983	0.00515124	18.8032	1.4492e-05	0.0153707	22.1361	25.255	0.420026	9	127868047	127868076	30	-	436	324	223	382	245	157	209	173	ENST00000643338,ENST00000373156,ENST00000644144,ENST00000223836,ENST00000646171,ENST00000645007,ENST00000476274,ENST00000413016,ENST00000643029,ENST00000550143
ENSG00000257524+ENSG00000106992+ENSG00000160408:E025	ENSG00000257524+ENSG00000106992+ENSG00000160408	E025	100.15	0.00758253	16.2325	5.60256e-05	0.0354464	13.5486	16.3449	0.564119	9	127877623	127877671	49	-	170	106	102	153	94	67	72	47	ENST00000644144,ENST00000550992
ENSG00000257727+ENSG00000062485+ENSG00000144785:E004	ENSG00000257727+ENSG00000062485+ENSG00000144785	E004	2112.72	0.000628652	19.636	9.36862e-06	0.0118666	53.4791	55.4927	0.160958	12	56271892	56272807	916	-	3505	2233	1719	2971	1402	2030	1995	1543	ENST00000548567,ENST00000351328,ENST00000549143
ENSG00000259522+ENSG00000260669+ENSG00000213920+ENSG00000254505+ENSG00000129559+ENSG00000254692+ENSG00000100926+ENSG00000255526+ENSG00000196497:E012	ENSG00000259522+ENSG00000260669+ENSG00000213920+ENSG00000254505+ENSG00000129559+ENSG00000254692+ENSG00000100926+ENSG00000255526+ENSG00000196497	E012	173.44	0.000906822	23.4018	1.31456e-06	0.00281296	21.3715	18.4097	-0.462275	14	24181955	24182163	209	-	141	151	123	169	143	375	198	156	ENST00000558780,ENST00000558233,ENST00000559588,ENST00000561199,ENST00000354464,ENST00000560798,ENST00000558046,ENST00000561419,ENST00000561462,ENST00000561090,ENST00000560155
ENSG00000259522+ENSG00000260669+ENSG00000213920+ENSG00000254505+ENSG00000129559+ENSG00000254692+ENSG00000100926+ENSG00000255526+ENSG00000196497:E013	ENSG00000259522+ENSG00000260669+ENSG00000213920+ENSG00000254505+ENSG00000129559+ENSG00000254692+ENSG00000100926+ENSG00000255526+ENSG00000196497	E013	149.549	0.000989079	19.5622	9.73773e-06	0.0120823	19.934	17.2192	-0.449717	14	24182278	24182403	126	-	123	138	101	145	118	314	183	135	ENST00000558780,ENST00000558233,ENST00000559588,ENST00000561199,ENST00000354464,ENST00000560798,ENST00000558046,ENST00000561419,ENST00000561462,ENST00000561090,ENST00000560155
ENSG00000259992+ENSG00000205084+ENSG00000135702+ENSG00000260092+ENSG00000065457:E013	ENSG00000259992+ENSG00000205084+ENSG00000135702+ENSG00000260092+ENSG00000065457	E013	104.678	0.00487504	18.2278	1.95998e-05	0.018628	17.0185	13.8202	-0.62744	16	75539754	75540008	255	-	62	81	60	93	89	249	115	131	ENST00000564318,ENST00000258173,ENST00000565067,ENST00000568377,ENST00000562410
ENSG00000259992+ENSG00000205084+ENSG00000135702+ENSG00000260092+ENSG00000065457:E021	ENSG00000259992+ENSG00000205084+ENSG00000135702+ENSG00000260092+ENSG00000065457	E021	79.1448	0.00429858	15.4437	8.5001e-05	0.0454723	14.9192	12.1366	-0.616109	16	75542602	75542683	82	-	66	64	46	50	69	201	103	71	ENST00000258173,ENST00000562410,ENST00000460606,ENST00000565067,ENST00000569294,ENST00000564489,ENST00000568377,ENST00000564576,ENST00000570006
ENSG00000259992+ENSG00000205084+ENSG00000135702+ENSG00000260092+ENSG00000065457:E025	ENSG00000259992+ENSG00000205084+ENSG00000135702+ENSG00000260092+ENSG00000065457	E025	68.3686	0.00255699	18.5655	1.64168e-05	0.016355	14.0342	11.2308	-0.662278	16	75545864	75545954	91	-	58	53	33	49	52	176	91	70	ENST00000258173,ENST00000562410,ENST00000565067,ENST00000569294,ENST00000564489,ENST00000568377,ENST00000570006
ENSG00000259992+ENSG00000205084+ENSG00000135702+ENSG00000260092+ENSG00000065457:E031	ENSG00000259992+ENSG00000205084+ENSG00000135702+ENSG00000260092+ENSG00000065457	E031	54.964	0.00193099	20.9097	4.81459e-06	0.00759737	12.6834	9.89718	-0.732869	16	75555804	75555925	122	-	37	44	30	38	46	128	77	63	ENST00000258173,ENST00000561809,ENST00000615437,ENST00000562410,ENST00000565067,ENST00000564489,ENST00000568377,ENST00000564576,ENST00000570006
ENSG00000259992+ENSG00000205084+ENSG00000135702+ENSG00000260092+ENSG00000065457:E062	ENSG00000259992+ENSG00000205084+ENSG00000135702+ENSG00000260092+ENSG00000065457	E062	63.4687	0.00209714	16.0116	6.29557e-05	0.0375951	11.2038	13.5336	0.560831	16	75620266	75620334	69	-	88	75	57	63	39	85	76	43	ENST00000565109,ENST00000568001,ENST00000564657,ENST00000567281,ENST00000566445,ENST00000307921
ENSG00000259992+ENSG00000205084+ENSG00000135702+ENSG00000260092+ENSG00000065457:E063	ENSG00000259992+ENSG00000205084+ENSG00000135702+ENSG00000260092+ENSG00000065457	E063	64.4035	0.00292398	15.5879	7.87551e-05	0.0434476	11.3007	13.631	0.556793	16	75620631	75620768	138	-	71	75	67	74	34	94	77	43	ENST00000565109,ENST00000568001,ENST00000564657,ENST00000567281,ENST00000566445,ENST00000307921
ENSG00000261771+ENSG00000283891+ENSG00000256061+ENSG00000260916:E048	ENSG00000261771+ENSG00000283891+ENSG00000256061+ENSG00000260916	E048	21.1992	0.00919849	19.4383	1.03904e-05	0.0121779	8.60211	5.85147	-1.12266	15	55432497	55432602	106	-	8	22	14	23	19	41	21	28	ENST00000565113,ENST00000524160,ENST00000348518,ENST00000321149
ENSG00000261771+ENSG00000283891+ENSG00000256061+ENSG00000260916:E050	ENSG00000261771+ENSG00000283891+ENSG00000256061+ENSG00000260916	E050	34.0566	0.0178731	15.2688	9.32431e-05	0.0473263	10.6342	7.58974	-0.988334	15	55439472	55439581	110	-	28	39	23	23	32	60	36	40	ENST00000348518,ENST00000565113,ENST00000448430,ENST00000457155,ENST00000524160,ENST00000568310,ENST00000321149
ENSG00000261771+ENSG00000283891+ENSG00000256061+ENSG00000260916:E058	ENSG00000261771+ENSG00000283891+ENSG00000256061+ENSG00000260916	E058	32.0422	0.00872817	19.8243	8.48971e-06	0.011	10.3269	7.38057	-0.983467	15	55497811	55497859	49	-	32	33	18	24	37	60	30	31	ENST00000348518,ENST00000565113,ENST00000519017,ENST00000448430,ENST00000457155,ENST00000524160,ENST00000568310,ENST00000321149
ENSG00000261934+ENSG00000262576+ENSG00000204956+ENSG00000253159+ENSG00000242419+ENSG00000253846+ENSG00000262209+ENSG00000253485+ENSG00000253767+ENSG00000240184+ENSG00000240764+ENSG00000253731+ENSG00000254221+ENSG00000081853+ENSG00000253305+ENSG00000254122+ENSG00000253953+ENSG00000276547+ENSG00000254245+ENSG00000253910+ENSG00000253873+ENSG00000253537:E024	ENSG00000261934+ENSG00000262576+ENSG00000204956+ENSG00000253159+ENSG00000242419+ENSG00000253846+ENSG00000262209+ENSG00000253485+ENSG00000253767+ENSG00000240184+ENSG00000240764+ENSG00000253731+ENSG00000254221+ENSG00000081853+ENSG00000253305+ENSG00000254122+ENSG00000253953+ENSG00000276547+ENSG00000254245+ENSG00000253910+ENSG00000253873+ENSG00000253537	E024	136.137	0.0457565	19.0889	1.24769e-05	0.0138205	13.8187	21.6852	1.37581	5	141370395	141372809	2415	+	116	148	195	237	127	82	128	59	ENST00000618934,ENST00000576222
ENSG00000263798+ENSG00000108439+ENSG00000108465:E013	ENSG00000263798+ENSG00000108439+ENSG00000108465	E013	63.9744	0.00604838	17.9319	2.2895e-05	0.0206092	10.7402	13.4371	0.66416	17	47941761	47941780	20	+	66	42	124	77	41	28	97	31	ENST00000583245,ENST00000582171,ENST00000225573,ENST00000641305,ENST00000641511,ENST00000641856,ENST00000434554,ENST00000641709,ENST00000642017,ENST00000641323,ENST00000585320,ENST00000584061
ENSG00000263798+ENSG00000108439+ENSG00000108465:E014	ENSG00000263798+ENSG00000108439+ENSG00000108465	E014	70.3832	0.00929868	15.1654	9.84932e-05	0.0484571	11.3581	14.0757	0.637802	17	47941781	47941813	33	+	73	47	129	90	47	33	113	28	ENST00000641511,ENST00000583245,ENST00000582171,ENST00000225573,ENST00000641305,ENST00000434554,ENST00000641856,ENST00000585320,ENST00000641709,ENST00000642017,ENST00000641323,ENST00000641703,ENST00000584061
ENSG00000263798+ENSG00000108439+ENSG00000108465:E019	ENSG00000263798+ENSG00000108439+ENSG00000108465	E019	75.4926	0.00918468	19.2991	1.1176e-05	0.0127804	11.5862	14.7446	0.71822	17	47943306	47943342	37	+	91	58	131	94	38	39	118	36	ENST00000583245,ENST00000225573,ENST00000641305,ENST00000641427,ENST00000641511,ENST00000434554,ENST00000583599,ENST00000642017,ENST00000641323,ENST00000584061
ENSG00000263798+ENSG00000108439+ENSG00000108465:E020	ENSG00000263798+ENSG00000108439+ENSG00000108465	E020	101.323	0.0116572	18.7001	1.52974e-05	0.015599	13.4707	16.9337	0.688757	17	47943343	47943430	88	+	117	79	171	131	56	49	167	43	ENST00000583245,ENST00000225573,ENST00000641323,ENST00000641427,ENST00000641511,ENST00000434554,ENST00000641709,ENST00000583599,ENST00000642017,ENST00000641305,ENST00000584061
ENSG00000263798+ENSG00000108439+ENSG00000108465:E021	ENSG00000263798+ENSG00000108439+ENSG00000108465	E021	98.6398	0.00788834	25.821	3.74592e-07	0.00120096	13.0934	16.823	0.753519	17	47944616	47944715	100	+	135	89	149	122	67	47	132	49	ENST00000641511,ENST00000583245,ENST00000582171,ENST00000225573,ENST00000641323,ENST00000641427,ENST00000434554,ENST00000641856,ENST00000585320,ENST00000641709,ENST00000583599,ENST00000642017,ENST00000641305,ENST00000641285,ENST00000641703,ENST00000584061
ENSG00000263798+ENSG00000108439+ENSG00000108465:E026	ENSG00000263798+ENSG00000108439+ENSG00000108465	E026	104.488	0.00931404	32.811	1.01567e-08	7.96909e-05	13.1129	17.5048	0.870056	17	47945559	47945597	39	+	156	76	199	100	57	36	166	38	ENST00000583245,ENST00000582171,ENST00000584806,ENST00000225573,ENST00000582262,ENST00000641305,ENST00000641427,ENST00000641856,ENST00000641709,ENST00000583599,ENST00000642017,ENST00000641323,ENST00000641285
ENSG00000263798+ENSG00000108439+ENSG00000108465:E027	ENSG00000263798+ENSG00000108439+ENSG00000108465	E027	99.7029	0.0129997	25.8014	3.78408e-07	0.00120096	12.849	17.1227	0.863337	17	47945598	47945612	15	+	146	68	196	94	51	32	165	37	ENST00000583245,ENST00000582171,ENST00000584806,ENST00000225573,ENST00000582262,ENST00000641305,ENST00000641427,ENST00000641856,ENST00000641709,ENST00000583599,ENST00000642017,ENST00000641323,ENST00000641285,ENST00000584061
ENSG00000263798+ENSG00000108439+ENSG00000108465:E030	ENSG00000263798+ENSG00000108439+ENSG00000108465	E030	131.72	0.0110317	28.7007	8.44748e-08	0.000411392	14.7651	19.4894	0.844876	17	47945861	47945989	129	+	180	98	263	121	65	51	214	51	ENST00000583245,ENST00000582171,ENST00000641305,ENST00000641427,ENST00000641856,ENST00000434554,ENST00000641709,ENST00000583599,ENST00000642017,ENST00000641323,ENST00000641285,ENST00000641703,ENST00000584061
ENSG00000263798+ENSG00000108439+ENSG00000108465:E032	ENSG00000263798+ENSG00000108439+ENSG00000108465	E032	90.9597	0.0135405	28.1554	1.11956e-07	0.000481633	12.0337	16.5791	0.959943	17	47946323	47946393	71	+	146	63	181	81	44	35	144	27	ENST00000585320,ENST00000582171,ENST00000584806,ENST00000225573,ENST00000582262,ENST00000641323,ENST00000641427,ENST00000641511,ENST00000641856,ENST00000434554,ENST00000641709,ENST00000583599,ENST00000642017,ENST00000641305,ENST00000641285,ENST00000641703,ENST00000584061
ENSG00000263798+ENSG00000108439+ENSG00000108465:E033	ENSG00000263798+ENSG00000108439+ENSG00000108465	E033	62.7616	0.0311144	16.7619	4.23752e-05	0.0307603	9.86072	14.0352	1.04577	17	47946614	47946704	91	+	114	40	128	48	24	19	106	18	ENST00000582171,ENST00000584806,ENST00000225573,ENST00000641323,ENST00000641427,ENST00000641511,ENST00000641856,ENST00000585320,ENST00000641709,ENST00000434554,ENST00000583599,ENST00000642017,ENST00000641305,ENST00000641285,ENST00000641703,ENST00000584061
ENSG00000263798+ENSG00000108439+ENSG00000108465:E034	ENSG00000263798+ENSG00000108439+ENSG00000108465	E034	39.5494	0.0315764	16.1061	5.9891e-05	0.0364841	7.69155	11.282	1.12397	17	47946705	47946717	13	+	79	22	79	32	17	8	62	13	ENST00000641511,ENST00000582171,ENST00000584806,ENST00000225573,ENST00000641323,ENST00000641427,ENST00000585320,ENST00000641856,ENST00000434554,ENST00000641709,ENST00000583599,ENST00000642017,ENST00000641305,ENST00000641703,ENST00000584061
ENSG00000263798+ENSG00000108439+ENSG00000108465:E039	ENSG00000263798+ENSG00000108439+ENSG00000108465	E039	148.58	0.0484916	18.5822	1.62737e-05	0.016355	14.2714	21.6206	1.26997	17	47947142	47947407	266	+	319	73	295	133	55	33	231	38	ENST00000582171,ENST00000584806,ENST00000225573,ENST00000641305,ENST00000641427,ENST00000641856,ENST00000641709,ENST00000642017,ENST00000641323,ENST00000641703
ENSG00000263798+ENSG00000108439+ENSG00000108465:E040	ENSG00000263798+ENSG00000108439+ENSG00000108465	E040	45.9264	0.0271995	19.4669	1.02359e-05	0.0121507	8.26598	12.1146	1.1244	17	47947408	47947411	4	+	62	24	111	46	19	9	76	12	ENST00000582171,ENST00000584806,ENST00000225573,ENST00000641305,ENST00000641856,ENST00000641709,ENST00000642017,ENST00000641323,ENST00000641703
ENSG00000263798+ENSG00000108439+ENSG00000108465:E041	ENSG00000263798+ENSG00000108439+ENSG00000108465	E041	44.7511	0.0247791	19.3482	1.08924e-05	0.0125578	8.23188	11.9056	1.08491	17	47947412	47947413	2	+	60	24	107	44	19	9	75	12	ENST00000582171,ENST00000584806,ENST00000225573,ENST00000641305,ENST00000641856,ENST00000641709,ENST00000642017,ENST00000641323
ENSG00000263798+ENSG00000108439+ENSG00000108465:E042	ENSG00000263798+ENSG00000108439+ENSG00000108465	E042	51.5468	0.0197944	26.7161	2.35653e-07	0.000842563	8.64291	12.8747	1.17475	17	47947414	47947808	395	+	79	29	120	49	21	11	82	13	ENST00000584806,ENST00000225573,ENST00000641323,ENST00000641856,ENST00000641709,ENST00000642017,ENST00000641305
ENSG00000263798+ENSG00000108439+ENSG00000108465:E047	ENSG00000263798+ENSG00000108439+ENSG00000108465	E047	103.566	0.0406202	18.4044	1.78649e-05	0.0174497	12.2845	18.0807	1.16306	17	47948849	47949113	265	+	193	59	214	92	37	34	171	22	ENST00000641323,ENST00000641709,ENST00000584806,ENST00000642017
ENSG00000263798+ENSG00000108439+ENSG00000108465:E048	ENSG00000263798+ENSG00000108439+ENSG00000108465	E048	43.9955	0.0137105	21.8794	2.90331e-06	0.00525686	8.35768	11.6723	0.981969	17	47949114	47949267	154	+	64	26	95	44	21	18	71	9	ENST00000641323,ENST00000584806,ENST00000642017
ENSG00000263798+ENSG00000108439+ENSG00000108465:E049	ENSG00000263798+ENSG00000108439+ENSG00000108465	E049	13.001	0.0109405	18.7285	1.5071e-05	0.0155634	4.15659	6.62912	1.35414	17	47949268	47949287	20	+	21	13	24	16	9	4	14	2	ENST00000641323,ENST00000642017
ENSG00000267534+ENSG00000130816:E072	ENSG00000267534+ENSG00000130816	E072	301.512	0.000595309	15.3824	8.78005e-05	0.0459724	24.4904	26.7444	0.284945	19	10173871	10173905	35	-	395	375	263	254	188	404	352	259	ENST00000359526,ENST00000586988,ENST00000588952,ENST00000340748,ENST00000592705
ENSG00000267534+ENSG00000130816:E073	ENSG00000267534+ENSG00000130816	E073	251.966	0.000849769	15.6897	7.46288e-05	0.0420752	22.4071	24.7876	0.321502	19	10175540	10175541	2	-	316	318	243	207	155	333	279	222	ENST00000359526,ENST00000586988,ENST00000588952,ENST00000340748,ENST00000592705,ENST00000588118
ENSG00000267534+ENSG00000130816:E074	ENSG00000267534+ENSG00000130816	E074	294.495	0.00089141	16.0898	6.04085e-05	0.0365063	24.1194	26.5483	0.309794	19	10175542	10175562	21	-	372	371	268	254	184	402	319	259	ENST00000359526,ENST00000586988,ENST00000588952,ENST00000340748,ENST00000592705,ENST00000588118,ENST00000592342
ENSG00000271793+ENSG00000135317+ENSG00000135316:E085	ENSG00000271793+ENSG00000135317+ENSG00000135316	E085	454.938	0.000862053	16.5538	4.72893e-05	0.0324996	32.1069	29.2847	-0.311355	6	85642797	85642886	90	-	619	412	317	401	328	803	470	439	ENST00000355238,ENST00000616122,ENST00000369622
ENSG00000271793+ENSG00000135317+ENSG00000135316:E086	ENSG00000271793+ENSG00000135317+ENSG00000135316	E086	241.166	0.000641368	18.3256	1.86187e-05	0.0178879	24.628	21.8048	-0.386531	6	85642887	85642922	36	-	283	218	180	222	187	441	262	216	ENST00000616122,ENST00000355238
ENSG00000272822+ENSG00000134285+ENSG00000239617+ENSG00000134287:E002	ENSG00000272822+ENSG00000134285+ENSG00000239617+ENSG00000134287	E002	12.342	0.0119262	18.7467	1.49278e-05	0.015559	6.58066	3.93709	-1.48982	12	48903503	48903813	311	-	3	7	7	9	20	19	14	20	ENST00000398092,ENST00000489971
ENSG00000272822+ENSG00000134285+ENSG00000239617+ENSG00000134287:E043	ENSG00000272822+ENSG00000134285+ENSG00000239617+ENSG00000134287	E043	430.821	0.000499178	15.7782	7.12188e-05	0.0403945	28.7115	30.8302	0.238909	12	48938421	48938553	133	-	425	465	419	590	368	450	434	363	ENST00000256682,ENST00000485410
ENSG00000272896+ENSG00000196642+ENSG00000244187+ENSG00000272679+ENSG00000213213+ENSG00000273066:E076	ENSG00000272896+ENSG00000196642+ENSG00000244187+ENSG00000272679+ENSG00000213213+ENSG00000273066	E076	669.911	0.000394546	16.4795	4.91788e-05	0.0326848	36.7767	35.0618	-0.170015	9	136831721	136831861	141	+	534	817	407	858	582	799	670	837	ENST00000461992,ENST00000464941,ENST00000629216,ENST00000466096,ENST00000371663,ENST00000371671,ENST00000357466,ENST00000436380,ENST00000484471,ENST00000311502
ENSG00000273136+ENSG00000286106:E008	ENSG00000273136+ENSG00000286106	E008	14.6051	0.00974208	23.5929	1.19027e-06	0.00262659	3.99296	6.99514	1.62682	1	120793747	120793874	128	+	39	14	24	15	7	4	8	5	ENST00000624419
ENSG00000273899+ENSG00000100106+ENSG00000100101:E011	ENSG00000273899+ENSG00000100106+ENSG00000100101	E011	177.593	0.00117931	19.4501	1.03264e-05	0.0121533	21.6322	18.7929	-0.436966	22	37688850	37688992	143	+	192	188	120	147	115	354	213	164	ENST00000468597,ENST00000611699,ENST00000484650,ENST00000359114,ENST00000493862,ENST00000438329,ENST00000455236
ENSG00000275400+ENSG00000229180:E030	ENSG00000275400+ENSG00000229180	E030	81.8587	0.00198314	25.2916	4.92849e-07	0.0013921	14.9573	12.2836	-0.58807	7	66592257	66592363	107	-	58	58	62	55	94	126	134	83	ENST00000639153,ENST00000639011,ENST00000649635,ENST00000638711
ENSG00000276043:E014	ENSG00000276043	E014	533.838	0.000445636	23.7959	1.0711e-06	0.00245969	33.3358	31.0279	-0.246227	19	4941745	4941907	163	+	419	500	212	417	364	979	435	1090	ENST00000612630,ENST00000650932,ENST00000616255,ENST00000624301,ENST00000622802,ENST00000620565,ENST00000615884
ENSG00000277578+ENSG00000177082:E024	ENSG00000277578+ENSG00000177082	E024	22.5314	0.00651643	17.7476	2.52229e-05	0.0217249	6.03405	8.61532	1.0379	15	84647086	84647889	804	-	7	30	32	43	19	7	32	11	ENST00000560252,ENST00000560966
ENSG00000279880+ENSG00000171634:E047	ENSG00000279880+ENSG00000171634	E047	134.613	0.00129498	21.5341	3.47595e-06	0.00591456	18.8618	16.1957	-0.46504	17	67945409	67945571	163	+	118	129	76	134	156	180	160	149	ENST00000580465,ENST00000644067,ENST00000544778,ENST00000306378,ENST00000582406,ENST00000321892,ENST00000424123,ENST00000342579
ENSG00000280152+ENSG00000050820:E042	ENSG00000280152+ENSG00000050820	E042	32.2421	0.00476654	18.6699	1.55413e-05	0.015734	7.32319	9.94421	0.895144	16	75251471	75251482	12	-	80	23	30	39	27	14	35	13	ENST00000393420,ENST00000162330
ENSG00000280152+ENSG00000050820:E043	ENSG00000280152+ENSG00000050820	E043	33.0041	0.00430844	22.7942	1.80313e-06	0.00356166	7.24232	10.1429	0.985674	16	75251483	75251624	142	-	87	23	32	37	29	14	31	13	ENST00000162330
ENSG00000281039+ENSG00000244480+ENSG00000006625+ENSG00000196295:E105	ENSG00000281039+ENSG00000244480+ENSG00000006625+ENSG00000196295	E105	33.6227	0.00950907	17.8067	2.44521e-05	0.0213171	10.3731	7.67476	-0.882611	7	30578070	30578091	22	-	24	36	21	24	33	74	42	28	ENST00000667137,ENST00000578994,ENST00000667129,ENST00000584023,ENST00000454922,ENST00000582549,ENST00000583664,ENST00000657049,ENST00000580440
ENSG00000282413+ENSG00000198825:E025	ENSG00000282413+ENSG00000198825	E025	162.087	0.0013565	15.4915	8.28756e-05	0.0448852	17.6849	20.0741	0.390043	10	119791517	119791645	129	+	334	145	204	169	66	166	167	78	ENST00000649454,ENST00000650305,ENST00000650623,ENST00000647699,ENST00000649251,ENST00000647933,ENST00000648621,ENST00000649742,ENST00000649297,ENST00000369081,ENST00000649957,ENST00000648515
ENSG00000283782+ENSG00000197536+ENSG00000113522:E083	ENSG00000283782+ENSG00000197536+ENSG00000113522	E083	224.209	0.00161922	29.0042	7.22215e-08	0.00036428	24.0669	20.5501	-0.498039	5	132643182	132646069	2888	+	299	242	189	277	182	220	213	208	ENST00000378823,ENST00000639899,ENST00000651249,ENST00000638504,ENST00000640655,ENST00000638568,ENST00000638452
ENSG00000284078+ENSG00000127184:E003	ENSG00000284078+ENSG00000127184	E003	1114.65	0.00106622	18.7353	1.50173e-05	0.0155634	44.9466	42.5373	-0.212946	5	86617956	86617972	17	+	1344	1157	1011	1480	823	1353	1088	913	ENST00000247655,ENST00000511472,ENST00000505430,ENST00000509578
ENSG00000284268+ENSG00000105401:E033	ENSG00000284268+ENSG00000105401	E033	34.8635	0.0097403	16.1223	5.93796e-05	0.0364616	10.3793	7.55313	-0.930976	19	10403539	10403542	4	-	14	26	15	35	34	68	38	59	ENST00000593124,ENST00000222005
ENSG00000285043+ENSG00000149925:E008	ENSG00000285043+ENSG00000149925	E008	18.7999	0.00692205	20.3367	6.49431e-06	0.00940709	8.15507	5.5627	-1.11355	16	30053464	30053499	36	+	14	15	11	23	17	35	22	20	ENST00000627059,ENST00000575627,ENST00000566897,ENST00000568435,ENST00000338110,ENST00000395248,ENST00000566280,ENST00000562240
ENSG00000285043+ENSG00000149925:E012	ENSG00000285043+ENSG00000149925	E012	14.8622	0.0127955	17.9011	2.32692e-05	0.0208417	7.4322	4.75958	-1.29483	16	30055172	30055207	36	+	14	15	8	9	12	24	27	15	ENST00000627059,ENST00000566897,ENST00000568435,ENST00000338110,ENST00000567249,ENST00000395248,ENST00000566280
ENSG00000285043+ENSG00000149925:E038	ENSG00000285043+ENSG00000149925	E038	16.2342	0.00909267	17.7242	2.55352e-05	0.0217249	4.48353	7.16104	1.3596	16	30066885	30067038	154	+	31	25	15	34	8	2	12	6	ENST00000562679,ENST00000395248,ENST00000642816
ENSG00000285304+ENSG00000100092+ENSG00000241360:E045	ENSG00000285304+ENSG00000100092+ENSG00000241360	E045	177.983	0.0035804	17.2711	3.24079e-05	0.0253572	22.2142	17.8903	-0.671447	22	37658723	37659356	634	+	193	137	90	166	172	304	207	207	ENST00000215904
ENSG00000285635+ENSG00000080822+ENSG00000080819:E033	ENSG00000285635+ENSG00000080822+ENSG00000080819	E033	470.956	0.00037963	20.6612	5.48146e-06	0.0082356	32.4429	29.8847	-0.279166	3	98521133	98521155	23	-	677	403	312	317	298	897	603	441	ENST00000514537,ENST00000508659,ENST00000508503,ENST00000394185,ENST00000394180,ENST00000394181,ENST00000341181,ENST00000503621,ENST00000506885,ENST00000513452,ENST00000512905,ENST00000507874,ENST00000513988,ENST00000515620,ENST00000513287,ENST00000507944,ENST00000511667,ENST00000508902,ENST00000502980,ENST00000503799,ENST00000508071,ENST00000502299,ENST00000510545,ENST00000507411,ENST00000503004
ENSG00000285887+ENSG00000184465+ENSG00000272848+ENSG00000285733:E036	ENSG00000285887+ENSG00000184465+ENSG00000272848+ENSG00000285733	E036	35.2038	0.00386124	16.6935	4.39301e-05	0.0310008	10.2512	7.79742	-0.801563	6	169659086	169659207	122	-	12	23	21	33	23	80	68	39	ENST00000448612,ENST00000649303,ENST00000467418,ENST00000649579,ENST00000647889,ENST00000647873,ENST00000647790,ENST00000423258,ENST00000441385,ENST00000546525
ENSG00000286143+ENSG00000286095+ENSG00000072195:E049	ENSG00000286143+ENSG00000286095+ENSG00000072195	E049	167.188	0.0010075	15.9957	6.34854e-05	0.0378314	20.3189	18.816	-0.237632	2	219464433	219464608	176	+	42	203	55	354	169	164	170	225	ENST00000463218,ENST00000475921,ENST00000396686,ENST00000485813,ENST00000462545,ENST00000498378,ENST00000464989,ENST00000496786,ENST00000396698,ENST00000312358,ENST00000396689,ENST00000396688
ENSG00000286268+ENSG00000068354+ENSG00000147155:E010	ENSG00000286268+ENSG00000068354+ENSG00000147155	E010	470.359	0.000421313	20.131	7.23167e-06	0.010139	28.6481	31.0846	0.274132	X	48523754	48523922	169	+	938	370	765	511	184	261	556	199	ENST00000495186,ENST00000651615,ENST00000414061,ENST00000498425,ENST00000446158
ENSG00000286268+ENSG00000068354+ENSG00000147155:E023	ENSG00000286268+ENSG00000068354+ENSG00000147155	E023	36.2967	0.029447	15.6172	7.75465e-05	0.043033	11.175	7.69047	-1.09623	X	48539737	48539769	33	+	34	18	46	34	33	37	51	38	ENST00000376771,ENST00000481090
ENSG00000286268+ENSG00000068354+ENSG00000147155:E024	ENSG00000286268+ENSG00000068354+ENSG00000147155	E024	36.5304	0.0272166	16.3775	5.18988e-05	0.0337634	11.2069	7.71593	-1.095	X	48539770	48539770	1	+	35	18	46	34	33	37	52	38	ENST00000376771,ENST00000494495,ENST00000481090
ENSG00000286268+ENSG00000068354+ENSG00000147155:E025	ENSG00000286268+ENSG00000068354+ENSG00000147155	E025	41.4598	0.0263454	16.649	4.49752e-05	0.0314448	11.8471	8.27285	-1.05579	X	48539771	48539797	27	+	44	20	52	37	39	40	59	41	ENST00000376771,ENST00000476141,ENST00000494495,ENST00000481090
ENSG00000286268+ENSG00000068354+ENSG00000147155:E026	ENSG00000286268+ENSG00000068354+ENSG00000147155	E026	60.6702	0.0104403	20.9476	4.72009e-06	0.00753241	13.7802	10.3683	-0.843302	X	48539798	48539920	123	+	76	36	73	59	49	59	86	52	ENST00000376771,ENST00000476141,ENST00000494495,ENST00000418627,ENST00000481090
ENSG00000286268+ENSG00000068354+ENSG00000147155:E028	ENSG00000286268+ENSG00000068354+ENSG00000147155	E028	71.6408	0.00814391	20.3654	6.39757e-06	0.00931473	14.7745	11.412	-0.769086	X	48541333	48541442	110	+	93	54	78	73	56	72	103	54	ENST00000376771,ENST00000476141,ENST00000651615,ENST00000418627,ENST00000481090
ENSG00000286268+ENSG00000068354+ENSG00000147155:E031	ENSG00000286268+ENSG00000068354+ENSG00000147155	E031	73.7163	0.00524858	24.52	7.35426e-07	0.00187224	15.033	11.5923	-0.774888	X	48558897	48559024	128	+	102	55	70	82	53	74	117	52	ENST00000376771,ENST00000476141,ENST00000494495,ENST00000418627,ENST00000481090
ENSG00000286268+ENSG00000068354+ENSG00000147155:E034	ENSG00000286268+ENSG00000068354+ENSG00000147155	E034	56.7737	0.0148768	16.4902	4.8902e-05	0.0326545	13.4713	9.99558	-0.883307	X	48559285	48559346	62	+	67	43	53	65	45	49	86	54	ENST00000376771,ENST00000476141,ENST00000494495,ENST00000481090
