# Supplementary material for: Elucidation of the BMI1 interactome identifies novel regulatory roles in glioblastoma
Source: NAR Cancer. 2021 Mar 22;3(1):zcab009. doi: 10.1093/narcan/zcab009 (PMC8210184; doi:10.1093/narcan/zcab009)
Supplement: zcab009_Supplemental_Files [file zcab009_supplemental_files.zip › Supplementary_Data_9._DEU_genes_upon_silencing..xlsx]

## Sheet: BMI1 AS
DEU genes regulated by BMI1
ENSG00000004487	KDM1A
ENSG00000005339	CREBBP
ENSG00000008300	CELSR3
ENSG00000028203	VEZT
ENSG00000035403	VCL
ENSG00000051825	MPHOSPH9
ENSG00000053371	AKR7A2
ENSG00000054654	SYNE2
ENSG00000060237	WNK1
ENSG00000064932	SBNO2
ENSG00000065526	SPEN
ENSG00000067066	SP100
ENSG00000067182	TNFRSF1A
ENSG00000067369	TP53BP1
ENSG00000067992	PDK3
ENSG00000068724	TTC7A
ENSG00000068745	IP6K2
ENSG00000070444	MNT
ENSG00000070759	TESK2
ENSG00000072310	SREBF1
ENSG00000073792	IGF2BP2
ENSG00000074696	HACD3
ENSG00000075711	DLG1
ENSG00000076043	REXO2
ENSG00000076382	SPAG5
ENSG00000079332	SAR1A
ENSG00000079459	FDFT1
ENSG00000081052	COL4A4
ENSG00000082258	CCNT2
ENSG00000083544	TDRD3
ENSG00000085511	MAP3K4
ENSG00000086758	HUWE1
ENSG00000089154	GCN1
ENSG00000090621	PABPC4
ENSG00000090924	PLEKHG2
ENSG00000092421	SEMA6A
ENSG00000092621	PHGDH
ENSG00000099804	CDC34
ENSG00000099889	ARVCF
ENSG00000100023	PPIL2
ENSG00000100104	SRRD
ENSG00000100321	SYNGR1
ENSG00000100395	L3MBTL2
ENSG00000100906	NFKBIA
ENSG00000101126	ADNP
ENSG00000101898	MCTS2P
ENSG00000101901	ALG13
ENSG00000102225	CDK16
ENSG00000103429	BFAR
ENSG00000104365	IKBKB
ENSG00000104517	UBR5
ENSG00000104529	EEF1D
ENSG00000104738	MCM4
ENSG00000104835	SARS2
ENSG00000105281	SLC1A5
ENSG00000105662	CRTC1
ENSG00000105854	PON2
ENSG00000106278	PTPRZ1
ENSG00000106772	PRUNE2
ENSG00000107262	BAG1
ENSG00000107372	ZFAND5
ENSG00000108010	GLRX3
ENSG00000108219	TSPAN14
ENSG00000108883	EFTUD2
ENSG00000110395	CBL
ENSG00000110906	KCTD10
ENSG00000110911	SLC11A2
ENSG00000111358	GTF2H3
ENSG00000111669	TPI1
ENSG00000111801	BTN3A3
ENSG00000112078	KCTD20
ENSG00000112739	PRPF4B
ENSG00000112759	SLC29A1
ENSG00000112851	ERBIN
ENSG00000112972	HMGCS1
ENSG00000113108	APBB3
ENSG00000113163	COL4A3BP
ENSG00000114354	TFG
ENSG00000114626	ABTB1
ENSG00000114993	RTKN
ENSG00000115084	SLC35F5
ENSG00000115306	SPTBN1
ENSG00000115414	FN1
ENSG00000115677	HDLBP
ENSG00000115875	SRSF7
ENSG00000116001	TIA1
ENSG00000116641	DOCK7
ENSG00000117523	PRRC2C
ENSG00000118242	MREG
ENSG00000118785	SPP1
ENSG00000119688	ABCD4
ENSG00000120265	PCMT1
ENSG00000120742	SERP1
ENSG00000120802	TMPO
ENSG00000120885	CLU
ENSG00000121413	ZSCAN18
ENSG00000126005	MMP24OS
ENSG00000126522	ASL
ENSG00000127483	HP1BP3
ENSG00000127990	SGCE
ENSG00000128513	POT1
ENSG00000128731	HERC2
ENSG00000128928	IVD
ENSG00000128951	DUT
ENSG00000129103	SUMF2
ENSG00000129946	SHC2
ENSG00000130119	GNL3L
ENSG00000130309	COLGALT1
ENSG00000130517	PGPEP1
ENSG00000131446	MGAT1
ENSG00000131504	DIAPH1
ENSG00000132424	PNISR
ENSG00000132471	WBP2
ENSG00000132535	DLG4
ENSG00000132692	BCAN
ENSG00000132963	POMP
ENSG00000133030	MPRIP
ENSG00000134265	NAPG
ENSG00000134744	ZCCHC11
ENSG00000134874	DZIP1
ENSG00000135045	C9orf40
ENSG00000135387	CAPRIN1
ENSG00000135537	AFG1L
ENSG00000135912	TTLL4
ENSG00000135924	DNAJB2
ENSG00000136243	NUPL2
ENSG00000137100	DCTN3
ENSG00000137504	CREBZF
ENSG00000137571	SLCO5A1
ENSG00000138246	DNAJC13
ENSG00000138750	NUP54
ENSG00000139971	C14orf37
ENSG00000140400	MAN2C1
ENSG00000141458	NPC1
ENSG00000141837	CACNA1A
ENSG00000143776	CDC42BPA
ENSG00000144485	HES6
ENSG00000145020	AMT
ENSG00000145604	SKP2
ENSG00000145907	G3BP1
ENSG00000147601	TERF1
ENSG00000148985	PGAP2
ENSG00000149115	TNKS1BP1
ENSG00000149311	ATM
ENSG00000149532	CPSF7
ENSG00000150551	LYPD1
ENSG00000150687	PRSS23
ENSG00000151348	EXT2
ENSG00000151422	FER
ENSG00000152291	TGOLN2
ENSG00000152332	UHMK1
ENSG00000153827	TRIP12
ENSG00000154277	UCHL1
ENSG00000155158	TTC39B
ENSG00000157193	LRP8
ENSG00000159433	STARD9
ENSG00000159840	ZYX
ENSG00000160584	SIK3
ENSG00000161204	ABCF3
ENSG00000161640	SIGLEC11
ENSG00000163349	HIPK1
ENSG00000163482	STK36
ENSG00000163531	NFASC
ENSG00000163681	SLMAP
ENSG00000163812	ZDHHC3
ENSG00000164031	DNAJB14
ENSG00000164081	TEX264
ENSG00000164134	NAA15
ENSG00000164221	CCDC112
ENSG00000164484	TMEM200A
ENSG00000164692	COL1A2
ENSG00000165060	FXN
ENSG00000166130	IKBIP
ENSG00000166436	TRIM66
ENSG00000166483	WEE1
ENSG00000166938	DIS3L
ENSG00000168003	SLC3A2
ENSG00000168385	2002-09-01
ENSG00000168439	STIP1
ENSG00000168487	BMP1
ENSG00000169679	BUB1
ENSG00000170248	PDCD6IP
ENSG00000170919	TPT1-AS1
ENSG00000171853	TRAPPC12
ENSG00000172037	LAMB2
ENSG00000173436	MINOS1
ENSG00000173821	RNF213
ENSG00000173992	CCS
ENSG00000174485	DENND4A
ENSG00000175224	ATG13
ENSG00000176444	CLK2
ENSG00000176597	B3GNT5
ENSG00000177200	CHD9
ENSG00000177426	TGIF1
ENSG00000177595	PIDD1
ENSG00000177963	RIC8A
ENSG00000178125	PPP1R42
ENSG00000178252	WDR6
ENSG00000178913	TAF7
ENSG00000178982	EIF3K
ENSG00000179134	SAMD4B
ENSG00000179869	ABCA13
ENSG00000180549	FUT7
ENSG00000181350	LRRC75A
ENSG00000181790	ADGRB1
ENSG00000183092	BEGAIN
ENSG00000183506	PI4KAP2
ENSG00000184634	MED12
ENSG00000185551	NR2F2
ENSG00000186017	ZNF566
ENSG00000186174	BCL9L
ENSG00000186792	HYAL3
ENSG00000187514	PTMA
ENSG00000187624	C17orf97
ENSG00000187955	COL14A1
ENSG00000188215	DCUN1D3
ENSG00000189319	FAM53B
ENSG00000196235	SUPT5H
ENSG00000196263	ZNF471
ENSG00000196381	ZNF781
ENSG00000197070	ARRDC1
ENSG00000197217	ENTPD4
ENSG00000197343	ZNF655
ENSG00000197860	SGTB
ENSG00000198242	RPL23A
ENSG00000198399	ITSN2
ENSG00000198467	TPM2
ENSG00000198561	CTNND1
ENSG00000198793	MTOR
ENSG00000198826	ARHGAP11A
ENSG00000200354	SNORA71D
ENSG00000201499	RNU6-312P
ENSG00000204262	COL5A2
ENSG00000204394	VARS
ENSG00000204410	MSH5
ENSG00000204634	TBC1D8
ENSG00000204713	TRIM27
ENSG00000205213	LGR4
ENSG00000206941	SNORD15A
ENSG00000207496	SNORA7A
ENSG00000213398	LCAT
ENSG00000213585	VDAC1
ENSG00000213639	PPP1CB
ENSG00000214753	HNRNPUL2
ENSG00000215301	DDX3X
ENSG00000221978	CCNL2
ENSG00000223482	NUTM2A-AS1
ENSG00000228065	LINC01515
ENSG00000235848	RMDN2-AS1
ENSG00000237515	SHISA9
ENSG00000238039	AC244197.2
ENSG00000239672	NME1
ENSG00000241014	AC114490.1
ENSG00000241973	PI4KA
ENSG00000242173	ARHGDIG
ENSG00000243156	MICAL3
ENSG00000244327	AC109992.2
ENSG00000245466	AL357153.1
ENSG00000247679	AC139795.2
ENSG00000249898	MCPH1-AS1
ENSG00000251022	THAP9-AS1
ENSG00000257108	NHLRC4
ENSG00000258653	AC005520.1
ENSG00000259784	AC093525.1
ENSG00000262730	AC104581.2
ENSG00000264112	AC015813.1
ENSG00000264501	RN7SL731P
ENSG00000267041	ZNF850
ENSG00000267632	AC067852.3
ENSG00000268043	NBPF12
ENSG00000268614	AC008878.2
ENSG00000269897	COMMD3-BMI1
ENSG00000273269	AC073283.3
ENSG00000274072	RF01684
ENSG00000275052	PPP4R3B
ENSG00000276690	RF01953
ENSG00000278053	DDX52
ENSG00000278206	AL031320.2
ENSG00000281195	AC007878.1
ENSG00000281453	TGFB2-OT1
ENSG00000283958	MIR1248
ENSG00000284122	MIR6717
ENSG00000284148	MIR6756
ENSG00000284412	MIR4649
ENSG00000284541	MIR4517
ENSG00000285016	AC017002.6
ENSG00000285133	AC022506.1
ENSG00000285238	AC006064.6
ENSG00000285547	AL133500.1
ENSG00000207245	SNORD116-29

## Sheet: PRP6 AS
DEU genes regulated by PRP6
ENSG00000002587	HS3ST1
ENSG00000006744	ELAC2
ENSG00000008130	NADK
ENSG00000009954	BAZ1B
ENSG00000022267	FHL1
ENSG00000023228	NDUFS1
ENSG00000047410	TPR
ENSG00000049541	RFC2
ENSG00000056097	ZFR
ENSG00000057935	MTA3
ENSG00000058729	RIOK2
ENSG00000059378	PARP12
ENSG00000061273	HDAC7
ENSG00000064607	SUGP2
ENSG00000064652	SNX24
ENSG00000065054	SLC9A3R2
ENSG00000065978	YBX1
ENSG00000066117	SMARCD1
ENSG00000067225	PKM
ENSG00000070087	PFN2
ENSG00000071575	TRIB2
ENSG00000071967	CYBRD1
ENSG00000072210	ALDH3A2
ENSG00000072849	DERL2
ENSG00000074054	CLASP1
ENSG00000075218	GTSE1
ENSG00000075975	MKRN2
ENSG00000077254	USP33
ENSG00000078237	TIGAR
ENSG00000080854	IGSF9B
ENSG00000081307	UBA5
ENSG00000081803	CADPS2
ENSG00000084207	GSTP1
ENSG00000085449	WDFY1
ENSG00000085872	CHERP
ENSG00000087087	SRRT
ENSG00000088930	XRN2
ENSG00000089053	ANAPC5
ENSG00000089063	TMEM230
ENSG00000089157	RPLP0
ENSG00000089159	PXN
ENSG00000092010	PSME1
ENSG00000092098	RNF31
ENSG00000092820	EZR
ENSG00000092841	MYL6
ENSG00000092931	MFSD11
ENSG00000092964	DPYSL2
ENSG00000094880	CDC23
ENSG00000094975	SUCO
ENSG00000096746	HNRNPH3
ENSG00000099326	MZF1
ENSG00000099622	CIRBP
ENSG00000099917	MED15
ENSG00000099940	SNAP29
ENSG00000100097	LGALS1
ENSG00000100372	SLC25A17
ENSG00000100505	TRIM9
ENSG00000100644	HIF1A
ENSG00000100650	SRSF5
ENSG00000100890	KIAA0391
ENSG00000100997	ABHD12
ENSG00000101098	RIMS4
ENSG00000101190	TCFL5
ENSG00000101474	APMAP
ENSG00000104205	SGK3
ENSG00000104714	ERICH1
ENSG00000104824	HNRNPL
ENSG00000105323	HNRNPUL1
ENSG00000105968	H2AFV
ENSG00000105974	CAV1
ENSG00000106070	GRB10
ENSG00000106125	MINDY4
ENSG00000106546	AHR
ENSG00000107175	CREB3
ENSG00000108518	PFN1
ENSG00000108828	VAT1
ENSG00000108829	LRRC59
ENSG00000110888	CAPRIN2
ENSG00000112514	CUTA
ENSG00000113161	HMGCR
ENSG00000114491	UMPS
ENSG00000114554	PLXNA1
ENSG00000115232	ITGA4
ENSG00000115310	RTN4
ENSG00000115415	STAT1
ENSG00000115548	KDM3A
ENSG00000115685	PPP1R7
ENSG00000115694	STK25
ENSG00000116254	CHD5
ENSG00000116560	SFPQ
ENSG00000117054	ACADM
ENSG00000117155	SSX2IP
ENSG00000117242	PINK1-AS
ENSG00000117519	CNN3
ENSG00000117877	CD3EAP
ENSG00000118197	DDX59
ENSG00000118260	CREB1
ENSG00000118900	UBN1
ENSG00000119203	CPSF3
ENSG00000119408	NEK6
ENSG00000120708	TGFBI
ENSG00000122707	RECK
ENSG00000122786	CALD1
ENSG00000124702	KLHDC3
ENSG00000124942	AHNAK
ENSG00000125148	MT2A
ENSG00000125676	THOC2
ENSG00000126249	PDCD2L
ENSG00000126777	KTN1
ENSG00000126883	NUP214
ENSG00000127022	CANX
ENSG00000127445	PIN1
ENSG00000127540	UQCR11
ENSG00000127616	SMARCA4
ENSG00000127955	GNAI1
ENSG00000128654	MTX2
ENSG00000128989	ARPP19
ENSG00000129084	PSMA1
ENSG00000129292	PHF20L1
ENSG00000130150	MOSPD2
ENSG00000130202	NECTIN2
ENSG00000130414	NDUFA10
ENSG00000130779	CLIP1
ENSG00000131100	ATP6V1E1
ENSG00000131981	LGALS3
ENSG00000133858	ZFC3H1
ENSG00000134042	MRO
ENSG00000134108	ARL8B
ENSG00000134419	RPS15A
ENSG00000134871	COL4A2
ENSG00000134910	STT3A
ENSG00000134982	APC
ENSG00000135597	REPS1
ENSG00000136040	PLXNC1
ENSG00000136205	TNS3
ENSG00000136231	IGF2BP3
ENSG00000137075	RNF38
ENSG00000137312	FLOT1
ENSG00000137343	ATAT1
ENSG00000137710	RDX
ENSG00000137996	RTCA
ENSG00000138398	PPIG
ENSG00000138777	PPA2
ENSG00000139410	SDSL
ENSG00000139970	RTN1
ENSG00000141027	NCOR1
ENSG00000141367	CLTC
ENSG00000141447	OSBPL1A
ENSG00000142186	SCYL1
ENSG00000142208	AKT1
ENSG00000142396	ERVK3-1
ENSG00000143195	ILDR2
ENSG00000143393	PI4KB
ENSG00000143420	ENSA
ENSG00000143774	GUK1
ENSG00000143786	CNIH3
ENSG00000143801	PSEN2
ENSG00000145982	FARS2
ENSG00000146701	MDH2
ENSG00000147526	TACC1
ENSG00000148248	SURF4
ENSG00000148773	MKI67
ENSG00000148814	LRRC27
ENSG00000149231	CCDC82
ENSG00000149557	FEZ1
ENSG00000149761	NUDT22
ENSG00000149923	PPP4C
ENSG00000150471	ADGRL3
ENSG00000150625	GPM6A
ENSG00000153113	CAST
ENSG00000154380	ENAH
ENSG00000154678	PDE1C
ENSG00000155093	PTPRN2
ENSG00000155975	VPS37A
ENSG00000156261	CCT8
ENSG00000156587	UBE2L6
ENSG00000159199	ATP5MC1
ENSG00000159200	RCAN1
ENSG00000160087	UBE2J2
ENSG00000160710	ADAR
ENSG00000160781	PAQR6
ENSG00000160789	LMNA
ENSG00000160932	LY6E
ENSG00000160948	VPS28
ENSG00000161970	RPL26
ENSG00000162688	AGL
ENSG00000162910	MRPL55
ENSG00000162959	MEMO1
ENSG00000163281	GNPDA2
ENSG00000163479	SSR2
ENSG00000163930	BAP1
ENSG00000164506	STXBP5
ENSG00000164754	RAD21
ENSG00000164951	PDP1
ENSG00000165684	SNAPC4
ENSG00000166165	CKB
ENSG00000166441	RPL27A
ENSG00000166455	C16orf46
ENSG00000166963	MAP1A
ENSG00000167881	SRP68
ENSG00000167969	ECI1
ENSG00000168036	CTNNB1
ENSG00000168090	COPS6
ENSG00000168894	RNF181
ENSG00000169045	HNRNPH1
ENSG00000169139	UBE2V2
ENSG00000169607	CKAP2L
ENSG00000170889	RPS9
ENSG00000171067	C11orf24
ENSG00000171703	TCEA2
ENSG00000172809	RPL38
ENSG00000172890	NADSYN1
ENSG00000173786	CNP
ENSG00000174282	ZBTB4
ENSG00000174579	MSL2
ENSG00000175445	LPL
ENSG00000176102	CSTF3
ENSG00000176485	PLA2G16
ENSG00000177380	PPFIA3
ENSG00000178104	PDE4DIP
ENSG00000178105	DDX10
ENSG00000178209	PLEC
ENSG00000179218	CALR
ENSG00000179632	MAF1
ENSG00000179915	NRXN1
ENSG00000180370	PAK2
ENSG00000180537	RNF182
ENSG00000181381	DDX60L
ENSG00000181666	HKR1
ENSG00000181744	C3orf58
ENSG00000182718	ANXA2
ENSG00000182944	EWSR1
ENSG00000183426	NPIPA1
ENSG00000183696	UPP1
ENSG00000184640	2009-09-01
ENSG00000184787	UBE2G2
ENSG0000018543
ENSG00000186230	ZNF749
ENSG00000186470	BTN3A2
ENSG00000187498	COL4A1
ENSG00000188153	COL4A5
ENSG00000188916	FAM196A
ENSG00000196510	ANAPC7
ENSG00000197021	CXorf40B
ENSG00000197451	HNRNPAB
ENSG00000197586	ENTPD6
ENSG00000197746	PSAP
ENSG00000198453	ZNF568
ENSG0000019893
ENSG00000201965	RF00019
ENSG00000204463	BAG6
ENSG00000204574	ABCF1
ENSG00000207406	SNORA41
ENSG00000213366	GSTM2
ENSG00000213614	HEXA
ENSG00000213906	LTB4R2
ENSG000002154405
ENSG00000232677	LINC00665
ENSG00000233379	AL139002.1
ENSG00000234745	HLA-B
ENSG00000235437	LINC01278
ENSG00000240527	AL365273.1
ENSG00000240758	AC010655.2
ENSG00000241468	ATP5MF
ENSG00000241697	TMEFF1
ENSG00000243364	EFNA4
ENSG00000244274	DBNDD2
ENSG00000248710	AC079594.2
ENSG00000249773	AC092647.5
ENSG00000249915	PDCD6
ENSG00000251154	AC002456.2
ENSG00000251201	TMED7-TICAM2
ENSG00000251537	AC005324.3
ENSG00000254858	MPV17L2
ENSG00000254901	BORCS8
ENSG00000255330	AL096711.2
ENSG00000259522	AL136295.4
ENSG00000261771	DNAAF4-CCPG1
ENSG00000263798	AC018521.1
ENSG00000267534	S1PR2
ENSG00000271793	AL589666.1
ENSG00000272896	AL355987.3
ENSG00000273136	NBPF26
ENSG00000273899	NOL12
ENSG00000275400	AC006001.4
ENSG00000276043	UHRF1
ENSG00000277578	RF00017
ENSG00000279880	AC134407.3
ENSG00000280152	AC009078.3
ENSG00000281039	AC005154.6
ENSG00000282413	AL133461.1
ENSG00000283782	AC116366.3
ENSG00000284078	hsa-mir-3607
ENSG00000284268	MIR1181
ENSG00000285043	ALDOA
ENSG00000285304	Z83844.3
ENSG00000285635	AC021660.3
ENSG00000285887	AL009176.1
ENSG00000286143	AC053503.7
ENSG00000286268	AF196969.1

## Sheet: BMI1 PRP6 AS
DEU genes regulated by BMI1 and PRP6
ENSG00000005884	ITGA3
ENSG00000059769	DNAJC25
ENSG00000084234	APLP2
ENSG00000091129	NRCAM
ENSG00000100083	GGA1
ENSG00000103335	PIEZO1
ENSG00000103994	ZNF106
ENSG00000106263	EIF3B
ENSG00000109743	BST1
ENSG00000113648	H2AFY
ENSG00000113845	TIMMDC1
ENSG00000114867	EIF4G1
ENSG00000116350	SRSF4
ENSG00000117724	CENPF
ENSG00000118058	KMT2A
ENSG00000122566	HNRNPA2B1
ENSG00000124802	EEF1E1
ENSG00000127603	MACF1
ENSG00000136527	TRA2B
ENSG00000145545	SRD5A1
ENSG00000151914	DST
ENSG00000153187	HNRNPU
ENSG00000154721	JAM2
ENSG00000161010	MRNIP
ENSG00000164898	FMC1
ENSG00000166971	AKTIP
ENSG00000167674	HDGFL2
ENSG00000177728	TMEM94
ENSG00000178927	C17orf62
ENSG00000184470	TXNRD2
ENSG00000197912	SPG7
ENSG00000201129	SNORA58B
ENSG00000203875	SNHG5
ENSG00000204580	DDR1
ENSG00000229896	AL157373.2
ENSG00000254673	AC110275.1
ENSG00000257379	AC023509.1
ENSG00000257524	AL157935.2
ENSG00000257727	CNPY2
ENSG00000259992	AC025287.1
ENSG00000272822	AC073610.3

## Sheet: BMI1 AS vs Chen et al, 2019
DEU genes regulated by BMI1 and associated to GBM prognosis (Chen et al., 2019)
RBM5
LUC7L
VEZT
MPHOSPH9
WNK1
IP6K2
IGF2BP2
FGFR1
FDFT1
CCNT2
TDRD3
APLP2
EFHC1
PPIL2
L3MBTL2
CRTC1
EIF3B
GLRX3
TSPAN14
GTF2H3
KCTD20
HMGCS1
APBB3
ABTB1
EIF4G1
RTKN
SPTBN1
TIA1
ABCD4
TMPO
CLU
ZSCAN18
HNRNPA2B1
HP1BP3
MACF1
SGCE
SUMF2
WBP2
DLG4
BCAN
ZCCHC11
DZIP1
MAN2C1
G3BP1
DST
TRIP12
HIPK1
DNAJB14
TEX264
ATG13
TGIF1
RIC8A
EIF3K
SAMD4B
TXNRD2
PTMA
PPP1CB
DDX3X
CCNL2
NBPF12

## Sheet: BMI1 AS translation elongation 
DEU genes regulated by BMI1 and associated to GBM prognosis (Chen et al., 2019) forming String networks for translation elongation
EIF3B
EIF3K
EIFG1
DDX3X

## Sheet: BMI1 AS cholesterol synthesis
DEU genes regulated by BMI1 and associated to GBM prognosis (Chen et al., 2019) forming String networks for cholesterol synthesis
FDFT1
HMGCS1

## Sheet: PRP6 AS vs Chen et al, 2019
DEU genes regulated by PRP6 and associated to GBM prognosis (Chen et al., 2019)
ELAC2
RUFY3
FHL1
CLASP1
MKRN2
APLP2
SRRT
XRN2
ANAPC5
TMEM230
RPLP0
PSME1
EZR
MYL6
MFSD11
SUCO
MED15
LGALS1
SLC25A17
ERICH1
CAV1
EIF3B
CAPRIN2
SENP6
UMPS
EIF4G1
STK25
NEK6
HNRNPA2B1
KTN1
NUP214
PIN1
MACF1
SMARCA4
ARPP19
PSMA1
PHF20L1
RPS15A
REPS1
RDX
RTCA
PPA2
RTN1
OSBPL1A
SCYL1
PSEN2
LRRC27
DST
CAST
PTPRN2
RHOC
VPS37A
UBE2J2
LMNA
LY6E
VPS28
RPL26
MRPL55
RAD21
RPL27A
CASC4
HNRNPH1
RPL38
CSTF3
PDE4DIP
HKR1
ANXA2
UPP1
TXNRD2
SH3BGR
ENTPD6
HEXA
PDCD6
ALDOA

## Sheet: PRP6 AS ribosome constituent
DEU genes regulated by PRP6 and associated to GBM prognosis (Chen et al., 2019) forming String networks for structural constituent of ribosome
RPL26
RPL27A
RPL38
RPLP0

## Sheet: PRP6 AS translation initiation
DEU genes regulated by PRP6 and associated to GBM prognosis (Chen et al., 2019) forming String networks for translation initiation
RPL26
RPL27A
RPL38
RPLP0
RPS15A
EIF3B
EIF4G1

## Sheet: PRP6 AS splicing
DEU genes regulated by PRP6 and associated to GBM prognosis (Chen et al., 2019) forming String networks for alternative splicing
VPS2A
VPS37A
SCYL1
PDCD6
MYL6
CLASP1
RDX
HNRNPA2B1
CSTF3
SRRT
ENTPD6
RPLP0
EIF4G1
EIF3B
NEK6
NUP214
UMPS
UPP1
KTN1
APLP2
UBE232
ANAPC5
PSMF1
PSMA1

[truncated: 1 more sheets: BMI1 PRP6 AS vs Chen et al 2019]
